# Supplementary material for: Personal attitude or experience? Which factors influence residents’ acceptance of mixed-income communities?
Source: PLoS One. 2021 Apr 23;16(4):e0250511. doi: 10.1371/journal.pone.0250511 (PMC8064591; doi:10.1371/journal.pone.0250511)
Supplement: S1 Data — (XLSX) [file pone.0250511.s002.xlsx]

## Sheet: survey_raw_data
ID	S1	S2	S3	S3_1	S4	A1	A2	A3	A4	A5	A6	A7	A8	B1	B2_1	B2_2	B2_3	B2_4	B2_5	B2_6	B2_7	B2_8	B2_9	B2_10	B2_11	B3_1	B3_2	B3_3	B3_4	B3_5	B4_1_1	B4_1_2	B4_1_3	B4_2_1	B4_2_2	B4_2_3	B4_3_1	B4_3_2	B4_3_3	C1_1	C1_2_1	C1_2_2	C1_2_3	C1_3_1	C1_3_2	C1_3_3	C1_4_1	C1_4_2	C1_4_3
1	1	55	7		울산광역시 동구 화정동	2	4	0	1	1	2	4	600	3	2	2	1	2	2	2	1	1	2	1	2	3	3	3	3	3	3	3	3	4	3	4	5	2	5	3	2	2	3	2	3	3	2	3	3
2	1	62	4		인천광역시 부평구 부개2동	2	2	0	1	1	2	4	800	1	2	2	2	3	3	3	3	2	2	2	2	2	3	3	3	3	2	6	2	5	2	1	5	2	2	4	3	4	4	2	3	3	1	3	3
3	2	34	1	4	서울특별시 금천구 가산동	1	3	0	4	1	1	4	420	3	2	2	3	3	3	3	3	3	3	4	4	1	2	2	3	3	1	1	1	6	1	4	6	1	6	3	3	3	3	3	3	3	3	3	3
4	1	47	4		인천광역시 남동구 만수4동	2	4	2	1	1	1	4	400	5	2	2	3	2	2	3	2	2	1	3	3	4	4	4	4	4	5	4	3	3	4	2	3	4	3	4	4	4	4	3	3	3	3	3	2
5	1	49	1	5	서울특별시 서초구 서초1동	2	4	1	1	3	2	4	900	3	4	3	3	3	3	3	3	3	3	3	4	2	2	2	2	2	3	6	6	1	6	1	3	4	2	2	2	3	3	2	2	3	2	2	3
6	2	43	6		대전광역시 서구 월평1동	2	3	1	1	1	2	6	950	3	2	1	2	2	1	2	1	1	1	1	1	1	3	3	3	3	1	3	1	6	1	4	6	1	2	4	3	3	2	3	2	2	2	2	2
7	1	41	1	4	서울특별시 금천구 가산동	2	4	2	1	3	1	4	300	4	2	2	3	3	2	3	3	3	3	2	2	3	2	3	3	3	3	4	5	3	4	4	3	4	2	3	2	2	3	2	2	3	3	3	2
8	1	49	1	2	서울특별시 광진구 자양3동	1	1	0	3	3	1	2	200	3	3	3	4	3	3	4	3	3	4	3	3	3	2	3	4	3	2	2	1	4	3	3	4	3	3	2	3	2	1	2	1	2	2	1	1
9	1	37	6		대전광역시 서구 탄방동	2	2	0	1	1	1	4	350	3	2	2	2	3	3	2	2	2	3	3	2	2	3	3	3	3	3	3	3	5	2	5	6	1	6	2	2	1	1	1	2	2	1	2	2
10	1	51	1	4	서울특별시 양천구 목4동	2	3	1	1	2	1	4	850	3	2	2	2	3	3	3	3	3	3	3	2	2	3	3	3	3	6	5	5	1	6	1	3	4	3	3	2	3	3	2	2	2	2	2	2
11	1	53	1	4	서울특별시 강서구 염창동	2	2	0	1	2	1	4	200	2	2	3	3	3	3	3	3	3	3	3	3	2	3	3	3	3	3	4	5	3	4	3	3	4	3	2	2	2	2	2	2	2	2	2	2
12	1	40	1	4	서울특별시 양천구 신정1동	2	3	1	1	1	2	6	800	2	4	3	3	3	3	3	2	2	3	2	3	1	3	3	2	2	2	4	5	4	3	3	4	3	3	3	2	3	3	2	2	3	2	2	2
13	2	37	2		부산광역시 북구 만덕2동	2	4	2	1	1	2	6	500	3	2	2	2	2	3	3	1	2	2	3	2	2	4	4	4	3	1	6	1	6	1	6	6	1	4	4	4	4	4	4	4	4	3	4	4
14	1	59	2		부산광역시 수영구 민락동	2	2	0	3	1	1	4	400	3	3	3	3	3	3	3	2	3	3	3	3	3	3	3	4	4	4	5	3	3	4	2	3	4	2	3	2	3	2	2	3	2	2	3	2
15	2	52	4		인천광역시 남동구 만수4동	2	3	1	4	2	2	6	720	3	2	3	2	3	2	3	3	3	3	3	3	3	3	3	3	3	1	4	4	6	1	2	2	5	2	3	3	3	3	3	3	3	3	3	3
16	2	32	4		인천광역시 미추홀구 용현3동	1	2	0	4	2	1	2	400	2	3	3	3	4	3	4	3	3	3	3	3	1	1	1	2	2	2	1	1	5	2	6	6	1	6	3	3	3	3	3	3	3	3	3	3
17	1	44	5		광주광역시 광산구 수완동	2	5	2	1	1	2	4	400	3	1	1	1	2	2	3	3	1	1	2	1	4	3	3	4	3	6	5	5	1	6	2	1	6	2	4	4	4	4	2	4	4	2	4	4
18	1	46	2		부산광역시 부산진구 초읍동	2	3	1	4	1	2	4	530	4	2	2	2	3	2	3	3	2	2	3	2	2	3	3	3	3	1	3	1	6	1	4	5	2	4	3	3	3	2	3	3	2	3	3	2
19	1	42	3		대구광역시 동구 신천4동	2	5	1	3	1	2	4	500	5	2	2	3	2	2	2	2	2	3	2	2	1	3	3	1	1	6	6	6	6	1	6	6	1	6	1	2	2	1	1	2	2	2	2	1
20	2	36	1	3	서울특별시 서대문구 홍제2동	1	4	0	1	1	1	4	1000	3	4	4	4	2	3	2	3	3	3	2	3	3	3	3	3	3	6	5	5	2	5	2	6	1	2	3	3	3	3	3	3	3	3	3	2
21	2	37	1	2	서울특별시 성북구 장위2동	2	5	3	1	1	2	6	550	2	2	2	3	2	2	2	2	2	2	2	2	2	4	4	4	4	1	6	1	6	1	1	6	1	1	3	3	3	3	3	3	3	3	3	3
22	1	50	6		대전광역시 대덕구 송촌동	2	4	0	1	1	2	4	450	2	2	3	3	3	2	3	2	3	2	3	3	3	3	2	3	2	5	6	4	1	6	1	1	6	1	3	3	3	2	3	2	3	2	3	2
23	1	46	2		부산광역시 사상구 학장동	2	4	1	1	2	2	4	350	3	2	2	3	2	2	2	2	3	2	2	1	3	4	3	3	4	5	4	3	4	3	3	4	3	4	3	2	3	3	3	2	1	2	3	2
24	2	33	4		인천광역시 부평구 부개2동	2	2	0	1	3	1	4	350	5	1	2	2	1	1	2	2	1	2	2	1	4	3	3	4	3	2	3	2	6	1	2	3	4	3	4	2	3	3	2	3	3	2	3	3
25	2	50	1	3	서울특별시 서대문구 신촌동	2	4	1	1	2	2	4	890	3	3	2	3	2	2	2	2	2	2	2	2	3	3	3	3	3	6	4	4	4	3	4	4	3	4	3	2	3	2	2	3	2	2	3	2
26	1	47	1	5	서울특별시 송파구 송파1동	2	3	1	7	1	2	4	450	4	1	2	1	2	2	2	3	3	2	3	1	2	3	3	3	3	2	4	3	4	3	4	3	4	3	4	2	3	3	2	2	2	2	2	2
27	1	38	5		광주광역시 서구 동천동	1	1	0	1	1	2	6	250	1	2	2	2	3	3	3	3	3	3	3	2	2	2	3	3	2	1	5	5	6	1	3	6	1	3	3	2	3	4	1	3	4	1	2	4
28	1	47	1	2	서울특별시 성북구 보문동	2	4	1	1	1	2	6	550	3	3	3	2	2	2	2	2	2	2	2	3	2	3	3	2	2	3	4	3	3	4	3	3	4	3	3	2	3	2	2	3	2	2	3	2
29	1	53	1	4	서울특별시 양천구 신정7동	4	1	0	1	1	2	4	800	4	3	3	3	2	2	3	3	3	3	3	3	2	2	3	2	2	1	1	6	6	1	1	6	1	1	3	2	3	3	2	3	3	2	3	3
30	1	38	2		부산광역시 해운대구 반송2동	1	2	0	1	3	1	4	100	5	4	4	4	4	4	4	3	4	4	4	4	1	2	1	2	1	6	4	3	4	3	3	2	5	4	1	2	2	1	2	1	2	3	1	2
31	2	55	1	2	서울특별시 동대문구 휘경2동	2	3	0	3	1	1	4	300	4	2	3	3	3	2	3	3	3	3	3	3	3	3	3	2	2	6	6	1	1	6	1	1	6	1	3	3	3	2	3	3	2	3	3	2
32	1	39	1	4	서울특별시 금천구 가산동	2	3	1	1	1	2	4	500	3	2	2	2	2	3	2	2	2	2	2	2	3	3	4	4	4	1	4	1	6	1	3	6	1	3	4	4	4	4	3	3	3	2	2	2
33	2	37	1	5	서울특별시 송파구 잠실6동	2	4	2	1	2	2	4	1208	3	2	2	2	2	2	3	3	2	3	2	1	3	3	3	3	2	5	5	5	2	5	2	2	5	2	3	3	3	3	3	3	3	2	2	2
34	1	41	3		대구광역시 달서구 상인2동	1	4	0	1	1	1	4	190	1	1	1	1	4	4	4	4	4	4	4	1	1	1	1	1	1	6	1	1	6	1	6	6	1	6	4	4	3	4	4	4	3	3	3	4
35	1	47	4		인천광역시 미추홀구 도화2.3동	1	2	0	1	1	1	4	450	3	3	4	3	4	3	4	3	4	3	4	3	1	2	1	2	1	5	6	5	2	5	1	1	6	2	4	3	4	3	3	4	3	3	4	3
36	1	33	2		부산광역시 부산진구 양정2동	1	4	0	1	1	2	4	560	2	2	1	2	3	3	3	3	2	2	2	2	2	2	1	3	2	1	1	1	6	1	6	6	1	6	1	1	1	1	1	1	1	1	1	1
37	2	50	1	5	서울특별시 서초구 양재1동	4	3	0	1	2	1	2	400	3	1	1	2	3	3	3	3	2	3	2	1	2	3	3	3	2	1	4	1	6	1	6	6	1	6	3	2	1	1	2	2	2	2	3	1
38	2	39	1	2	서울특별시 동대문구 청량리동	2	4	2	1	1	2	4	800	2	2	2	3	3	3	2	2	3	3	2	2	3	4	4	3	3	4	4	3	3	4	4	3	4	4	3	3	3	2	3	3	2	2	2	3
39	1	50	4		인천광역시 동구 만석동	2	2	0	1	1	1	4	380	4	2	3	3	3	3	3	3	3	3	3	3	1	3	3	3	2	2	3	3	5	2	4	4	3	3	3	3	3	2	3	3	2	3	3	2
40	1	49	2		부산광역시 사하구 신평1동	2	4	2	1	1	2	4	500	4	2	2	2	2	2	2	2	2	2	2	2	4	4	4	3	3	1	1	1	6	1	2	6	1	2	4	2	4	2	2	2	2	2	2	2
41	1	50	3		대구광역시 달서구 도원동	2	4	1	1	1	2	4	400	2	1	1	2	2	2	2	2	2	2	3	2	3	3	3	3	3	1	6	6	6	1	1	2	5	1	3	2	3	2	3	3	3	2	3	3
42	1	33	3		대구광역시 중구 남산4동	1	3	0	1	1	2	4	200	3	2	1	3	4	2	4	4	4	3	4	2	2	3	3	3	2	1	1	1	6	1	6	6	1	6	2	2	2	2	2	2	2	2	2	2
43	1	45	1	1	서울특별시 종로구 사직동	1	1	0	4	2	2	4	500	4	2	1	2	2	2	2	2	2	2	2	2	3	3	3	3	3	1	6	1	6	1	2	6	1	2	3	3	3	3	3	3	3	3	3	3
44	1	39	1	1	서울특별시 서초구 내곡동	1	3	0	3	1	2	4	150	3	4	4	4	4	4	4	4	4	4	4	4	1	1	1	1	1	1	1	1	6	1	6	6	1	6	1	1	1	1	1	1	1	1	1	1
45	2	53	7		울산광역시 북구 농소2동	2	5	1	4	1	2	2	490	3	2	2	3	3	3	3	2	2	2	3	3	1	3	3	3	3	3	4	1	6	1	6	5	2	4	4	2	3	1	1	3	1	1	3	2
46	2	60	1	4	서울특별시 동작구 대방동	2	3	0	1	1	2	4	400	2	2	2	2	3	3	3	2	2	2	3	2	2	3	3	3	3	1	3	1	5	2	5	6	1	6	3	2	3	2	1	2	1	1	1	1
47	2	56	3		대구광역시 달성군 다사읍	2	3	0	1	1	1	4	100	3	3	2	3	2	3	3	2	3	3	3	2	2	2	3	2	2	2	1	1	6	1	6	6	1	6	3	2	3	3	3	2	2	3	3	2
48	1	46	5		광주광역시 광산구 신창동	2	4	2	1	1	2	4	450	4	2	2	2	3	2	3	2	2	2	3	2	2	4	3	3	2	1	3	1	6	1	6	3	4	3	4	2	3	2	2	3	2	2	3	2
49	1	45	2		부산광역시 강서구 명지동	1	3	0	1	1	2	6	700	2	2	2	2	4	3	3	3	2	2	2	2	1	2	2	2	2	1	1	1	6	1	6	6	1	6	1	1	1	1	1	1	1	1	1	1
50	1	34	1	4	서울특별시 영등포구 당산2동	2	5	2	1	1	2	4	400	2	2	3	3	3	3	3	3	3	2	3	3	2	3	3	3	3	4	6	5	2	5	1	2	5	1	3	3	3	3	2	2	2	2	2	2
51	2	37	2		부산광역시 강서구 녹산동	2	4	2	1	1	2	4	600	3	2	2	2	2	2	2	2	2	2	2	2	3	3	3	3	3	1	1	1	6	1	6	6	1	6	3	2	2	2	2	2	2	2	2	2
52	1	44	1	4	서울특별시 구로구 구로4동	1	1	0	4	3	1	4	350	3	3	2	3	2	2	2	3	2	2	3	2	3	2	3	3	3	3	4	4	4	3	3	4	3	3	2	3	2	2	3	2	3	2	3	2
53	1	28	6		대전광역시 유성구 원신흥동	1	2	0	1	1	2	5	350	2	2	1	2	2	2	1	1	2	2	2	2	2	3	3	3	1	4	4	1	1	6	1	1	6	1	3	3	3	3	3	3	3	2	3	3
54	2	48	1	2	서울특별시 광진구 구의1동	1	1	0	4	2	1	4	200	3	2	2	2	2	2	3	3	2	2	3	2	2	3	3	3	3	2	3	1	6	1	4	6	1	5	3	3	3	3	3	3	3	2	3	2
55	1	50	1	5	서울특별시 서초구 양재2동	1	1	0	4	2	1	4	500	4	3	3	3	3	2	3	3	2	3	3	3	2	3	3	3	3	3	3	3	4	3	3	5	2	4	3	3	3	3	3	3	3	3	3	3
56	2	36	3		대구광역시 남구 대명3동	1	1	0	5	3	1	6	50	3	3	4	3	4	4	4	4	3	4	4	3	1	2	2	2	2	1	4	2	4	3	3	3	4	3	4	3	4	3	2	3	2	2	3	2
57	1	47	1	5	서울특별시 강동구 암사1동	2	4	2	4	1	2	4	500	4	2	2	4	2	2	2	1	2	3	2	3	3	4	4	3	3	2	2	1	6	1	3	6	1	2	4	3	4	3	3	4	3	3	4	3
58	1	60	5		광주광역시 광산구 첨단2동	2	3	0	1	1	2	4	480	3	3	2	2	3	3	3	3	3	3	3	2	2	3	3	3	3	3	3	3	3	4	2	3	4	1	3	2	3	2	2	3	2	2	3	2
59	1	56	1	2	서울특별시 성북구 장위2동	2	2	0	1	3	1	4	500	4	2	2	2	3	2	3	2	2	2	2	2	2	2	2	2	2	1	1	1	6	1	6	6	1	6	2	2	2	2	2	2	2	2	3	2
60	1	41	1	4	서울특별시 동작구 신대방2동	2	4	2	4	1	2	4	350	4	2	1	2	2	2	2	2	1	2	2	2	3	3	3	4	4	4	3	4	3	4	3	3	4	2	4	4	4	4	3	3	3	3	3	3
61	1	39	1	4	서울특별시 구로구 신도림동	2	4	2	1	1	2	4	700	4	2	2	2	2	2	2	2	2	2	2	2	1	1	1	1	1	2	6	3	5	2	1	5	2	1	2	2	2	2	2	2	3	2	2	2
62	1	42	1	4	서울특별시 양천구 신정2동	2	4	2	1	2	3	4	1500	3	4	4	4	4	4	4	4	3	3	3	4	3	4	4	4	2	6	6	6	1	6	1	1	6	1	4	3	3	3	2	2	2	1	1	1
63	1	60	1	5	서울특별시 강남구 대치4동	2	2	0	1	1	1	4	200	2	1	2	3	3	3	2	4	2	3	3	2	2	3	3	3	3	3	3	1	4	3	4	6	1	5	4	4	4	4	3	4	3	2	4	2
64	2	42	2		부산광역시 동래구 안락1동	2	4	2	1	1	1	4	550	3	1	1	1	1	1	1	1	2	2	2	2	2	3	3	3	3	1	3	3	4	3	4	3	4	3	4	3	3	3	4	3	3	3	3	3
65	1	45	6		대전광역시 동구 용전동	1	2	0	3	1	2	4	600	3	3	3	3	1	1	2	2	2	2	2	2	4	4	4	4	4	1	3	1	1	6	1	2	5	2	4	4	4	4	4	4	4	4	4	4
66	1	58	3		대구광역시 중구 동인동	2	3	1	1	4	1	4	380	4	2	3	3	2	3	2	2	3	3	3	3	2	3	3	3	2	4	5	4	2	5	2	2	5	2	3	3	3	2	3	3	2	2	3	2
67	2	45	3		대구광역시 수성구 범어4동	2	3	1	1	2	2	4	900	3	2	3	2	2	2	3	3	3	2	3	2	2	3	2	3	3	1	4	4	6	1	3	6	1	2	3	2	3	3	2	3	3	2	3	3
68	1	60	2		부산광역시 해운대구 우1동	2	4	0	1	7	1	4	600	3	2	1	2	3	2	2	3	3	2	2	2	1	2	2	3	3	3	4	3	4	3	3	4	3	3	3	2	3	3	2	3	3	2	3	3
69	1	48	2		부산광역시 사상구 주례2동	2	4	1	1	1	2	4	500	3	2	2	2	2	2	2	2	2	2	2	2	2	3	3	2	2	1	1	1	1	6	1	2	5	2	3	3	3	3	2	2	2	2	2	2
70	2	36	2		부산광역시 동구 수정2동	2	2	0	1	1	2	4	500	3	2	2	2	3	3	3	3	3	2	3	2	2	3	3	3	3	1	4	1	6	1	4	6	1	6	3	3	3	2	3	3	2	3	3	2
71	2	62	4		인천광역시 연수구 동춘1동	2	4	0	1	1	2	4	550	4	3	4	4	3	4	4	4	4	3	4	4	3	2	2	1	2	4	5	4	2	5	1	3	4	3	1	3	2	3	4	3	3	3	4	2
72	1	43	1	3	서울특별시 마포구 공덕동	2	3	1	1	1	2	4	500	3	1	1	1	1	1	1	1	1	1	2	1	2	2	2	2	2	1	4	3	6	1	3	6	1	3	1	1	1	1	1	1	1	1	1	1
73	2	39	1	5	서울특별시 서초구 방배2동	2	2	0	1	1	2	6	500	3	2	2	2	3	2	2	2	2	3	2	2	2	3	3	3	2	1	4	1	6	1	4	6	1	6	3	2	2	2	2	3	2	2	3	2
74	1	44	1	5	서울특별시 서초구 서초1동	2	4	2	4	2	1	4	400	4	3	3	3	3	3	3	4	3	4	3	3	2	2	2	2	2	1	4	1	6	1	3	5	2	4	3	3	3	1	3	3	1	2	2	1
75	1	43	6		대전광역시 유성구 원신흥동	2	3	1	1	1	2	4	500	3	2	2	2	2	2	2	2	2	2	3	2	3	3	3	3	3	1	1	1	2	5	2	6	1	2	3	3	3	3	2	2	2	2	2	2
76	2	39	4		인천광역시 계양구 작전1동	2	3	1	1	1	1	4	500	4	2	2	2	3	3	3	2	3	3	3	2	2	3	3	3	3	4	1	1	3	4	6	6	1	6	3	3	3	3	2	2	2	2	2	2
77	1	48	1	2	서울특별시 중랑구 망우본동	2	4	0	4	2	2	4	450	3	2	2	3	3	3	3	3	3	3	3	3	2	2	2	2	2	3	3	1	5	2	2	5	2	5	3	2	2	2	2	2	2	2	2	2
78	1	47	1	2	서울특별시 동대문구 전농1동	2	4	2	3	1	2	2	900	3	2	2	2	2	2	2	3	2	2	2	2	3	3	3	3	2	6	2	2	5	2	1	5	2	1	4	2	4	2	3	4	3	4	4	2
79	1	35	1	4	서울특별시 강서구 화곡1동	2	2	0	4	2	1	4	400	4	3	2	3	3	3	3	2	2	3	3	3	2	3	3	3	3	4	3	4	4	3	3	3	4	3	4	3	3	3	3	3	3	2	3	3
80	2	37	1	2	서울특별시 도봉구 도봉1동	2	3	1	4	1	1	2	330	3	2	3	3	2	3	2	2	2	2	2	2	3	3	3	3	3	4	4	4	3	4	3	4	3	2	4	4	4	4	3	3	3	3	3	3
81	1	29	1	4	서울특별시 동작구 상도3동	1	1	0	5	2	1	4	70	2	2	3	3	4	3	4	4	3	3	4	2	3	4	4	4	4	5	5	1	2	5	2	6	1	6	3	3	3	3	2	3	3	2	3	2
82	1	42	1	4	서울특별시 동작구 노량진1동	2	4	2	1	1	1	4	420	3	2	2	2	4	3	4	3	2	3	2	3	2	3	3	3	3	1	3	1	6	1	3	6	1	3	4	3	4	3	3	4	3	2	3	2
83	2	43	1	2	서울특별시 성동구 금호1가동	2	5	2	1	1	2	4	900	4	2	3	3	3	3	3	2	3	4	4	3	3	4	4	3	3	1	6	1	3	4	3	3	4	3	3	3	3	2	3	3	2	3	3	2
84	1	52	1	5	서울특별시 송파구 잠실6동	2	3	1	1	1	2	6	500	3	1	1	1	1	1	1	1	1	1	1	1	3	3	3	4	4	5	6	4	1	6	1	1	6	1	4	4	4	4	4	4	4	4	4	4
85	2	44	3		대구광역시 북구 관음동	2	3	1	4	1	1	2	400	5	2	3	4	3	4	3	2	3	3	3	3	1	3	3	3	3	3	1	1	6	1	6	6	1	2	3	3	3	2	3	3	2	3	3	2
86	1	35	1	5	서울특별시 송파구 잠실6동	2	2	0	1	1	2	5	1200	2	2	2	2	2	2	3	3	2	3	2	2	2	4	3	3	2	2	6	6	5	2	1	5	2	2	4	3	4	4	3	4	4	2	4	4
87	1	30	4		인천광역시 미추홀구 용현3동	1	4	0	1	1	2	4	600	1	1	1	1	1	3	4	4	3	3	4	1	1	3	1	1	1	2	2	2	2	5	2	6	1	2	4	1	4	3	1	4	3	1	4	3
88	1	45	1	4	서울특별시 강서구 화곡8동	1	2	0	4	1	1	2	100	3	2	2	3	3	3	3	3	2	2	2	2	2	3	3	2	2	1	2	1	5	2	4	5	2	4	3	1	2	1	1	2	1	1	2	1
89	1	41	4		인천광역시 미추홀구 도화2.3동	1	2	0	3	1	1	2	240	3	4	4	3	3	4	4	3	3	4	3	4	3	4	4	3	4	6	1	1	1	6	6	6	1	6	4	4	4	1	3	3	2	3	4	1
90	2	42	2		부산광역시 사상구 주례3동	2	3	1	1	1	2	4	400	3	2	1	2	2	2	2	2	2	2	2	1	2	3	3	3	3	5	5	1	3	4	4	3	4	3	3	2	3	3	2	3	2	2	3	3
91	1	41	1	4	서울특별시 강서구 화곡8동	2	3	1	1	2	1	4	320	4	2	3	2	3	2	3	2	2	3	3	2	1	3	3	3	2	1	3	1	6	1	4	6	1	3	3	2	2	2	2	3	3	2	3	3
92	2	36	1	5	서울특별시 관악구 중앙동	4	3	1	4	1	2	4	900	4	2	3	3	3	3	3	2	2	2	2	2	3	3	3	3	3	1	3	3	3	4	3	5	2	5	3	2	3	3	2	3	3	2	3	3
93	1	46	2		부산광역시 사하구 하단2동	2	5	3	1	1	2	6	500	2	2	2	3	3	2	2	2	2	3	3	2	2	3	3	3	3	1	4	1	3	4	2	3	4	2	3	3	3	3	2	3	2	2	3	2
94	2	36	1	4	서울특별시 금천구 독산4동	1	3	0	1	1	2	4	950	4	2	4	3	3	2	3	3	3	3	3	3	3	3	3	3	2	1	3	1	6	1	3	5	2	5	4	3	3	2	2	3	2	2	2	2
95	1	33	1	1	서울특별시 용산구 이태원1동	1	1	0	5	3	1	4	400	3	2	2	3	4	2	4	3	2	3	2	2	2	3	3	1	3	2	2	2	5	2	5	5	2	5	4	3	3	3	3	3	3	3	3	3
96	1	63	6		대전광역시 서구 둔산3동	2	4	0	1	1	2	4	700	3	1	1	1	1	2	2	2	2	1	2	1	2	3	3	3	3	3	3	2	4	3	3	3	4	3	3	3	3	2	2	2	1	1	1	1
97	1	57	1	5	서울특별시 서초구 방배2동	2	2	0	3	1	1	4	200	1	4	4	4	4	4	2	3	4	3	1	3	1	1	1	1	1	1	1	1	6	1	6	6	1	6	3	1	1	4	1	1	4	1	1	1
98	2	34	1	5	서울특별시 강동구 암사1동	1	3	0	4	1	1	4	300	3	2	3	2	3	2	3	3	3	3	3	2	2	3	3	3	3	1	1	1	1	6	1	6	1	6	3	3	3	3	3	3	3	2	2	2
99	2	43	1	4	서울특별시 양천구 신정6동	2	4	2	1	1	1	4	800	3	1	1	1	2	2	1	1	2	1	2	1	3	3	3	3	2	2	5	3	6	1	2	5	2	2	3	3	3	3	2	2	2	2	2	2
100	1	30	1	5	서울특별시 강남구 삼성1동	1	1	0	5	4	2	4	480	3	2	2	2	2	2	2	2	3	2	2	2	3	3	3	3	3	5	5	5	3	4	3	3	4	3	4	3	3	3	4	4	4	3	3	3
101	2	42	1	5	서울특별시 서초구 방배2동	2	4	2	4	1	2	4	500	3	2	2	3	1	1	1	1	2	2	2	2	2	3	3	3	3	1	3	2	5	2	3	6	1	6	3	3	3	3	3	3	3	3	3	3
102	1	58	1	5	서울특별시 서초구 서초2동	2	3	0	2	1	1	6	450	4	3	1	3	4	3	3	4	4	3	1	1	4	4	4	4	4	3	5	2	4	3	3	3	4	4	3	3	2	1	3	2	1	3	2	1
103	1	52	3		대구광역시 달서구 성당동	2	2	0	1	1	1	4	550	4	2	2	2	3	2	3	2	2	2	2	2	3	3	3	3	2	4	4	1	3	4	3	3	4	2	4	4	4	4	3	4	4	3	4	4
104	2	66	1	5	서울특별시 송파구 잠실4동	2	2	0	1	1	2	4	480	2	2	1	1	3	2	3	2	2	2	2	2	1	2	2	3	3	3	4	3	6	1	3	6	1	3	4	3	4	3	3	3	3	3	3	2
105	1	50	4		인천광역시 서구 청라2동	2	3	1	1	1	2	4	300	2	2	2	2	3	3	4	2	2	3	3	2	2	3	3	3	3	1	6	6	2	5	2	4	3	4	4	3	3	3	3	3	3	3	3	3
106	1	50	5		광주광역시 광산구 송정2동	4	3	1	1	1	2	6	350	4	2	2	3	3	2	3	3	2	3	3	3	2	3	3	3	4	6	5	4	3	4	3	6	1	6	2	1	2	1	1	1	2	1	1	2
107	1	49	1	3	서울특별시 마포구 신수동	2	5	1	3	1	2	6	950	3	3	3	3	2	2	2	3	3	3	3	3	2	3	3	3	2	1	3	1	5	2	4	6	1	4	3	2	3	3	2	3	3	2	3	3
108	2	35	1	4	서울특별시 동작구 대방동	1	3	0	4	2	2	4	700	3	2	2	2	3	3	3	3	3	2	3	2	2	3	3	3	2	1	2	2	6	1	3	6	1	6	3	2	3	2	2	3	2	2	3	2
109	2	56	1	5	서울특별시 서초구 서초1동	2	5	0	1	1	2	4	450	3	1	1	2	2	2	2	1	1	1	1	1	2	4	4	4	3	1	4	1	6	1	1	6	1	2	4	2	4	2	2	4	2	2	4	2
110	2	47	7		울산광역시 남구 달동	2	3	1	4	1	1	4	420	3	2	2	2	1	2	1	2	1	1	2	2	3	3	3	3	3	6	5	4	4	3	3	3	4	4	3	2	3	3	4	3	2	3	2	3
111	2	41	1	1	서울특별시 용산구 후암동	1	4	0	7	4	1	4	400	3	4	4	4	4	3	4	3	4	4	3	4	2	3	3	3	3	1	2	2	1	6	1	2	5	2	3	3	3	3	3	3	3	2	3	2
112	1	54	1	4	서울특별시 관악구 난곡동	1	2	0	1	1	1	4	650	4	2	2	2	3	2	2	2	2	2	2	2	3	3	3	3	3	6	4	4	1	6	3	1	6	3	4	3	3	3	2	2	2	1	1	1
113	1	30	6		대전광역시 서구 둔산3동	1	4	0	1	1	2	4	700	4	2	1	2	2	2	2	2	2	1	2	1	2	3	3	3	3	3	3	2	2	5	2	2	5	1	4	3	4	2	3	3	2	2	3	2
114	1	46	4		인천광역시 부평구 부평5동	2	5	2	4	1	2	4	1500	3	2	1	2	1	2	1	3	2	1	1	2	2	3	2	3	2	2	3	4	5	2	3	4	3	3	2	3	3	2	2	3	2	3	3	3
115	1	61	1	5	서울특별시 서초구 서초1동	2	5	0	1	1	2	6	450	3	1	1	1	1	1	2	1	1	1	2	1	2	3	3	3	2	1	6	1	6	1	1	6	1	1	4	2	4	2	2	4	2	2	4	2
116	1	51	1	2	서울특별시 도봉구 창1동	1	3	0	4	1	1	6	800	5	2	3	3	4	3	4	4	2	3	3	3	1	3	3	3	3	6	1	1	6	1	6	6	1	6	2	2	2	2	2	2	2	2	2	2
117	1	44	2		부산광역시 북구 만덕2동	1	4	0	1	1	1	4	250	4	2	3	2	2	2	2	2	2	2	2	3	2	3	3	3	3	2	2	2	3	4	4	5	2	5	3	3	3	2	3	3	2	3	3	2
118	1	55	2		부산광역시 북구 구포2동	1	1	0	5	1	2	4	200	2	2	1	2	2	2	2	2	2	2	2	2	3	3	3	3	3	3	4	3	5	2	3	6	1	6	3	2	3	3	2	3	3	2	3	3
119	2	36	1	2	서울특별시 성동구 송정동	2	5	2	3	1	2	4	10000	2	2	2	2	2	1	1	1	2	2	2	2	3	3	4	4	3	3	3	2	4	3	3	4	3	3	3	3	2	3	3	2	3	3	4	3
120	1	39	1	5	서울특별시 강남구 대치4동	1	1	0	1	3	2	4	550	3	1	2	3	4	3	3	4	2	2	2	2	3	3	3	3	3	1	5	1	1	6	1	6	1	6	4	3	3	3	2	3	3	1	3	3
121	1	48	1	5	서울특별시 강남구 수서동	1	1	0	2	1	2	6	1000	3	2	2	2	3	3	3	2	2	3	3	1	1	3	3	3	2	1	1	4	6	1	3	6	1	6	3	2	3	2	2	3	2	2	3	2
122	1	38	2		부산광역시 부산진구 범천1동	2	4	2	1	1	1	4	300	2	2	3	2	3	2	3	2	3	3	3	2	1	3	3	3	3	3	3	3	4	3	4	3	4	4	3	3	3	3	2	2	2	2	2	2
123	2	34	2		부산광역시 강서구 가덕도동	2	4	2	1	2	2	4	400	3	3	2	2	3	3	3	2	2	3	3	2	2	3	3	3	3	1	1	1	4	3	3	6	1	6	3	3	3	3	3	3	3	3	3	3
124	1	34	2		부산광역시 동구 초량2동	2	3	1	3	2	2	4	300	4	3	2	3	2	3	3	3	2	2	3	2	3	2	2	3	3	1	4	1	3	4	3	6	1	3	3	3	3	3	2	3	2	2	3	2
125	2	32	1	3	서울특별시 은평구 불광1동	1	3	0	1	2	2	4	450	3	3	4	3	2	3	2	4	3	4	3	3	2	3	3	3	3	2	2	2	6	1	6	3	4	4	2	2	2	2	4	3	2	3	2	2
126	2	41	1	4	서울특별시 동작구 상도4동	2	3	1	4	2	1	4	450	3	3	3	3	4	3	4	2	2	3	3	3	2	3	3	3	2	2	2	2	6	1	6	6	1	6	4	4	4	4	4	4	4	3	4	3
127	2	41	4		인천광역시 남동구 간석2동	2	4	2	3	1	1	2	460	3	2	2	2	3	3	3	3	3	3	3	2	2	2	3	3	3	1	1	1	6	1	6	6	1	6	2	1	1	1	1	1	1	1	1	1
128	2	54	1	2	서울특별시 노원구 중계2.3동	2	3	0	1	2	1	4	550	3	4	3	2	3	2	2	3	2	3	3	3	2	2	3	3	3	3	3	3	5	2	4	4	3	4	3	3	3	2	3	2	3	2	2	1
129	2	47	6		대전광역시 서구 둔산1동	2	1	0	2	1	2	4	850	2	1	2	2	3	2	3	2	2	2	3	2	2	3	3	2	3	1	3	1	6	1	1	6	1	3	3	3	4	3	3	3	3	2	3	3
130	2	45	1	4	서울특별시 양천구 목4동	1	4	0	1	1	1	4	650	3	2	2	2	2	2	2	2	2	2	2	2	2	3	3	3	3	1	1	1	6	1	6	6	1	6	3	2	2	2	2	2	2	2	2	2
131	2	46	1	3	서울특별시 마포구 성산1동	2	4	1	1	1	2	4	350	4	2	2	2	2	3	3	2	2	2	2	2	3	3	3	3	3	5	6	5	2	5	2	2	5	2	3	3	3	3	3	3	3	2	2	2
132	1	47	1	3	서울특별시 마포구 공덕동	1	3	0	3	1	2	4	790	3	2	2	2	2	2	3	2	2	2	2	2	2	2	3	3	3	2	2	1	6	1	4	6	1	6	3	2	3	2	2	3	2	2	3	2
133	1	31	1	4	서울특별시 영등포구 문래동	2	3	1	1	2	2	4	300	3	3	3	3	4	3	3	3	3	3	3	3	1	1	1	1	1	1	6	1	6	1	1	6	1	6	2	1	1	1	1	1	1	1	1	1
134	2	46	1	2	서울특별시 성북구 장위2동	1	2	0	4	1	1	4	700	3	4	4	4	3	3	4	2	2	3	2	4	1	2	2	2	2	1	5	2	6	1	4	2	5	2	3	3	3	3	2	2	2	3	3	3
135	1	55	1	2	서울특별시 도봉구 창3동	2	6	0	4	1	1	2	600	2	2	2	3	3	3	3	2	3	3	3	2	2	2	3	3	2	6	6	1	5	2	3	2	5	2	4	3	3	1	3	3	1	3	3	1
136	2	36	3		대구광역시 달서구 신당동	2	2	0	1	1	2	6	800	3	2	3	3	3	3	3	3	3	3	3	3	2	3	3	3	3	1	5	1	4	3	4	6	1	6	3	3	3	3	3	3	3	3	3	3
137	2	42	1	2	서울특별시 성동구 응봉동	2	4	2	1	1	1	6	500	2	2	2	2	2	2	2	2	2	2	2	2	2	2	2	3	2	6	6	1	2	5	1	6	1	6	2	2	2	1	1	2	1	1	1	1
138	1	42	6		대전광역시 서구 괴정동	1	1	0	5	2	1	4	90	3	3	1	3	3	3	4	2	3	3	4	2	3	4	4	4	3	6	4	1	6	1	4	6	1	4	3	3	2	1	2	1	1	2	1	1
139	1	49	6		대전광역시 서구 변동	1	1	0	3	3	1	4	200	3	3	2	2	3	2	3	2	2	2	3	2	3	2	2	3	3	3	4	4	3	4	4	4	3	3	2	1	2	2	1	2	2	1	2	2
140	2	29	1	1	서울특별시 중구 명동	2	2	0	1	1	2	4	650	3	2	2	2	3	2	2	3	2	2	2	2	3	4	4	3	3	1	6	1	6	1	2	6	1	2	3	2	2	1	2	2	3	2	3	3
141	1	46	1	5	서울특별시 서초구 방배2동	2	4	2	1	1	2	4	587	3	2	3	2	2	1	2	2	2	2	1	2	3	3	3	4	4	6	6	6	2	5	2	1	6	1	3	4	3	3	3	4	3	3	3	4
142	1	42	1	3	서울특별시 서대문구 남가좌1동	2	4	2	1	1	2	4	250	3	2	2	2	2	2	1	1	1	2	2	2	3	3	3	3	3	1	1	1	6	1	6	6	1	6	2	2	2	2	2	2	2	1	1	1
143	2	35	1	1	서울특별시 용산구 후암동	2	2	0	1	1	2	4	750	3	2	2	2	3	3	3	2	2	2	2	2	2	3	3	3	3	1	6	4	6	1	1	6	1	2	4	3	3	3	2	3	3	2	3	2
144	2	45	5		광주광역시 서구 상무1동	2	4	1	1	2	2	4	300	4	3	4	3	2	3	4	3	2	3	4	3	2	3	3	2	3	3	6	4	5	2	1	5	2	2	2	1	1	2	2	3	1	1	3	1
145	1	45	1	2	서울특별시 성북구 장위2동	4	1	0	1	1	2	4	900	3	2	2	2	3	2	2	2	2	2	2	2	3	3	3	3	3	1	1	1	6	1	3	6	1	6	1	1	1	1	1	1	1	1	1	1
146	2	31	1	4	서울특별시 강서구 발산1동	1	3	0	1	1	1	4	2000	3	3	4	3	4	2	3	3	2	2	3	3	3	3	3	3	3	3	2	2	4	3	4	6	1	6	3	3	3	3	3	3	3	2	3	2
147	1	65	5		광주광역시 광산구 송정2동	2	2	0	1	1	2	2	550	2	2	1	2	1	2	1	2	2	2	1	1	3	3	3	4	3	4	5	5	3	4	2	3	4	2	3	3	3	3	2	3	3	2	3	3
148	2	32	1	2	서울특별시 중랑구 묵1동	1	1	0	4	3	2	4	415	2	2	2	3	4	3	2	1	3	3	4	2	2	3	4	4	4	4	1	1	6	1	1	6	1	2	3	3	3	3	3	3	3	3	3	3
149	1	36	3		대구광역시 서구 평리3동	2	3	1	1	1	1	4	300	4	2	2	2	2	2	2	2	2	2	2	1	2	2	2	2	2	4	4	5	3	4	2	4	3	5	2	2	2	1	2	2	2	2	2	2
150	2	37	1	4	서울특별시 강서구 화곡8동	1	1	0	5	2	1	4	100	3	3	3	3	3	3	3	3	3	3	3	4	3	3	3	3	3	1	1	1	6	1	6	6	1	6	2	2	2	2	2	3	3	1	1	1
151	2	38	5		광주광역시 남구 효덕동	1	4	0	4	1	2	4	800	3	2	2	2	3	3	3	2	2	2	3	2	1	3	3	3	3	1	6	1	6	1	1	6	1	1	4	4	4	4	3	4	3	2	3	2
152	1	40	1	1	서울특별시 종로구 무악동	2	5	3	1	1	3	4	750	4	2	2	2	3	3	3	2	2	2	3	2	2	3	3	3	3	3	4	4	4	3	1	4	3	3	4	4	4	4	3	4	4	3	4	4
153	1	53	2		부산광역시 동래구 안락1동	2	2	0	1	1	2	4	500	5	2	2	3	3	2	3	3	2	2	2	2	2	4	4	4	4	4	4	1	3	4	3	4	3	4	3	3	3	3	3	3	3	3	3	3
154	2	41	1	4	서울특별시 동작구 신대방2동	2	3	1	1	2	3	6	1000	5	3	3	3	3	2	4	4	2	2	2	2	4	4	4	4	4	1	6	1	6	1	1	6	1	6	3	3	3	3	3	3	3	3	3	3
155	2	47	3		대구광역시 달서구 용산1동	2	4	2	1	1	1	4	350	4	1	1	1	2	2	3	2	2	2	2	1	4	4	4	3	3	1	5	5	6	1	2	6	1	2	4	4	4	4	3	4	4	3	4	4
156	1	41	3		대구광역시 서구 내당1동	2	3	1	1	1	2	6	600	2	3	3	3	4	4	3	3	4	4	3	3	2	3	3	3	3	3	2	2	4	3	5	4	3	5	3	2	2	3	2	2	3	2	2	3
157	1	46	5		광주광역시 동구 지산2동	1	3	0	4	1	2	4	550	3	2	3	3	3	3	3	3	3	3	3	2	2	3	3	3	2	1	5	4	2	5	2	6	1	6	3	3	3	3	3	3	3	3	3	3
158	2	57	2		부산광역시 부산진구 가야1동	2	2	0	1	1	2	4	300	3	2	2	3	3	2	3	2	2	2	2	2	2	3	3	3	3	1	6	5	6	1	1	6	1	1	4	3	3	2	3	3	2	3	3	2
159	1	53	1	2	서울특별시 노원구 하계1동	2	5	2	1	1	1	4	350	3	2	3	3	3	3	3	3	3	3	3	3	2	2	2	3	3	5	5	2	2	5	2	2	5	2	3	2	3	2	2	3	2	2	3	2
160	2	43	3		대구광역시 달서구 이곡1동	2	2	0	1	1	1	4	350	2	1	2	2	3	3	3	2	3	3	3	2	3	3	2	2	2	1	1	1	6	1	2	2	5	6	3	3	3	3	2	3	3	2	3	2
161	1	35	4		인천광역시 부평구 십정2동	2	3	1	1	1	2	4	400	3	2	2	2	3	3	3	2	2	2	3	2	3	3	3	3	3	1	1	1	2	5	2	2	5	2	3	3	3	3	2	3	2	3	2	2
162	1	43	1	4	서울특별시 동작구 상도1동	2	4	2	3	2	2	4	460	3	3	4	3	3	3	4	4	2	3	3	3	3	3	3	2	4	4	4	3	3	4	3	5	2	4	2	2	3	2	2	3	3	2	2	2
163	1	50	1	4	서울특별시 강서구 화곡8동	2	5	1	1	1	2	4	900	4	4	3	4	2	3	1	1	3	3	2	4	3	4	4	4	3	4	4	3	3	4	3	4	3	4	4	3	4	3	3	4	3	3	3	3
164	1	44	1	5	서울특별시 강남구 논현2동	1	1	0	1	1	1	4	280	2	2	2	2	3	2	2	2	2	2	2	2	3	3	3	3	3	6	6	5	1	6	1	3	4	1	3	3	3	2	3	3	2	3	3	2
165	1	46	3		대구광역시 달서구 성당동	1	2	0	3	1	1	4	100	2	2	2	3	3	3	4	2	4	4	4	3	2	3	3	3	3	5	2	1	3	4	3	2	5	2	3	3	3	1	3	3	1	3	3	1
166	1	46	1	2	서울특별시 동대문구 답십리1동	2	4	2	1	1	2	4	550	5	1	2	2	2	2	2	2	2	2	3	2	2	3	3	3	3	1	6	4	6	1	1	6	1	1	4	3	3	3	2	2	2	2	2	2
167	2	32	7		울산광역시 울주군 범서읍	1	1	0	5	3	1	5	250	3	2	3	2	3	2	2	4	3	3	4	2	2	2	3	3	3	1	1	1	1	6	1	4	3	5	4	4	4	4	3	3	3	3	3	3
168	1	58	2		부산광역시 강서구 대저1동	2	2	0	1	2	2	4	500	3	2	3	3	2	2	2	2	2	2	2	3	2	3	3	3	3	1	1	1	6	1	6	6	1	2	3	3	3	3	2	3	2	2	2	3
169	2	49	2		부산광역시 기장군 기장읍	2	4	2	1	3	1	4	600	2	2	2	3	3	3	3	3	3	3	3	2	2	3	3	3	2	2	3	3	3	4	3	4	3	4	4	4	4	4	3	3	3	2	2	2
170	1	41	1	5	서울특별시 강동구 암사1동	1	1	0	4	3	1	2	250	1	3	3	3	3	3	4	3	3	3	3	3	2	2	2	2	2	3	3	1	2	5	2	2	5	2	2	2	2	2	2	2	2	2	2	1
171	1	38	3		대구광역시 동구 신암1동	1	2	0	3	1	1	4	9000	5	2	2	3	2	2	2	2	2	2	2	2	4	3	4	3	3	4	4	5	2	5	2	2	5	1	1	4	3	3	3	3	2	2	1	2
172	1	63	1	4	서울특별시 강서구 화곡8동	2	4	0	4	1	2	4	600	2	3	4	3	3	3	3	3	3	3	3	4	2	3	3	3	3	4	6	4	3	4	3	2	5	2	1	1	1	1	1	1	1	1	1	1
173	1	53	1	5	서울특별시 송파구 마천2동	4	2	0	4	1	1	4	400	3	2	2	2	2	3	3	2	3	2	3	2	4	4	4	4	3	6	6	6	1	6	1	1	6	1	2	2	3	3	3	4	4	3	4	4
174	2	35	3		대구광역시 수성구 만촌1동	2	3	1	4	1	2	4	300	4	4	4	4	3	4	4	4	4	4	4	4	2	1	2	3	2	1	2	3	5	2	6	5	2	5	2	2	2	1	1	1	2	1	2	1
175	1	46	1	3	서울특별시 은평구 수색동	1	1	0	1	1	1	4	300	3	2	2	2	3	2	2	2	2	2	2	2	3	3	3	3	3	1	1	1	6	1	6	6	1	6	1	1	1	1	1	1	1	1	1	1
176	1	47	1	3	서울특별시 마포구 망원2동	1	1	0	4	3	1	2	250	4	1	2	2	3	3	2	2	3	3	3	2	2	4	3	3	3	1	2	1	3	4	2	6	1	6	3	2	2	1	2	2	3	2	2	2
177	1	31	4		인천광역시 남동구 만수4동	1	4	0	4	1	1	4	850	2	3	4	3	4	4	4	4	4	4	4	4	2	2	2	2	2	3	3	3	2	5	2	6	1	6	3	2	2	2	2	2	2	1	1	1
178	1	44	5		광주광역시 서구 상무1동	2	4	2	1	1	2	4	400	5	3	3	3	3	3	3	3	3	3	3	3	3	3	3	3	3	4	4	1	3	4	1	6	1	2	4	3	3	3	2	3	3	2	3	3
179	2	50	1	2	서울특별시 도봉구 방학2동	2	2	0	4	3	1	2	450	5	3	3	2	3	1	1	4	2	4	2	4	1	4	4	4	4	1	1	2	6	1	6	6	1	6	4	4	4	1	4	4	1	4	4	1
180	1	52	4		인천광역시 중구 운서동	2	4	2	1	2	2	4	460	4	2	3	2	2	3	2	2	3	3	2	2	3	2	3	2	3	2	6	4	5	2	2	3	4	4	3	3	3	3	3	3	3	3	3	3
181	1	52	1	4	서울특별시 관악구 남현동	2	4	2	1	1	1	4	200	3	2	2	2	3	3	4	3	3	3	3	2	1	1	3	3	2	6	6	1	3	4	3	1	6	1	4	3	3	3	2	2	2	1	1	1
182	2	35	1	1	서울특별시 용산구 이태원1동	1	5	0	1	2	1	4	120	3	4	4	4	4	4	4	3	4	4	4	4	1	2	2	1	1	4	5	4	3	4	4	2	5	3	3	4	2	2	2	3	3	4	3	2
183	1	60	1	1	서울특별시 용산구 후암동	2	3	0	1	1	2	4	950	3	3	2	2	3	3	3	2	3	3	3	2	3	2	2	3	3	4	3	3	4	3	4	4	3	4	2	1	3	1	1	2	1	1	2	1
184	2	61	4		인천광역시 남동구 논현1동	2	3	0	1	1	2	6	600	5	1	1	1	1	1	1	2	3	3	3	2	2	3	3	3	3	5	5	5	2	5	2	4	3	4	4	4	4	4	3	4	4	2	3	3
185	2	29	4		인천광역시 미추홀구 용현3동	1	3	0	4	1	1	4	250	3	3	2	2	3	3	3	4	3	3	2	3	2	3	3	2	3	1	1	2	4	3	5	5	2	4	2	3	2	2	2	3	2	2	2	2
186	1	56	2		부산광역시 사상구 학장동	2	4	0	7	1	2	6	420	1	4	3	3	2	2	2	2	2	2	2	2	3	3	3	3	3	4	4	4	3	4	3	3	4	3	3	3	3	3	2	2	2	1	1	1
187	1	47	1	4	서울특별시 금천구 독산4동	1	3	0	3	1	1	2	150	4	3	3	3	2	3	2	2	2	3	3	2	3	2	3	3	3	1	1	1	6	1	6	6	1	6	3	3	2	3	2	2	3	3	3	2
188	1	40	1	2	서울특별시 노원구 상계5동	2	2	0	1	1	1	4	500	3	2	2	2	2	3	3	3	3	2	2	2	3	3	3	2	2	5	5	5	2	5	2	2	5	2	3	2	2	2	2	2	2	3	3	3
189	1	48	1	5	서울특별시 강남구 청담동	2	4	2	1	1	1	4	500	2	3	2	3	2	3	2	2	3	3	3	3	3	3	3	3	3	3	3	3	3	4	4	4	3	4	3	2	2	2	2	3	3	2	3	2
190	1	32	5		광주광역시 광산구 첨단2동	1	4	0	1	1	2	4	900	3	2	2	2	2	2	1	2	2	2	2	2	2	3	3	3	3	1	3	1	3	4	2	3	4	2	2	2	2	2	2	2	2	2	2	2
191	1	41	3		대구광역시 동구 해안동	1	1	0	4	3	1	4	230	4	3	2	3	3	3	3	3	3	3	3	3	2	3	3	3	2	1	1	1	6	1	4	6	1	6	3	3	3	3	3	3	3	3	3	3
192	1	53	1	5	서울특별시 서초구 서초1동	2	4	1	3	1	2	4	750	1	2	2	1	1	1	2	1	1	1	1	2	2	3	3	3	3	6	6	6	1	6	1	1	6	1	4	4	4	4	3	3	3	2	2	2
193	1	49	1	4	서울특별시 동작구 신대방1동	2	3	0	1	1	1	6	400	2	2	2	3	4	3	4	3	2	3	4	2	1	3	3	3	2	1	3	1	4	3	4	6	1	6	3	3	3	2	3	3	2	3	3	2
194	2	39	1	3	서울특별시 마포구 공덕동	2	3	1	1	1	2	4	600	3	2	2	2	4	3	3	3	3	4	4	2	1	2	2	2	2	4	4	4	3	4	3	3	4	3	3	2	3	3	2	2	3	1	1	2
195	1	43	1	4	서울특별시 구로구 개봉2동	2	4	2	1	1	2	6	450	3	2	2	2	2	2	2	2	1	2	2	2	2	2	3	3	3	6	5	5	2	5	2	2	5	2	2	2	3	2	2	3	2	2	3	2
196	1	33	1	1	서울특별시 용산구 남영동	2	2	0	1	1	2	4	550	3	2	3	3	2	2	3	3	3	2	3	3	3	3	3	2	2	1	1	1	6	1	3	6	1	4	2	2	3	2	2	3	2	2	3	2
197	2	32	1	2	서울특별시 노원구 월계1동	2	2	0	1	2	2	4	650	2	3	4	4	4	4	3	4	4	4	4	4	2	2	3	3	2	3	3	2	4	3	3	5	2	2	2	2	3	2	3	3	1	1	2	1
198	1	51	1	2	서울특별시 노원구 상계5동	1	2	0	1	2	1	2	200	2	3	2	3	3	3	3	2	3	3	3	2	3	3	3	3	3	1	1	1	6	1	4	4	3	4	3	2	3	1	2	3	1	2	3	1
199	1	61	5		광주광역시 북구 건국동	2	2	0	1	1	1	4	370	5	2	2	3	3	3	3	3	2	2	2	2	2	3	3	3	3	6	6	4	1	6	1	2	5	2	3	2	3	2	2	3	2	2	3	2
200	1	60	1	5	서울특별시 송파구 장지동	2	4	0	1	2	1	4	400	4	2	2	3	3	3	3	3	3	3	3	2	2	2	2	2	2	2	4	2	5	2	2	4	3	2	3	2	2	2	2	2	2	2	2	2
201	1	49	1	3	서울특별시 은평구 진관동	2	2	0	1	2	1	4	150	4	2	2	2	3	2	2	3	2	2	2	2	2	3	3	3	3	5	5	4	2	5	2	2	5	2	3	3	3	2	3	3	2	3	3	2
202	1	53	1	5	서울특별시 강남구 논현2동	2	5	3	1	1	2	6	1800	5	4	3	4	3	4	3	4	3	4	3	4	3	4	4	4	3	2	3	3	3	4	2	4	3	3	4	3	4	4	2	4	4	2	4	4
203	1	60	1	4	서울특별시 구로구 신도림동	2	4	0	1	1	2	6	450	2	2	2	2	2	2	2	1	2	2	2	2	3	3	3	3	3	2	4	2	6	1	4	5	2	3	4	3	3	3	2	3	2	2	3	2
204	1	54	1	4	서울특별시 동작구 대방동	2	4	0	3	1	2	4	500	3	2	3	2	2	3	3	2	2	3	2	2	3	2	3	3	2	1	1	1	6	1	6	6	1	6	3	2	3	3	3	3	2	2	3	3
205	1	50	1	5	서울특별시 서초구 방배2동	1	1	0	1	1	2	4	400	4	2	2	2	3	3	2	2	2	2	3	2	2	3	3	3	3	3	3	3	4	3	4	2	5	2	3	3	3	3	3	3	3	3	3	3
206	1	45	5		광주광역시 남구 봉선2동	1	4	0	1	1	1	2	550	4	2	2	2	3	2	3	2	2	2	2	2	2	2	3	3	3	6	5	3	1	6	1	1	6	3	3	3	3	2	2	3	2	2	3	2
207	2	50	3		대구광역시 동구 해안동	2	3	0	4	1	1	2	300	3	2	3	2	2	2	2	3	3	3	3	3	1	1	1	1	1	2	4	4	5	2	2	4	3	3	3	1	1	1	1	1	1	1	1	1
208	1	41	1	4	서울특별시 강서구 가양1동	1	1	0	1	1	1	4	350	2	2	2	3	4	4	4	4	3	3	3	2	2	1	2	2	1	2	2	3	5	2	4	5	2	5	1	1	1	2	2	1	2	2	2	2
209	2	33	1	1	서울특별시 중구 필동	1	1	0	2	2	2	4	300	3	3	3	2	3	3	3	3	2	3	3	2	3	3	3	2	3	3	3	3	4	3	4	3	4	3	3	3	3	3	3	3	3	2	2	2
210	1	52	6		대전광역시 서구 변동	2	6	2	3	1	1	4	350	4	3	3	2	3	3	2	3	3	2	3	3	2	2	3	2	2	3	4	3	3	4	2	3	4	2	3	3	3	2	3	3	2	2	3	2
211	1	55	1	4	서울특별시 강서구 화곡8동	1	1	0	4	1	2	6	1500	3	1	2	3	2	2	2	1	2	2	2	2	4	4	4	4	4	5	5	5	2	5	2	2	5	2	3	3	3	3	3	3	3	2	3	3
212	1	42	1	2	서울특별시 성북구 길음1동	2	2	0	1	1	2	4	500	3	2	2	3	4	2	4	2	4	2	4	2	1	1	1	1	1	1	1	1	6	1	6	6	1	6	1	1	1	1	1	1	1	1	1	1
213	1	43	1	2	서울특별시 강북구 인수동	2	2	0	3	1	1	6	7000	3	3	2	2	3	3	4	3	3	3	3	2	3	3	3	3	3	1	4	1	6	1	3	6	1	6	2	2	2	2	2	2	2	2	2	2
214	2	42	1	5	서울특별시 송파구 송파1동	2	4	2	1	1	1	4	450	3	2	2	2	3	3	3	3	3	3	3	2	2	3	3	3	3	4	4	3	4	3	3	3	4	3	3	2	3	2	2	2	2	1	2	2
215	1	42	6		대전광역시 유성구 노은1동	2	3	1	1	2	2	4	450	3	2	2	2	3	3	3	3	3	2	4	2	3	2	3	3	3	4	4	5	4	3	3	3	4	4	3	2	3	3	3	2	2	2	3	4
216	1	59	1	4	서울특별시 금천구 시흥5동	2	3	0	1	1	2	4	450	3	2	2	3	2	2	2	2	2	2	2	2	2	3	3	2	3	1	1	1	6	1	6	6	1	6	1	1	1	1	1	1	1	1	1	1
217	1	34	7		울산광역시 남구 신정1동	2	3	0	1	1	1	2	250	3	3	3	3	2	2	2	2	3	3	3	3	2	3	3	2	2	3	4	4	3	4	3	4	3	3	2	3	2	2	3	2	3	3	2	3
218	2	32	1	4	서울특별시 양천구 신정1동	1	4	0	1	3	1	4	600	2	2	2	3	3	3	3	2	3	3	3	2	3	4	3	3	3	1	3	1	6	1	3	2	5	2	3	3	3	3	3	3	3	2	2	3
219	1	39	6		대전광역시 서구 월평1동	1	1	0	1	5	1	4	150	2	3	2	2	3	2	3	2	4	1	3	1	2	4	2	3	2	2	4	4	4	3	2	5	2	3	3	2	3	2	3	2	3	1	3	2
220	2	29	1	4	서울특별시 관악구 조원동	1	3	0	1	1	1	4	300	3	3	2	2	2	2	3	3	2	2	3	2	2	2	2	2	2	1	2	1	6	1	6	6	1	6	3	2	2	2	2	2	2	1	1	1
221	1	53	1	5	서울특별시 송파구 풍납1동	2	3	0	1	1	2	4	950	3	2	2	3	3	3	4	3	3	3	3	2	2	3	3	3	3	3	3	3	5	2	2	6	1	6	2	2	2	2	1	2	2	1	2	1
222	1	47	5		광주광역시 서구 치평동	1	2	0	3	1	1	4	250	5	2	2	2	2	2	2	2	2	2	3	2	4	4	4	4	4	5	5	5	2	5	2	3	4	3	2	2	2	2	2	2	2	2	2	2
223	2	42	1	3	서울특별시 서대문구 홍은2동	1	3	0	3	1	1	4	300	4	2	3	4	4	4	4	4	4	3	4	3	2	2	3	3	3	1	3	1	4	3	3	6	1	6	3	3	3	3	3	3	2	3	3	2
224	1	37	1	5	서울특별시 강동구 천호2동	1	3	0	4	1	2	2	100	5	4	4	4	4	4	4	4	4	4	4	4	1	1	1	1	1	1	1	1	6	1	6	6	1	6	4	4	4	4	4	4	4	4	4	4
225	1	64	1	4	서울특별시 양천구 신정1동	2	2	0	1	1	2	6	700	1	2	2	2	2	2	2	2	2	2	2	1	2	3	3	3	2	1	4	3	3	4	3	6	1	5	2	2	2	2	1	1	1	1	1	1
226	1	40	6		대전광역시 서구 가수원동	1	3	0	1	7	1	4	890	1	3	4	3	3	4	3	3	4	3	3	4	2	3	2	3	3	6	2	3	5	2	4	6	1	5	2	3	2	3	2	2	3	2	2	3
227	2	50	4		인천광역시 서구 청라2동	2	4	0	1	1	2	4	650	4	2	2	2	3	2	2	3	2	2	3	2	3	3	4	3	2	3	4	2	3	4	3	3	4	3	4	3	3	2	2	2	2	1	2	1
228	1	35	3		대구광역시 수성구 황금2동	2	4	2	1	1	3	4	600	4	2	2	2	2	3	3	2	3	3	4	2	1	3	3	2	2	1	1	6	6	1	1	6	1	6	3	2	3	4	2	3	4	2	3	4
229	1	62	3		대구광역시 수성구 지산1동	2	3	0	1	2	1	4	300	1	3	3	3	3	3	4	3	3	3	3	3	2	3	3	2	2	6	6	5	1	6	1	1	6	1	3	3	3	2	3	3	2	3	3	2
230	2	31	1	5	서울특별시 송파구 오륜동	1	4	0	1	1	1	4	850	3	3	2	2	3	3	3	3	2	2	3	2	2	3	3	2	3	1	4	1	6	1	2	5	2	2	3	3	3	4	2	4	4	2	3	4
231	1	41	2		부산광역시 해운대구 반여2동	1	2	0	4	1	2	4	300	4	3	3	3	4	4	4	4	3	3	4	3	3	3	3	3	3	1	3	1	6	1	1	6	1	6	4	3	3	4	2	3	4	1	3	4
232	1	71	5		광주광역시 북구 두암1동	2	3	0	1	1	1	2	350	4	2	2	2	1	2	2	2	2	2	2	2	3	3	3	3	3	4	4	4	4	3	2	3	4	2	4	3	3	2	3	3	2	3	3	2
233	2	52	1	2	서울특별시 성동구 옥수동	2	5	1	1	1	1	4	220	3	3	2	2	3	2	3	2	2	2	2	2	3	3	3	3	3	4	5	3	2	5	2	2	5	2	3	3	3	3	3	3	3	3	3	3
234	2	53	5		광주광역시 남구 대촌동	3	3	0	3	5	1	2	700	1	3	2	2	3	2	2	2	3	3	3	2	2	3	3	3	2	1	1	1	6	1	6	6	1	6	2	3	3	2	1	2	2	1	1	1
235	1	62	4		인천광역시 남동구 만수4동	2	3	0	1	1	1	6	600	3	3	4	3	3	3	3	4	2	3	2	3	3	2	2	2	2	4	4	4	4	3	4	6	1	5	1	2	1	2	2	1	1	1	1	2
236	1	43	1	1	서울특별시 종로구 평창동	1	3	0	3	1	1	4	300	1	2	3	3	4	3	4	4	4	3	4	3	1	3	4	4	3	1	3	1	6	1	4	6	1	4	3	4	3	3	3	4	3	2	3	2
237	2	41	6		대전광역시 중구 유천1동	2	3	1	3	1	1	4	330	3	4	4	4	4	4	4	3	4	4	4	4	2	2	2	2	3	2	5	3	6	1	2	6	1	6	3	2	3	2	2	3	2	1	2	2
238	2	45	1	5	서울특별시 강동구 둔촌2동	2	3	1	1	1	2	4	900	2	3	4	4	3	2	2	3	3	3	3	3	3	4	3	2	2	6	5	4	4	3	3	4	3	3	2	3	3	2	2	3	3	2	2	3
239	2	34	1	4	서울특별시 영등포구 문래동	1	2	0	1	3	2	4	600	3	3	3	1	1	2	1	2	1	2	1	2	3	3	4	4	3	1	1	1	6	1	6	6	1	6	2	1	2	2	1	1	1	2	3	2
240	1	47	1	4	서울특별시 동작구 상도4동	2	4	2	4	1	2	4	450	4	3	3	3	2	3	2	3	3	2	4	3	2	3	3	3	2	1	4	1	6	1	3	6	1	6	1	1	1	1	1	1	1	1	1	1
241	2	33	1	4	서울특별시 구로구 오류2동	1	1	0	3	3	1	4	150	2	2	2	3	3	3	4	4	3	3	4	2	3	3	4	4	4	1	5	1	2	5	2	6	1	6	3	3	3	3	3	3	3	3	3	3
242	1	42	1	2	서울특별시 광진구 중곡2동	1	1	0	4	3	1	4	650	4	2	2	3	4	4	4	4	4	4	4	4	2	2	2	2	2	6	6	1	6	1	6	6	1	6	2	1	1	1	2	2	2	1	1	1
243	1	37	1	5	서울특별시 송파구 문정1동	4	1	0	5	4	1	1	410	1	4	4	4	4	4	4	4	4	4	4	4	1	1	1	1	1	1	1	1	3	4	4	4	3	4	2	2	2	2	3	2	3	2	2	3
244	2	32	1	5	서울특별시 송파구 송파1동	1	1	0	4	3	2	4	200	4	2	2	2	3	2	2	3	3	2	3	2	3	4	4	3	3	1	5	2	4	3	2	6	1	4	4	2	3	3	2	3	3	2	3	3
245	1	45	1	4	서울특별시 금천구 시흥5동	2	4	2	2	1	2	4	5500	3	2	2	1	2	3	2	2	3	2	2	2	3	2	3	3	2	5	4	4	3	4	3	3	4	4	3	2	2	3	2	3	3	2	3	2
246	1	47	4		인천광역시 연수구 연수3동	1	1	0	1	3	1	2	150	5	2	2	3	2	2	2	2	2	2	2	2	3	3	3	3	2	1	1	1	6	1	6	2	5	6	3	2	2	2	2	2	2	2	2	2
247	1	58	5		광주광역시 서구 치평동	2	2	0	1	2	1	4	390	3	2	3	3	3	3	3	3	3	3	3	3	2	3	4	4	4	2	3	1	1	6	1	1	6	1	4	3	4	4	1	4	2	1	3	2
248	2	36	4		인천광역시 연수구 동춘1동	2	3	1	1	1	2	6	250	3	2	2	3	2	2	2	3	2	3	2	2	2	3	3	3	3	1	1	1	5	2	4	6	1	2	3	3	3	3	2	3	2	2	3	2
249	2	36	4		인천광역시 부평구 부평5동	2	2	0	2	3	1	4	280	3	3	2	1	4	3	4	3	2	2	3	2	2	3	3	3	3	4	2	2	4	3	5	6	1	2	4	4	4	4	4	4	4	4	4	4
250	1	43	6		대전광역시 서구 둔산1동	2	5	3	1	1	2	4	600	3	3	2	3	3	2	2	3	3	3	2	3	2	3	2	2	2	5	5	4	2	5	2	2	5	2	2	2	3	2	2	3	3	3	2	2
251	2	60	1	5	서울특별시 강남구 논현2동	2	5	0	1	1	2	4	300	1	2	2	2	2	2	3	2	2	2	2	2	3	3	3	3	2	1	5	5	6	1	4	6	1	2	3	3	3	2	3	3	3	3	3	2
252	1	46	2		부산광역시 동래구 안락1동	2	4	2	1	1	2	4	400	4	2	3	2	2	2	2	2	2	2	2	2	3	3	3	3	3	3	5	5	3	4	2	3	4	2	3	2	3	2	2	3	2	2	3	2
253	1	34	1	2	서울특별시 중랑구 망우본동	1	3	0	1	4	1	2	200	3	2	3	2	3	2	2	3	2	3	3	2	3	2	3	2	2	2	2	2	6	1	6	6	1	6	3	3	2	3	2	3	3	3	2	3
254	1	48	3		대구광역시 수성구 고산3동	2	4	2	1	2	2	4	400	2	3	3	3	3	3	3	4	3	3	3	3	2	3	3	3	3	2	3	4	4	3	3	4	3	3	3	2	3	3	2	3	3	1	2	3
255	1	46	1	5	서울특별시 강남구 일원1동	2	4	2	4	3	2	6	700	4	2	2	2	4	4	4	4	2	3	4	1	4	4	4	4	4	1	6	6	6	1	1	6	1	1	4	4	4	4	3	4	3	1	4	1
256	1	53	7		울산광역시 중구 우정동	2	3	1	1	1	1	4	820	2	2	2	2	2	2	2	2	1	2	1	2	3	3	3	3	3	5	5	5	2	5	2	2	5	2	4	4	4	3	3	3	3	3	2	2
257	1	59	1	2	서울특별시 성동구 왕십리도선동	2	5	0	1	1	2	6	1500	4	2	3	3	3	2	3	3	2	3	3	2	2	2	2	2	2	5	1	1	6	1	6	6	1	6	2	2	2	2	2	2	2	2	2	2
258	1	43	1	5	서울특별시 강남구 압구정동	1	1	0	1	1	2	4	500	3	3	2	3	4	3	2	3	2	3	3	3	3	2	2	3	3	4	6	6	4	3	1	1	6	1	3	1	2	2	1	2	2	1	2	2
259	1	45	1	5	서울특별시 강남구 역삼2동	1	1	0	4	3	1	4	650	4	2	2	2	4	3	4	4	4	3	4	2	1	3	3	3	3	6	1	1	6	1	2	6	1	6	4	3	3	3	3	3	3	3	3	3
260	1	52	1	3	서울특별시 서대문구 연희동	2	5	0	1	1	2	4	450	3	3	4	4	4	3	4	3	3	3	4	3	2	1	2	2	2	3	6	5	3	4	1	2	5	1	2	2	3	2	1	2	1	2	3	2
261	2	44	1	5	서울특별시 송파구 삼전동	2	4	2	4	1	2	2	350	3	3	4	3	4	3	3	2	3	3	3	4	2	3	2	3	2	3	4	3	2	5	2	2	5	2	4	3	3	3	2	3	3	3	3	3
262	1	40	2		부산광역시 동래구 사직1동	1	1	0	2	1	1	4	300	3	2	2	2	3	3	3	3	2	2	3	2	2	3	3	3	3	1	5	5	5	2	2	2	5	2	1	1	1	1	1	1	1	1	1	1
263	1	45	1	1	서울특별시 중구 명동	2	3	1	1	1	1	4	500	3	2	3	2	3	3	3	2	2	2	2	2	3	3	3	3	3	4	4	4	3	4	3	3	4	3	3	2	2	2	2	2	2	2	2	2
264	1	58	3		대구광역시 중구 남산4동	2	4	0	3	1	2	4	850	3	3	3	2	3	2	2	3	3	3	4	3	3	2	4	3	3	4	3	5	3	4	4	3	4	2	2	2	3	2	2	3	2	2	3	2
265	1	55	2		부산광역시 사상구 주례3동	2	4	0	1	2	1	2	360	1	3	4	3	3	4	2	3	3	2	4	3	3	4	3	3	4	5	5	3	2	5	3	1	6	2	4	4	3	2	4	3	2	4	3	2
266	2	34	1	2	서울특별시 성북구 삼선동	1	1	0	4	3	2	4	220	4	2	1	2	2	2	3	3	3	3	3	2	2	2	3	3	2	1	1	1	4	3	4	6	1	6	2	3	3	3	3	3	3	3	3	3
267	1	51	4		인천광역시 서구 석남2동	2	4	1	1	1	1	4	500	3	3	2	3	2	3	2	3	2	3	2	3	3	2	3	2	3	4	3	4	2	5	3	3	4	2	3	2	3	2	2	3	2	2	3	2
268	1	44	1	4	서울특별시 관악구 보라매동	2	2	0	4	1	1	1	150	3	2	2	3	3	3	2	2	3	2	3	3	1	4	4	3	3	4	4	2	3	4	3	3	4	3	3	3	3	2	3	3	2	3	3	2
269	1	48	1	2	서울특별시 성북구 길음1동	1	2	0	4	1	1	4	240	1	4	3	3	4	3	3	3	3	3	3	2	2	3	3	3	2	1	3	1	6	1	4	6	1	4	3	2	2	2	2	3	2	2	2	3
270	2	44	1	2	서울특별시 노원구 상계2동	2	3	1	1	1	2	4	340	2	2	1	2	2	3	2	1	2	2	3	2	2	3	3	3	2	1	4	1	2	5	2	2	5	1	4	4	4	4	3	4	4	2	3	3
271	1	34	1	3	서울특별시 은평구 구산동	2	4	2	1	1	2	4	500	2	4	4	4	4	2	2	3	4	4	2	4	1	2	3	4	4	6	5	4	5	2	4	1	6	1	3	2	2	3	3	2	3	3	4	4
272	2	49	2		부산광역시 동구 범일1동	2	4	2	1	1	2	4	650	3	3	3	3	3	2	3	3	2	3	3	2	3	2	3	3	3	6	5	4	2	5	3	3	4	2	3	3	3	3	3	2	2	2	2	2
273	1	33	6		대전광역시 중구 대흥동	1	2	0	4	3	1	6	500	3	2	3	3	2	2	3	4	3	3	3	3	3	3	3	3	3	3	4	5	4	3	3	4	3	3	4	2	3	3	2	3	3	2	3	3
274	1	45	1	2	서울특별시 성북구 길음1동	2	3	1	1	1	2	4	800	3	2	1	2	2	2	1	2	2	2	2	2	2	3	3	2	3	5	6	3	2	5	2	3	4	2	3	2	3	2	2	3	2	1	1	1
275	1	48	3		대구광역시 수성구 만촌2동	2	4	1	1	1	2	2	450	3	2	4	3	3	2	3	2	4	4	1	2	3	2	3	1	3	4	5	3	4	3	3	3	4	5	2	3	1	2	2	3	2	4	2	3
276	2	45	1	2	서울특별시 성북구 길음1동	2	3	1	1	1	2	4	850	1	1	1	1	1	1	1	2	1	1	1	1	4	4	4	4	4	4	5	1	2	5	5	6	1	2	3	1	3	1	1	3	2	1	3	1
277	2	53	1	5	서울특별시 송파구 오금동	2	3	0	4	1	2	4	750	2	3	3	3	4	3	3	2	2	3	3	3	2	3	3	3	2	1	5	1	6	1	4	6	1	5	4	3	4	4	3	4	4	3	3	3
278	1	56	6		대전광역시 동구 가양1동	4	2	0	3	3	1	4	250	3	2	2	2	3	2	3	2	2	3	2	2	2	3	3	3	3	6	5	2	1	6	2	1	6	2	1	1	1	1	1	1	1	1	1	1
279	1	33	1	3	서울특별시 은평구 응암2동	2	3	1	4	2	2	4	350	2	2	3	3	2	3	3	2	3	3	2	2	2	3	3	2	3	3	4	3	4	3	3	4	3	4	2	3	2	3	3	2	3	2	3	3
280	1	33	1	4	서울특별시 금천구 시흥5동	1	4	0	1	1	2	4	400	3	3	2	3	3	2	2	2	3	3	2	3	2	3	3	2	2	2	4	3	3	4	4	3	4	4	3	2	2	2	3	2	2	2	1	1
281	2	31	3		대구광역시 북구 대현동	2	3	1	1	1	2	4	450	3	3	3	3	3	3	3	3	3	3	3	3	2	2	3	3	2	1	4	1	6	1	3	6	1	3	2	2	2	2	2	2	2	2	2	2
282	2	41	2		부산광역시 남구 용호3동	2	4	2	4	1	2	4	500	2	3	3	3	2	3	2	2	2	3	2	3	3	4	4	3	3	6	6	5	2	5	2	1	6	1	3	3	3	2	3	3	2	3	3	2
283	1	42	1	4	서울특별시 양천구 신월7동	1	3	0	4	2	1	4	300	3	2	2	3	4	3	4	3	3	3	3	2	2	2	3	3	3	6	1	1	6	1	6	6	1	6	2	2	2	1	2	2	1	2	2	1
284	1	50	1	2	서울특별시 성동구 금호1가동	2	4	2	1	1	2	6	800	3	2	3	3	3	3	3	2	3	3	3	3	2	3	3	3	3	1	3	3	6	1	1	6	1	4	1	1	1	1	1	1	1	1	1	1
285	2	61	1	2	서울특별시 노원구 중계2.3동	2	3	0	1	3	1	1	150	3	4	4	4	4	4	4	4	4	4	4	4	2	2	2	2	2	1	1	1	6	1	6	6	1	6	4	3	3	3	3	3	3	3	3	3
286	1	37	1	4	서울특별시 강서구 화곡본동	1	2	0	1	1	2	4	550	4	2	2	2	2	2	2	1	2	2	1	2	3	4	3	4	3	4	5	5	3	4	2	3	4	3	3	4	3	3	3	3	2	3	4	3
287	1	54	4		인천광역시 서구 가좌3동	1	1	0	1	1	2	4	500	4	2	2	2	3	2	3	2	2	3	2	2	3	3	3	3	3	4	5	2	3	4	2	4	3	3	4	3	4	2	3	3	1	3	3	1
288	1	40	1	4	서울특별시 금천구 독산4동	1	2	0	3	1	1	4	300	3	3	3	2	3	2	2	2	2	2	2	2	3	3	3	3	3	4	3	3	5	2	5	4	3	4	3	3	3	3	3	3	3	2	2	2
289	1	44	2		부산광역시 남구 대연1동	1	3	0	4	1	2	2	450	3	2	3	3	2	2	3	3	2	2	3	3	3	2	2	3	3	6	6	6	1	6	1	1	6	1	3	2	3	4	4	3	2	4	3	2
290	1	44	4		인천광역시 부평구 부개2동	1	4	0	3	2	1	6	100	3	2	2	3	2	2	3	3	3	3	3	3	3	3	3	3	3	5	4	1	2	5	3	2	5	2	3	3	3	2	3	2	2	3	2	1
291	1	36	3		대구광역시 수성구 범어2동	2	4	2	1	1	2	4	800	3	3	2	3	2	2	3	2	3	3	3	2	3	2	2	3	2	5	5	4	2	5	3	2	5	3	2	3	2	3	3	2	2	3	2	3
292	1	48	1	5	서울특별시 송파구 송파1동	2	3	1	1	1	2	4	600	5	2	2	2	2	2	2	2	3	3	2	2	2	2	2	2	2	1	4	4	6	1	4	6	1	6	3	2	3	3	2	3	3	2	3	3
293	1	45	1	3	서울특별시 서대문구 북아현동	2	4	2	1	1	2	6	800	1	2	2	3	3	3	4	3	3	3	4	2	2	4	4	4	4	1	6	1	6	1	2	6	1	2	4	4	4	4	3	4	3	2	4	2
294	1	42	1	5	서울특별시 송파구 가락2동	2	6	2	1	1	2	4	157	4	2	1	1	2	2	2	1	1	2	1	1	3	3	3	3	3	3	3	3	4	3	4	4	3	4	4	3	3	4	3	3	3	3	3	3
295	2	64	1	4	서울특별시 동작구 노량진1동	2	3	0	1	1	2	4	1000	3	1	1	1	2	3	1	1	2	2	1	1	2	4	3	3	2	1	5	4	6	1	1	5	2	1	4	1	3	4	1	3	4	1	3	4
296	1	56	5		광주광역시 광산구 수완동	2	3	0	4	3	1	4	800	1	2	3	2	3	2	3	2	2	3	3	3	2	2	2	2	2	6	2	2	3	4	3	3	4	3	3	3	3	2	3	3	2	3	3	2
297	1	40	2		부산광역시 사하구 다대1동	1	1	0	1	3	1	2	50	3	2	3	3	2	2	2	3	3	2	2	3	2	2	3	2	3	1	1	1	6	1	6	6	1	6	2	3	2	3	2	3	3	2	2	2
298	1	42	7		울산광역시 중구 태화동	2	4	2	1	1	2	4	400	2	2	2	2	1	1	1	2	2	2	1	2	3	3	4	4	3	3	3	3	4	3	4	4	3	4	3	3	2	2	3	1	1	2	3	3
299	1	36	3		대구광역시 수성구 범물2동	2	4	2	1	1	2	4	850	3	2	3	3	2	2	3	2	2	3	3	2	3	2	2	3	2	5	4	4	3	4	3	3	4	2	2	3	2	3	3	2	3	2	3	2
300	2	42	1	2	서울특별시 노원구 상계5동	2	3	1	1	1	1	4	350	4	2	1	2	3	3	2	3	2	2	2	2	2	3	3	3	3	3	3	1	5	2	4	6	1	4	3	3	3	3	3	3	3	3	3	3
301	2	32	6		대전광역시 유성구 진잠동	2	3	1	1	1	2	4	500	5	3	2	2	2	2	2	3	2	2	2	2	2	3	3	3	3	6	6	6	1	6	1	1	6	1	4	4	4	4	4	3	3	3	2	2
302	2	33	1	4	서울특별시 양천구 목4동	2	2	0	4	2	2	4	700	3	3	2	3	3	3	3	3	3	3	3	2	3	3	3	3	3	1	6	4	6	1	2	6	1	2	3	3	3	2	3	3	2	3	3	2
303	2	41	1	2	서울특별시 성북구 길음1동	2	3	1	1	1	2	4	800	3	2	2	3	3	2	2	2	2	2	3	2	1	1	1	1	1	1	5	2	6	1	3	5	2	2	1	1	1	1	1	1	1	1	1	1
304	2	45	1	4	서울특별시 양천구 목4동	2	2	0	1	2	2	2	350	3	3	3	3	3	3	3	3	2	2	3	3	2	3	2	2	3	1	1	1	6	1	2	6	1	6	3	2	2	2	2	3	2	2	2	2
305	1	39	1	4	서울특별시 양천구 신월3동	1	1	0	4	3	2	6	400	4	2	3	3	3	2	4	3	2	3	2	3	2	3	4	3	3	2	3	2	5	2	4	3	4	4	3	3	3	3	2	3	3	2	3	3
306	1	54	1	3	서울특별시 은평구 응암2동	2	4	0	1	1	1	4	600	3	2	2	3	3	2	2	2	2	2	2	2	2	2	3	3	3	4	4	1	3	4	3	4	3	4	3	3	3	2	3	3	2	3	3	2
307	2	40	1	5	서울특별시 강남구 세곡동	2	3	1	1	2	2	4	400	3	3	3	2	3	3	3	3	2	3	3	3	3	3	3	3	3	4	5	4	3	4	2	3	4	2	3	3	3	3	3	3	3	2	3	2
308	2	56	2		부산광역시 해운대구 우1동	2	4	0	1	2	1	4	600	4	2	2	3	1	1	1	2	2	2	2	2	2	3	3	3	3	5	6	4	2	5	1	2	5	1	4	3	4	3	3	4	2	2	4	3
309	2	64	1	1	서울특별시 중구 중림동	2	3	0	1	1	2	6	650	3	1	1	1	1	2	2	1	2	2	2	1	3	3	3	3	2	1	1	1	3	4	3	2	5	2	4	3	3	3	3	3	3	2	2	2
310	2	47	1	2	서울특별시 광진구 자양3동	2	3	1	4	2	1	4	450	2	1	1	2	4	1	2	3	2	2	2	1	4	4	4	4	4	1	5	2	3	4	3	5	2	5	4	4	4	4	4	4	4	3	3	3
311	1	39	5		광주광역시 서구 풍암동	1	2	0	1	1	1	3	250	4	3	2	2	3	2	3	2	2	2	3	2	3	3	2	3	2	3	3	3	3	4	4	3	4	6	3	2	2	3	2	2	2	3	2	2
312	1	44	1	4	서울특별시 영등포구 여의동	2	3	1	1	2	2	2	300	5	3	3	2	3	3	3	2	2	2	3	3	3	2	3	3	2	4	3	3	3	4	3	3	4	3	3	2	2	3	3	3	2	2	2	2
313	1	64	1	1	서울특별시 종로구 사직동	2	2	0	1	3	1	6	300	1	2	2	2	2	2	2	2	2	2	2	2	2	2	2	1	2	1	1	3	6	1	5	6	1	6	3	2	2	2	2	2	2	2	2	2
314	1	70	7		울산광역시 동구 남목3동	2	3	0	1	1	1	2	180	1	2	2	2	3	3	2	1	3	2	2	2	2	2	3	3	3	2	4	3	6	1	4	5	2	4	3	1	3	3	1	1	1	2	2	3
315	1	63	1	5	서울특별시 서초구 방배2동	2	4	0	1	1	2	4	1200	3	4	2	3	4	3	2	2	2	3	2	3	2	2	2	3	3	4	6	5	5	2	1	6	1	2	2	2	2	2	2	2	2	2	2	2
316	2	36	1	2	서울특별시 성북구 정릉3동	2	4	1	1	1	3	6	800	2	3	3	3	3	3	3	3	3	3	3	3	2	2	2	2	2	5	5	5	4	3	4	1	6	1	3	3	3	3	2	2	2	1	1	1
317	1	43	2		부산광역시 동래구 안락2동	2	3	1	1	2	1	2	350	4	3	3	4	3	3	3	4	3	3	3	3	3	4	3	3	4	5	5	6	2	5	2	2	5	2	3	4	3	4	3	4	4	4	3	4
318	1	33	1	4	서울특별시 관악구 중앙동	1	1	0	5	2	1	4	230	3	2	2	2	4	2	2	2	2	2	2	2	3	3	3	2	2	4	2	2	1	6	1	6	1	6	2	2	2	1	2	2	1	2	2	1
319	1	47	1	2	서울특별시 강북구 삼양동	2	4	2	3	1	1	4	500	3	2	2	2	3	3	3	2	2	2	2	2	3	3	3	4	4	3	4	2	3	4	3	3	4	3	3	2	2	1	2	2	1	2	2	1
320	1	36	7		울산광역시 남구 신정1동	2	3	1	1	1	1	4	700	3	3	4	4	3	4	4	4	3	4	3	4	4	3	3	3	3	4	3	2	3	4	4	2	5	2	3	2	2	1	2	3	1	1	2	1
321	2	63	1	2	서울특별시 노원구 상계5동	1	2	0	1	3	1	2	140	3	2	2	3	2	2	2	2	3	3	3	3	2	2	2	3	3	4	5	1	3	4	2	6	1	6	4	3	3	2	2	3	2	2	3	2
322	1	43	1	4	서울특별시 구로구 구로2동	1	4	0	1	1	2	4	650	4	2	3	3	3	2	3	4	2	2	3	3	1	4	4	4	4	1	1	1	2	5	1	2	5	1	3	3	4	3	3	4	3	3	3	2
323	2	46	5		광주광역시 서구 치평동	1	6	0	1	1	2	6	1000	3	2	3	2	3	2	2	2	3	2	2	2	3	3	3	3	3	3	3	3	4	3	4	3	4	3	3	1	3	3	1	3	3	1	3	3
324	2	50	5		광주광역시 북구 문흥1동	2	3	0	1	1	2	4	450	3	2	2	2	3	2	2	2	1	2	2	3	3	3	3	4	3	3	3	1	5	2	5	6	1	3	3	3	2	3	2	3	3	2	3	3
325	2	34	2		부산광역시 해운대구 반여1동	2	4	2	1	1	2	4	600	4	3	2	3	3	2	3	2	3	3	2	3	3	2	3	2	2	5	5	3	2	5	3	2	5	2	3	2	3	2	3	3	2	3	2	2
326	2	50	1	4	서울특별시 관악구 보라매동	2	3	1	4	1	2	4	400	4	2	3	3	4	2	3	2	2	3	4	3	1	4	4	4	4	4	4	3	3	4	3	6	1	6	4	4	4	3	3	3	2	3	3	2
327	2	54	1	5	서울특별시 강남구 역삼2동	2	4	0	1	1	2	4	800	3	2	3	2	3	3	3	3	3	2	2	3	2	3	3	3	2	1	4	4	6	1	3	6	1	2	3	2	3	3	2	3	2	2	3	2
328	2	58	7		울산광역시 동구 남목3동	2	3	1	1	1	1	2	180	1	2	2	3	3	2	2	3	3	3	2	3	2	2	3	3	2	1	2	2	5	2	5	5	2	4	3	2	2	2	2	2	2	2	2	2
329	2	48	6		대전광역시 서구 괴정동	2	3	1	1	1	2	4	450	3	2	2	3	3	3	3	2	3	3	4	2	2	3	3	3	3	1	4	1	6	1	3	6	1	3	3	2	3	2	2	3	2	2	2	2
330	1	50	1	5	서울특별시 송파구 가락본동	2	4	2	1	1	2	4	570	5	3	2	3	3	3	3	3	2	2	2	2	3	3	3	3	2	4	2	4	6	1	1	6	1	3	3	2	3	2	2	3	3	2	3	3
331	2	48	1	5	서울특별시 강남구 대치4동	1	1	0	1	1	1	4	450	3	1	1	2	2	3	2	3	2	2	2	2	1	1	1	1	1	1	1	1	6	1	6	6	1	6	1	1	1	2	1	1	2	1	1	2
332	1	62	3		대구광역시 북구 구암동	2	4	0	3	1	2	4	1500	3	4	3	3	3	2	2	1	2	2	2	2	2	3	3	3	3	3	4	4	4	3	3	6	1	3	3	2	3	3	2	3	3	2	3	3
333	1	43	1	3	서울특별시 서대문구 충현동	2	5	2	1	1	2	6	500	3	3	2	3	3	3	3	2	3	3	3	3	3	2	2	3	2	4	3	3	4	3	3	3	4	4	3	2	2	3	2	2	3	2	3	2
334	2	57	1	5	서울특별시 송파구 삼전동	2	2	0	4	3	1	2	200	3	3	4	3	3	4	3	3	4	4	3	4	2	2	1	1	1	1	1	1	6	1	6	6	1	6	2	1	1	2	1	2	1	1	1	1
335	2	47	1	4	서울특별시 동작구 상도4동	2	3	1	4	3	2	4	400	4	2	3	3	3	3	4	2	3	4	3	3	2	3	3	3	3	4	5	4	2	5	2	3	4	2	3	3	3	3	3	3	3	3	3	3
336	2	50	1	4	서울특별시 강서구 염창동	2	4	2	1	1	1	2	350	4	2	1	2	2	2	2	2	2	3	3	2	2	3	3	3	3	3	1	1	3	4	3	5	2	5	3	2	2	2	2	2	2	1	1	1
337	2	40	6		대전광역시 서구 탄방동	2	4	2	1	2	1	4	270	2	3	3	3	3	4	3	2	3	3	3	3	3	2	2	3	3	3	2	1	4	3	5	3	4	4	3	2	2	1	3	3	2	2	3	2
338	1	42	7		울산광역시 중구 중앙동	1	1	0	1	3	1	4	210	3	3	2	2	3	3	3	3	3	3	3	2	1	1	1	1	2	1	1	1	6	1	6	6	1	6	4	3	3	3	2	3	2	2	2	2
339	1	47	1	1	서울특별시 용산구 용문동	2	3	1	1	1	2	4	450	5	2	2	2	4	3	4	3	2	2	3	2	3	3	3	3	3	2	2	2	5	2	1	4	3	1	3	2	3	2	2	3	2	2	3	2
340	1	52	1	4	서울특별시 양천구 신월1동	2	3	1	3	1	2	4	620	3	3	2	2	2	2	2	1	2	2	2	2	3	4	4	4	3	5	6	4	2	5	1	2	5	1	4	3	4	4	3	4	4	3	4	3
341	1	47	3		대구광역시 달성군 화원읍	1	4	0	1	1	2	4	400	2	2	1	2	2	3	3	2	2	2	3	2	3	4	3	3	3	5	6	4	3	4	1	3	4	1	4	2	4	2	2	3	1	2	4	1
342	2	64	6		대전광역시 동구 효동	2	2	0	5	1	1	4	400	2	2	1	2	1	2	2	2	2	1	2	2	2	2	2	3	2	5	5	1	2	5	6	2	5	2	3	3	3	2	3	2	2	3	2	2
343	1	44	1	4	서울특별시 양천구 신월1동	2	3	1	1	1	3	4	550	4	3	2	3	2	2	2	2	3	2	3	2	3	2	3	2	2	1	3	3	6	1	4	5	2	5	3	2	3	3	2	3	3	1	3	3
344	1	40	1	1	서울특별시 종로구 혜화동	1	2	0	4	2	2	4	650	4	3	2	2	3	2	3	3	2	3	3	2	3	2	2	3	2	5	5	5	2	5	3	3	4	2	3	2	3	3	2	3	3	3	2	3
345	1	50	2		부산광역시 수영구 수영동	2	4	1	6	4	2	4	500	3	3	3	3	3	2	3	3	3	2	3	2	3	2	2	3	2	6	5	3	3	4	2	3	4	3	4	4	4	4	4	4	3	3	3	3
346	1	41	1	4	서울특별시 영등포구 신길4동	1	2	0	4	2	2	4	480	3	2	2	3	3	3	3	3	3	3	3	2	2	3	3	3	3	1	6	1	6	1	1	6	1	6	3	3	3	3	3	3	3	2	2	2
347	1	42	1	3	서울특별시 은평구 구산동	2	3	1	1	2	2	4	500	4	2	3	3	2	3	2	2	2	3	3	2	2	3	4	4	3	1	1	1	6	1	6	3	4	2	4	4	4	4	4	4	4	4	4	4
348	1	39	1	4	서울특별시 관악구 서원동	2	3	1	7	7	1	4	400	4	2	1	2	1	1	2	2	2	1	2	2	2	2	2	3	3	6	5	2	2	5	2	2	5	2	3	4	3	2	3	3	1	3	2	1
349	1	55	1	5	서울특별시 강남구 대치4동	2	3	1	1	1	3	6	1100	2	2	1	2	3	4	3	3	2	2	2	1	2	2	3	3	2	1	4	3	6	1	5	6	1	6	2	1	1	2	1	2	2	1	1	2
350	2	58	4		인천광역시 부평구 청천1동	2	2	2	4	1	1	1	450	4	3	3	3	3	3	3	2	3	2	3	3	2	3	3	3	3	6	6	6	1	6	1	1	6	1	1	1	1	1	1	1	1	1	1	1
351	2	46	3		대구광역시 수성구 범물2동	2	4	1	1	1	2	2	500	2	2	3	3	3	4	3	2	4	3	3	2	2	3	3	3	3	4	1	1	2	5	3	1	6	3	3	2	2	2	1	1	1	1	1	1
352	1	43	1	2	서울특별시 광진구 화양동	1	1	0	3	3	1	4	300	3	4	3	3	2	3	2	3	2	2	3	3	3	3	2	2	3	3	4	4	3	4	3	3	4	3	3	2	3	3	3	3	2	3	2	3
353	1	34	4		인천광역시 연수구 청학동	1	1	0	5	3	2	6	300	3	3	3	4	4	3	3	4	2	3	2	4	2	3	4	4	4	1	1	1	1	6	1	1	6	1	4	4	4	4	4	4	4	4	4	4
354	1	50	5		광주광역시 북구 문흥1동	2	3	0	1	1	2	4	430	3	2	3	3	3	2	2	2	2	2	3	2	3	3	3	2	3	2	3	3	4	3	4	4	3	4	2	3	2	2	2	2	3	3	3	3
355	1	35	4		인천광역시 부평구 부평5동	1	3	0	3	1	1	4	450	4	3	3	3	2	2	2	3	3	3	2	2	3	3	2	2	3	4	4	1	3	4	3	6	1	6	3	3	2	2	3	2	2	3	2	2
356	1	41	1	4	서울특별시 관악구 서원동	1	1	0	4	7	1	4	190	4	2	1	2	3	3	3	2	2	2	3	1	2	3	3	3	2	2	6	5	3	4	3	4	3	3	3	3	3	3	3	3	3	3	3	3
357	2	32	6		대전광역시 중구 은행선화동	1	1	0	5	2	1	4	120	2	2	2	2	1	2	2	1	2	2	2	2	4	4	4	4	4	1	3	4	4	3	4	3	4	3	3	3	3	3	3	3	3	3	3	3
358	1	37	5		광주광역시 서구 치평동	1	3	0	1	1	2	4	520	4	2	2	2	3	2	3	2	2	2	2	2	3	2	3	3	3	4	3	3	4	3	4	2	5	3	3	2	3	3	3	2	2	3	3	2
359	2	49	1	4	서울특별시 영등포구 문래동	2	4	1	1	2	2	4	420	4	2	2	2	2	2	2	2	2	2	2	2	3	3	3	3	3	1	5	3	2	5	2	3	4	2	3	2	3	2	2	3	2	2	3	2
360	1	42	1	3	서울특별시 은평구 구산동	1	4	0	4	1	2	4	300	3	2	2	3	4	2	3	3	2	3	2	2	3	4	4	4	4	2	2	2	5	2	5	5	2	5	1	1	1	1	1	1	1	1	1	1
361	2	53	1	4	서울특별시 관악구 난곡동	1	1	0	4	2	1	2	630	4	2	2	3	4	2	4	4	2	2	3	2	2	4	4	4	3	1	4	1	6	1	2	6	1	6	4	4	4	4	4	4	4	4	4	4
362	1	32	1	2	서울특별시 노원구 상계9동	1	3	0	1	1	2	4	350	3	2	3	3	3	3	3	4	3	2	3	2	3	3	3	3	3	5	6	4	2	5	2	2	5	2	4	3	4	3	3	4	4	3	4	3
363	1	49	2		부산광역시 해운대구 반송1동	1	2	0	4	1	1	2	205	3	2	2	2	2	1	2	2	2	2	2	2	3	3	3	3	3	2	2	2	5	2	5	5	2	5	3	3	3	3	3	3	3	3	3	3
364	1	34	1	5	서울특별시 서초구 서초1동	1	1	0	4	3	2	6	380	4	2	2	3	3	3	3	3	2	2	2	2	3	3	3	3	3	4	4	5	4	3	4	6	1	6	3	3	3	4	3	3	3	3	3	3
365	2	36	3		대구광역시 동구 해안동	1	4	0	1	1	2	4	450	3	2	2	2	3	2	3	2	2	2	2	2	3	3	3	3	3	1	6	1	6	1	1	6	1	3	3	3	3	3	3	3	3	3	3	2
366	2	37	1	5	서울특별시 송파구 문정1동	1	3	0	1	1	1	4	300	3	2	2	2	2	2	3	2	2	2	3	2	2	3	3	2	2	1	2	1	1	6	4	6	1	5	4	3	3	4	2	3	4	1	3	3
367	2	43	1	2	서울특별시 노원구 중계본동	2	3	1	1	1	2	4	650	4	2	2	2	3	3	4	4	3	3	3	2	2	3	3	4	2	2	6	1	3	4	3	4	3	3	3	3	3	1	3	3	1	3	3	1
368	1	48	1	4	서울특별시 구로구 고척1동	2	5	1	1	1	2	4	450	4	2	1	1	2	2	2	2	2	2	2	1	4	4	4	4	4	3	3	3	4	3	3	4	3	2	4	4	4	3	3	4	3	3	4	3
369	1	62	1	5	서울특별시 강남구 대치2동	2	3	0	1	1	2	6	300	3	2	2	3	3	2	3	2	3	3	3	2	3	3	2	2	3	3	4	4	3	4	3	3	4	3	3	2	2	3	2	3	3	2	2	3
370	2	58	1	5	서울특별시 강남구 개포2동	2	4	0	1	1	2	4	600	1	2	1	2	2	2	2	1	1	2	2	2	2	3	3	3	3	5	6	5	3	4	2	2	5	1	4	2	3	3	2	3	3	2	3	3
371	2	73	1	2	서울특별시 광진구 구의2동	2	2	0	4	1	1	4	150	2	2	2	2	2	3	3	2	3	3	3	2	3	4	4	3	4	2	2	1	5	2	5	4	3	4	3	3	3	2	3	3	2	3	3	2
372	1	30	4		인천광역시 연수구 연수2동	1	4	0	1	1	2	4	450	4	3	2	2	3	3	3	3	2	2	2	2	2	2	2	2	2	1	5	1	6	1	2	6	1	2	3	2	3	2	2	3	2	2	2	2
373	1	37	1	5	서울특별시 송파구 마천2동	1	4	0	3	2	2	6	300	2	2	3	3	3	3	4	3	2	3	3	2	3	4	2	2	1	5	3	3	2	5	2	3	4	4	3	2	1	2	2	4	3	3	2	3
374	2	44	2		부산광역시 해운대구 반송1동	1	2	0	1	3	1	4	200	3	2	2	2	2	2	2	2	2	2	2	1	2	2	2	3	3	1	4	1	3	4	3	3	4	3	4	3	3	3	3	3	3	3	3	3
375	1	37	1	1	서울특별시 종로구 부암동	1	1	0	5	3	1	6	300	3	3	3	3	2	3	2	2	3	3	3	3	3	3	3	3	3	5	5	5	3	4	3	3	4	3	3	3	3	3	3	3	3	3	3	3
376	2	32	1	5	서울특별시 송파구 문정1동	2	4	2	1	2	2	4	800	4	2	1	1	3	3	2	3	2	2	2	2	2	2	2	2	1	1	6	6	6	1	1	6	1	2	1	1	1	1	1	1	1	1	1	1
377	1	58	1	4	서울특별시 구로구 구로2동	2	3	0	3	3	1	2	300	2	3	3	4	4	3	3	3	3	3	3	4	2	3	3	3	2	1	2	2	5	2	4	3	4	3	3	3	3	2	3	3	1	2	3	1
378	1	43	6		대전광역시 유성구 신성동	1	3	0	8	4	1	6	790	3	3	3	4	3	4	3	3	4	4	3	3	3	3	3	2	3	2	2	2	5	2	5	5	2	5	2	2	3	2	2	3	3	3	3	2
379	2	52	1	3	서울특별시 마포구 망원1동	2	3	0	4	1	1	4	500	3	2	2	3	3	2	3	2	2	3	2	2	2	3	3	3	3	1	1	1	6	1	6	6	1	6	3	3	3	3	2	3	2	1	2	3
380	2	30	1	4	서울특별시 강서구 화곡8동	1	4	0	4	1	1	4	490	3	3	3	3	3	3	3	3	3	3	3	3	2	3	4	4	4	1	2	2	6	1	4	6	1	6	2	2	2	2	1	1	1	1	1	1
381	1	33	1	2	서울특별시 동대문구 답십리1동	1	3	0	1	1	2	4	320	4	3	4	4	3	3	4	3	3	3	4	3	2	3	3	2	3	3	3	4	4	3	2	5	2	3	2	3	2	3	1	3	2	2	3	3
382	2	58	4		인천광역시 부평구 부개2동	1	1	0	4	1	1	4	50	2	2	2	2	2	3	2	3	3	3	3	2	2	2	3	3	3	1	1	1	6	1	6	6	1	6	3	3	3	3	3	3	3	3	3	3
383	1	68	1	5	서울특별시 강남구 역삼2동	2	2	0	7	7	1	4	200	4	2	4	3	2	4	2	4	3	2	2	4	3	3	3	3	3	4	3	3	3	4	3	3	4	4	3	3	3	3	3	3	2	3	2	3
384	1	43	2		부산광역시 금정구 장전2동	2	4	2	1	1	1	6	550	4	2	1	2	2	1	1	1	2	2	2	2	4	3	4	3	3	4	5	4	3	4	3	3	4	3	3	3	2	2	3	3	3	4	4	3
385	1	45	6		대전광역시 서구 월평1동	2	4	1	1	3	1	4	200	3	2	3	3	2	3	2	3	4	3	4	3	2	3	2	1	3	2	3	4	5	2	4	4	3	5	2	1	2	2	2	3	2	2	1	2
386	1	51	6		대전광역시 중구 중촌동	4	1	1	3	2	1	4	260	3	2	2	2	3	3	2	2	2	2	2	2	3	3	4	4	3	3	2	2	3	4	4	3	4	4	4	2	3	4	2	3	4	2	3	4
387	2	40	1	5	서울특별시 송파구 장지동	2	4	2	1	1	2	6	500	3	2	2	2	1	3	2	3	3	2	2	2	3	3	3	3	4	5	4	4	3	4	3	3	4	2	3	3	2	2	3	3	2	2	3	3
388	1	62	3		대구광역시 달서구 송현1동	1	1	0	1	3	1	2	90	3	3	3	3	4	4	3	3	3	2	4	3	2	2	2	3	2	6	1	1	1	6	6	1	6	6	2	1	1	1	1	1	1	1	1	1
389	1	34	4		인천광역시 남동구 구월1동	1	4	0	1	1	2	4	500	2	2	2	3	3	3	3	3	3	3	4	2	2	3	3	4	3	1	6	1	6	1	2	2	5	1	3	3	3	2	3	3	2	3	3	2
390	2	47	1	5	서울특별시 서초구 서초1동	2	3	1	1	2	2	6	500	3	2	3	3	3	3	3	2	3	3	3	3	3	2	3	3	2	1	5	1	6	1	3	6	1	3	3	2	3	2	2	3	2	2	3	2
391	1	51	5		광주광역시 광산구 평동	2	4	1	1	1	2	4	350	3	3	3	3	2	2	2	3	2	3	3	2	2	2	3	3	3	3	3	3	3	4	4	4	3	3	2	2	2	2	2	2	2	2	2	2
392	1	50	1	4	서울특별시 구로구 구로5동	2	2	0	4	2	2	4	650	3	2	2	3	3	2	3	2	2	3	2	3	3	3	3	3	3	6	5	4	1	6	1	1	6	1	4	3	4	3	3	4	3	3	4	3
393	1	35	1	5	서울특별시 강남구 개포4동	1	1	0	1	1	1	6	300	2	4	4	4	4	4	4	4	4	4	4	4	3	3	3	3	3	1	1	1	3	4	3	6	1	6	2	2	2	2	2	2	2	2	2	2
394	1	62	1	1	서울특별시 용산구 용문동	2	2	0	1	1	1	6	150	1	2	2	1	2	2	3	2	2	3	3	2	3	4	4	3	2	4	5	5	2	5	2	4	3	5	4	3	3	2	2	3	2	2	2	2
395	1	42	1	2	서울특별시 도봉구 창2동	1	3	0	1	1	1	4	200	3	3	3	3	3	3	2	2	2	2	2	3	3	3	4	4	4	1	2	1	6	1	3	1	6	1	3	2	3	2	2	3	2	2	3	2
396	2	55	1	4	서울특별시 양천구 신정6동	2	3	0	1	1	2	4	950	3	2	1	2	2	2	1	2	2	2	2	2	2	3	3	3	3	2	4	4	4	3	1	4	3	1	4	2	3	3	1	3	3	1	3	3
397	1	62	1	2	서울특별시 광진구 중곡2동	2	3	0	4	3	1	6	350	3	3	4	4	3	3	4	4	3	3	3	3	3	3	4	3	3	2	2	2	5	2	4	4	3	5	3	3	4	3	2	3	3	3	2	2
398	1	39	1	4	서울특별시 양천구 목4동	2	4	2	1	1	2	4	1300	3	4	4	4	4	4	3	3	3	3	4	4	2	2	3	3	2	1	1	3	6	1	6	6	1	6	2	2	2	3	2	2	3	2	2	3
399	2	49	3		대구광역시 북구 동천동	1	3	0	1	1	1	4	190	3	2	1	2	3	2	3	2	2	2	2	2	3	4	4	4	4	2	2	2	3	4	3	2	5	2	3	2	2	2	2	2	2	2	2	2
400	1	63	6		대전광역시 대덕구 법2동	2	2	0	1	1	2	6	250	2	2	2	2	2	2	2	2	2	3	2	2	3	3	3	3	3	4	5	4	3	4	3	4	3	3	2	2	3	2	2	2	2	2	2	2
401	1	39	1	5	서울특별시 서초구 서초4동	4	1	0	2	2	2	6	350	2	3	3	3	3	3	4	4	4	4	4	2	1	4	3	1	1	1	1	1	6	1	1	6	1	6	1	1	1	1	1	1	1	1	1	1
402	1	42	1	4	서울특별시 관악구 청룡동	4	1	0	7	4	1	2	150	3	2	2	2	3	3	3	2	3	3	3	2	3	3	3	3	3	6	5	1	1	6	2	1	6	1	3	3	3	2	3	3	2	3	3	1
403	1	60	6		대전광역시 중구 중촌동	2	3	0	3	1	2	4	800	2	2	2	2	1	1	2	1	2	3	3	2	3	3	3	3	3	6	6	5	1	6	1	1	6	1	4	3	4	4	2	3	3	2	3	2
404	1	37	4		인천광역시 남동구 논현고잔동	2	3	1	1	1	1	4	390	1	2	2	3	2	3	2	3	2	2	3	3	3	3	3	1	3	4	4	4	1	6	1	2	5	2	1	1	1	1	1	1	1	1	1	1
405	1	39	2		부산광역시 수영구 광안4동	1	1	0	3	1	1	4	220	3	1	1	1	3	3	3	3	2	3	3	1	3	3	3	3	3	5	5	4	2	5	3	2	5	3	3	2	2	2	2	2	2	2	2	2
406	1	44	5		광주광역시 북구 용봉동	2	4	2	1	2	2	4	550	4	2	1	1	2	2	1	2	3	2	3	1	2	3	3	4	4	2	4	4	4	3	3	4	3	5	2	3	2	3	2	2	3	3	2	3
407	1	45	1	3	서울특별시 서대문구 북아현동	4	3	2	3	2	1	2	140	2	3	3	4	3	2	2	1	4	3	2	4	3	3	3	3	3	6	6	3	1	6	2	1	6	2	3	3	3	1	3	3	1	3	3	1
408	1	39	1	5	서울특별시 송파구 문정2동	2	4	2	1	1	2	4	900	3	4	4	4	2	2	1	3	2	3	2	4	2	3	3	3	3	1	6	6	6	1	3	6	1	2	3	3	3	3	2	3	3	1	3	3
409	1	45	1	3	서울특별시 서대문구 홍은2동	2	4	2	1	1	2	4	600	2	2	3	3	2	2	2	3	2	2	2	3	2	4	4	3	2	3	4	3	3	4	3	2	5	2	3	3	3	3	2	3	2	2	3	2
410	1	40	4		인천광역시 미추홀구 학익1동	2	3	1	1	2	2	4	500	2	2	2	3	2	3	3	4	3	3	3	2	2	3	3	3	2	4	4	1	6	1	5	6	1	4	4	3	4	3	3	3	2	2	2	2
411	1	40	1	4	서울특별시 양천구 신월1동	2	4	2	2	1	2	6	400	3	3	3	3	3	3	3	3	3	4	4	3	2	3	3	2	2	1	6	1	6	1	1	6	1	1	3	2	3	2	2	3	2	2	3	2
412	1	34	2		부산광역시 사상구 주례3동	1	3	0	1	1	2	4	500	2	3	3	2	2	3	3	2	2	3	3	2	2	3	3	2	2	3	4	5	2	5	3	4	3	3	2	1	3	2	2	2	3	2	2	2
413	1	41	1	2	서울특별시 광진구 자양3동	2	4	2	1	1	2	6	400	4	2	2	2	2	2	3	3	2	2	3	2	2	3	3	3	3	1	3	5	6	1	1	6	1	3	3	3	3	2	3	3	2	3	3	2
414	1	43	1	5	서울특별시 서초구 반포2동	1	3	0	1	1	2	4	300	4	1	1	1	2	2	2	2	2	2	2	1	2	3	3	3	3	5	6	5	2	5	1	2	5	2	2	1	1	1	1	1	1	1	1	1
415	1	48	3		대구광역시 중구 대신동	2	2	0	1	1	2	4	500	4	2	3	2	3	2	3	2	2	2	3	2	2	3	3	3	3	2	4	1	6	1	4	5	2	4	4	4	4	4	3	3	3	3	3	3
416	1	40	2		부산광역시 북구 화명2동	2	4	2	1	1	2	4	650	3	3	4	3	2	2	2	3	2	2	2	3	1	1	2	1	1	1	1	1	4	3	5	3	4	4	1	1	1	2	2	2	2	1	1	1
417	1	42	4		인천광역시 남동구 구월1동	2	2	0	4	2	1	4	200	4	3	3	3	4	2	3	2	3	3	3	3	3	3	3	3	3	3	3	1	4	3	4	4	3	4	4	3	3	3	2	2	1	2	2	1
418	2	54	6		대전광역시 서구 갈마2동	2	4	0	1	1	1	2	260	3	2	2	2	2	3	2	3	2	2	3	2	2	3	3	2	2	5	6	2	3	4	3	4	3	3	4	3	3	3	2	2	2	2	2	2
419	1	44	5		광주광역시 북구 운암1동	1	3	0	1	1	1	4	330	3	2	2	3	3	3	4	2	2	3	3	2	3	3	3	3	3	6	6	1	2	5	2	6	1	6	3	3	3	3	3	3	3	3	3	2
420	1	48	1	2	서울특별시 도봉구 도봉1동	1	2	0	1	1	2	2	450	4	2	2	3	3	3	3	3	3	3	3	2	2	2	2	2	2	3	1	1	2	5	2	6	1	6	2	2	2	2	2	2	1	2	2	1
421	2	51	6		대전광역시 서구 둔산1동	2	3	0	1	1	2	4	550	3	4	4	3	3	4	3	3	3	3	3	3	2	2	2	2	2	2	2	3	4	3	3	6	1	3	1	1	1	1	1	2	1	1	2	2
422	1	38	2		부산광역시 금정구 부곡2동	2	3	1	1	1	2	4	300	2	3	3	3	3	2	3	2	2	2	3	3	2	3	3	3	3	3	3	3	2	5	2	1	6	1	3	3	3	3	3	3	3	3	3	3
423	2	55	7		울산광역시 동구 남목3동	2	2	0	1	1	2	4	480	4	1	1	2	2	2	1	1	2	2	2	2	3	3	3	4	4	2	4	2	4	3	2	3	4	2	3	2	3	3	2	2	1	2	2	1
424	1	49	2		부산광역시 기장군 정관읍	2	3	1	1	1	2	4	450	1	3	3	3	3	2	2	3	3	3	4	3	2	4	4	4	4	3	3	3	4	3	4	4	3	4	4	4	4	4	4	4	4	4	4	2
425	1	38	3		대구광역시 달성군 유가읍	2	3	1	1	1	2	4	430	4	2	2	2	2	2	2	1	2	2	3	2	3	4	4	4	4	1	6	1	6	1	2	6	1	3	4	4	4	4	3	4	4	2	4	4
426	1	63	1	1	서울특별시 중구 청구동	1	3	0	1	3	1	2	400	3	3	3	2	2	3	2	3	3	2	2	3	3	3	3	3	3	6	6	5	2	5	2	2	5	2	3	2	2	2	2	2	2	2	2	2
427	2	36	1	2	서울특별시 동대문구 청량리동	4	4	1	4	1	1	2	300	4	3	3	3	3	3	3	3	3	3	2	3	2	4	4	3	1	4	5	2	6	1	2	6	1	6	3	3	3	3	3	3	3	3	3	3
428	2	28	4		인천광역시 계양구 계산1동	1	5	0	1	1	1	4	600	3	1	1	1	3	2	3	1	2	1	3	1	2	4	4	4	4	3	3	2	6	1	6	3	4	2	4	4	4	4	4	4	4	4	4	4
429	1	33	6		대전광역시 서구 정림동	1	3	0	1	1	2	4	580	4	2	2	2	3	3	3	4	3	2	2	2	2	3	3	3	3	1	1	1	4	3	3	6	1	2	3	2	3	3	2	3	3	2	3	3
430	1	45	1	4	서울특별시 영등포구 대림1동	1	1	0	4	3	2	4	250	3	3	3	4	3	2	3	2	2	3	2	4	2	3	3	2	2	5	6	3	5	2	3	2	5	2	3	2	3	3	1	3	2	1	3	2
431	1	53	1	4	서울특별시 구로구 개봉2동	2	4	0	1	1	2	4	450	4	2	2	2	2	1	1	1	1	2	1	2	4	4	4	4	4	6	3	4	1	6	4	1	6	3	4	2	4	3	2	4	4	2	4	4
432	1	39	1	5	서울특별시 송파구 잠실4동	2	3	1	1	1	2	6	500	3	2	1	2	2	1	2	2	1	2	2	2	2	2	3	2	2	2	4	5	5	2	2	6	1	2	1	1	1	1	1	1	1	1	1	1
433	2	58	1	4	서울특별시 강서구 화곡8동	2	4	0	4	1	2	4	650	2	3	3	4	3	3	3	2	2	2	3	4	2	3	3	3	3	4	5	5	6	1	2	4	3	3	3	3	3	3	1	2	2	1	1	1
434	2	34	6		대전광역시 중구 용두동	1	1	0	5	3	1	4	160	3	2	2	3	3	2	3	3	3	2	3	2	2	3	3	3	3	1	1	1	3	4	3	6	1	6	3	3	3	3	2	2	2	1	1	1
435	1	58	1	5	서울특별시 강남구 역삼2동	2	3	0	4	3	2	4	730	3	2	2	2	3	3	3	3	3	3	3	2	2	2	3	3	3	2	4	4	5	2	1	4	3	1	3	2	3	3	2	3	3	1	3	3
436	1	39	1	2	서울특별시 광진구 중곡2동	2	3	1	4	1	1	4	500	4	2	2	2	1	2	2	2	3	1	2	2	2	3	3	4	3	4	5	6	2	5	2	3	4	2	3	3	4	2	3	3	2	2	3	2
437	2	39	3		대구광역시 달서구 월성1동	1	4	0	3	1	1	4	250	3	3	3	4	4	3	3	3	4	4	4	4	2	3	3	3	3	5	5	1	2	5	2	1	6	1	2	3	3	2	3	3	2	3	3	2
438	1	40	1	5	서울특별시 송파구 가락2동	2	2	0	1	2	2	4	700	4	2	2	2	3	2	2	2	3	2	3	2	3	3	3	4	4	1	4	3	4	3	3	2	5	2	4	3	4	2	3	4	2	3	4	2
439	1	36	4		인천광역시 미추홀구 주안8동	2	3	1	1	2	2	2	585	3	2	2	2	4	4	4	4	3	4	4	2	4	4	4	3	3	4	4	1	6	1	1	6	1	2	3	3	3	3	3	3	3	3	3	3
440	1	56	2		부산광역시 중구 광복동	2	4	1	1	1	1	4	500	4	2	2	2	2	1	1	1	1	1	1	1	3	3	3	2	2	3	3	4	4	3	4	3	4	3	3	2	2	2	2	2	2	3	3	2
441	1	35	2		부산광역시 사하구 하단2동	2	3	1	1	1	2	4	300	2	2	3	2	2	1	2	2	2	3	2	1	2	2	3	2	3	4	3	3	3	4	4	4	3	3	3	3	3	2	3	3	2	3	2	3
442	1	37	6		대전광역시 유성구 원신흥동	2	4	2	1	2	1	4	350	3	2	2	2	3	2	2	2	2	3	2	3	3	3	3	3	3	6	6	6	1	6	1	1	6	1	3	3	3	3	3	2	2	3	3	2
443	1	45	5		광주광역시 광산구 수완동	2	5	3	1	1	2	4	500	5	2	1	1	2	1	2	1	1	1	1	2	3	4	4	3	4	6	5	5	1	6	2	2	5	2	3	4	3	3	4	3	3	4	3	4
444	2	31	1	4	서울특별시 구로구 구로2동	1	1	0	2	2	2	4	350	3	3	3	2	2	3	2	2	2	2	2	3	3	3	3	3	3	1	5	1	6	1	2	6	1	2	4	3	3	3	3	3	3	3	3	3
445	1	63	1	4	서울특별시 강서구 등촌2동	2	2	0	1	1	2	6	900	2	2	2	2	2	2	3	2	2	2	2	2	3	3	3	3	3	4	6	3	4	3	1	1	6	1	4	3	3	3	3	3	2	3	3	2
446	1	61	1	5	서울특별시 송파구 장지동	2	3	0	1	3	2	6	850	4	2	2	2	3	2	2	2	1	2	2	1	4	4	4	4	4	4	4	4	3	4	3	3	4	3	3	3	3	3	3	3	3	3	3	3
447	1	46	2		부산광역시 연제구 거제2동	2	4	2	1	1	2	4	800	4	3	3	2	2	2	2	2	2	2	2	3	2	3	3	3	3	2	3	1	5	2	3	6	1	6	2	1	2	1	1	2	1	1	1	1
448	1	37	5		광주광역시 서구 화정3동	1	4	0	1	1	2	4	200	4	2	1	1	2	2	3	2	2	2	2	2	3	3	3	3	3	3	3	3	3	4	3	3	4	2	3	2	3	2	2	3	3	2	2	1
449	1	39	5		광주광역시 서구 광천동	1	1	0	1	1	2	6	300	5	1	2	1	1	1	1	1	2	1	1	1	1	1	1	1	1	4	4	4	3	4	3	3	4	3	4	3	4	4	3	3	2	2	4	2
450	2	42	1	5	서울특별시 서초구 양재1동	2	2	0	4	3	2	4	500	3	2	1	2	2	2	2	2	2	2	2	2	2	3	3	3	3	3	5	2	3	4	1	2	5	2	4	4	4	4	4	4	4	3	4	4
451	1	37	1	1	서울특별시 용산구 이태원1동	2	4	2	4	2	2	4	480	4	2	1	2	2	2	2	2	2	1	2	2	3	2	3	3	2	6	6	6	6	1	1	6	1	1	4	3	4	2	3	4	2	2	4	1
452	2	40	4		인천광역시 남동구 간석2동	1	3	0	4	1	1	6	280	2	2	2	2	3	2	2	2	2	2	3	2	2	3	3	3	2	1	1	1	6	1	6	6	1	6	3	2	2	2	2	2	2	2	2	2
453	2	31	4		인천광역시 부평구 삼산1동	1	3	0	1	1	1	4	210	3	2	2	2	2	2	2	3	2	2	2	2	2	2	2	2	2	4	4	4	3	4	3	6	1	6	3	3	3	3	3	3	3	3	3	2
454	1	45	3		대구광역시 달서구 본리동	1	1	0	1	1	1	4	500	2	2	2	2	4	3	4	2	3	3	3	2	1	1	3	2	2	1	1	1	6	1	4	6	1	6	1	1	1	1	1	1	1	1	1	1
455	2	41	1	2	서울특별시 중랑구 면목3.8동	1	1	0	1	1	1	4	300	4	1	1	1	2	2	3	2	2	2	2	1	4	4	4	3	3	1	4	1	6	1	3	6	1	2	4	4	4	4	3	4	3	3	3	3
456	2	40	1	2	서울특별시 광진구 자양3동	2	3	1	1	1	2	4	800	4	2	2	2	2	2	3	2	2	2	2	2	2	2	3	3	3	2	2	2	5	2	5	6	1	2	3	2	3	3	3	2	2	3	2	2
457	1	64	4		인천광역시 남동구 만수4동	2	3	0	4	3	1	4	450	4	3	3	3	3	2	3	2	2	2	3	3	3	4	3	3	3	3	5	4	3	4	4	2	5	3	3	3	3	2	3	3	2	3	3	2
458	1	56	2		부산광역시 사상구 괘법동	2	3	0	1	1	1	4	300	2	2	2	2	3	3	2	2	2	2	2	2	2	2	3	3	2	4	4	3	3	4	3	2	5	2	3	3	3	3	1	1	1	1	2	3
459	1	50	1	1	서울특별시 종로구 평창동	2	3	1	1	1	2	4	800	5	2	2	2	3	3	3	3	2	2	3	2	2	4	4	3	3	1	6	6	5	2	1	6	1	2	3	2	3	3	2	3	3	2	3	3
460	2	56	4		인천광역시 서구 가좌3동	2	2	0	4	1	1	2	260	4	4	4	4	4	4	4	3	2	4	3	4	2	3	3	4	4	1	1	1	6	1	6	2	5	6	4	4	4	4	4	4	4	3	3	3
461	1	53	2		부산광역시 금정구 부곡2동	2	4	0	1	1	2	4	300	3	2	2	3	2	2	2	2	2	2	2	2	3	3	3	3	3	2	4	2	5	2	3	5	2	3	3	3	3	3	3	3	3	3	3	3
462	1	59	2		부산광역시 수영구 수영동	2	2	0	4	1	1	2	190	3	2	2	2	3	2	3	2	2	2	2	2	1	3	3	3	2	3	5	1	3	4	3	6	1	6	3	3	3	2	2	3	2	2	2	2
463	2	52	1	1	서울특별시 용산구 용문동	2	4	1	1	1	1	4	500	3	2	2	2	2	2	3	2	2	2	3	2	2	3	3	3	3	4	4	3	4	3	4	3	4	3	3	3	3	2	3	3	2	3	3	2
464	1	34	1	2	서울특별시 노원구 하계1동	2	2	0	1	1	2	4	400	3	2	2	2	2	2	2	2	2	2	2	2	3	3	3	4	3	2	6	6	1	6	1	2	5	2	3	3	3	3	3	3	3	2	3	3
465	1	41	6		대전광역시 동구 용전동	4	1	1	4	3	2	2	345	2	2	2	2	3	2	4	2	3	3	3	2	3	4	3	3	3	6	6	1	1	6	1	1	6	1	4	4	4	3	4	4	2	4	4	1
466	2	52	4		인천광역시 미추홀구 용현5동	2	4	0	1	1	1	2	400	2	2	3	3	3	3	3	2	2	3	3	3	2	3	3	3	3	5	5	5	2	5	2	2	5	1	4	4	4	3	3	3	2	3	3	2
467	1	55	4		인천광역시 미추홀구 학익1동	2	3	0	1	3	3	4	2000	3	4	3	4	4	4	4	4	4	4	4	4	2	3	3	3	1	2	2	3	5	2	4	6	1	3	3	3	3	4	1	3	3	1	3	3
468	2	49	5		광주광역시 남구 주월1동	2	4	2	1	1	2	4	500	3	3	2	4	3	2	4	3	2	4	3	4	3	2	4	3	4	4	5	3	3	4	4	3	4	1	3	4	2	3	2	4	3	4	2	3
469	2	46	2		부산광역시 사상구 주례3동	2	4	1	1	1	2	4	500	3	2	2	2	2	2	2	2	2	2	2	2	2	3	3	3	3	2	2	2	3	4	3	2	5	2	3	3	3	3	2	3	2	2	2	2
470	1	51	2		부산광역시 동구 초량6동	2	3	0	4	1	1	4	400	2	2	2	3	2	3	2	2	3	3	3	3	1	3	4	4	2	1	6	4	2	5	1	1	6	1	3	2	3	3	2	3	3	2	3	3
471	1	40	1	5	서울특별시 강동구 명일2동	2	4	2	1	1	2	4	550	3	2	2	2	2	2	2	2	2	2	2	2	3	3	3	3	3	1	3	3	6	1	1	6	1	2	3	3	3	3	3	3	3	3	3	3
472	2	42	3		대구광역시 동구 신천3동	1	3	0	1	1	1	6	800	3	2	3	3	2	2	3	2	2	2	3	2	4	4	4	4	4	1	1	1	6	1	6	6	1	6	4	4	4	4	4	4	4	4	4	4
473	1	43	2		부산광역시 해운대구 우1동	2	3	1	2	1	2	6	1000	3	2	2	3	3	3	3	3	2	2	3	2	2	3	3	3	3	3	3	3	2	5	2	2	5	2	3	3	3	3	3	3	3	3	3	3
474	1	43	1	1	서울특별시 종로구 창신2동	1	1	0	4	3	2	4	350	3	2	2	2	3	3	3	3	3	3	3	2	3	3	3	3	3	1	3	1	4	3	4	3	4	3	3	3	3	2	3	3	2	3	3	2
475	1	38	1	4	서울특별시 동작구 사당3동	1	3	0	4	1	2	4	500	4	2	2	3	4	3	4	4	2	3	4	3	3	4	4	4	4	2	3	3	3	4	3	4	3	4	3	3	3	3	3	3	3	3	3	3
476	2	29	1	2	서울특별시 강북구 송천동	1	8	0	4	2	2	6	300	4	2	2	2	2	2	3	2	2	2	3	2	2	3	4	4	3	1	6	2	6	1	1	3	4	3	4	4	4	4	2	3	3	2	3	3
477	2	36	1	2	서울특별시 성북구 석관동	2	2	0	4	1	2	2	750	3	3	2	3	3	2	3	2	3	3	3	3	3	3	3	3	3	1	4	3	6	1	2	6	1	3	4	3	4	3	2	3	3	2	3	3
478	2	36	2		부산광역시 남구 문현3동	2	2	0	1	1	2	4	550	3	2	2	3	3	2	3	2	2	2	2	2	3	3	3	3	3	3	3	3	4	3	4	4	3	4	4	3	3	3	3	3	3	2	2	2
479	2	57	2		부산광역시 수영구 수영동	2	2	0	4	1	1	2	190	3	2	1	1	3	3	2	1	2	2	2	1	3	3	2	3	1	2	2	1	4	3	3	6	1	3	1	1	1	1	1	1	1	1	1	1
480	1	66	1	4	서울특별시 영등포구 대림3동	2	4	0	1	2	2	4	1100	4	3	3	3	3	3	3	3	3	3	3	3	2	3	3	3	3	3	3	3	2	5	2	6	1	6	3	3	3	3	3	2	3	3	3	3
481	2	35	2		부산광역시 수영구 망미1동	2	3	1	3	7	2	4	700	3	1	1	1	3	4	4	1	3	1	2	1	3	4	4	3	3	1	5	1	6	1	1	6	1	1	4	4	4	4	4	4	4	4	4	3
482	1	44	4		인천광역시 연수구 연수1동	2	4	2	4	2	1	2	150	3	3	2	3	3	3	3	2	2	3	2	2	2	3	3	3	3	4	4	2	3	4	3	3	4	3	1	2	2	1	2	2	1	2	2	1
483	1	53	1	5	서울특별시 송파구 송파1동	2	3	0	1	2	2	4	650	4	2	1	2	3	3	3	2	2	3	3	2	2	3	4	3	3	2	6	5	4	3	1	6	1	1	4	2	3	3	2	3	3	2	3	3
484	1	40	1	4	서울특별시 구로구 오류2동	2	4	2	1	2	2	4	400	4	4	4	4	4	4	4	4	4	4	4	4	2	2	2	3	3	1	2	1	6	1	5	6	1	6	3	3	3	3	1	1	1	1	1	1
485	1	40	3		대구광역시 북구 국우동	2	2	0	1	2	2	4	5000	4	2	2	2	3	2	2	2	2	2	2	2	2	4	4	4	4	4	4	4	3	4	3	3	4	3	4	3	4	4	3	3	3	3	3	3
486	1	41	1	2	서울특별시 중랑구 상봉1동	2	4	2	1	1	1	6	1000	4	2	2	2	2	2	3	2	2	2	2	2	3	3	2	3	3	4	4	1	3	4	3	3	4	3	3	3	3	2	2	2	2	2	2	2
487	1	53	1	2	서울특별시 성동구 성수1가1동	2	3	0	1	1	2	4	700	2	2	2	2	3	2	3	2	2	2	2	2	2	3	3	3	3	1	5	1	6	1	2	6	1	6	3	2	3	2	2	2	2	2	2	2
488	1	40	2		부산광역시 영도구 동삼1동	2	4	2	1	1	1	2	500	3	2	2	3	3	3	3	2	3	2	2	2	2	3	3	3	3	1	6	5	3	4	1	3	4	3	3	3	3	3	3	3	2	3	3	2
489	1	57	1	4	서울특별시 강서구 등촌2동	2	4	2	4	1	1	2	450	3	1	2	1	1	2	1	2	2	2	1	1	4	3	3	4	3	6	5	2	1	6	1	1	6	1	4	4	4	2	4	4	2	4	3	2
490	2	45	1	2	서울특별시 도봉구 창2동	2	4	2	1	1	2	6	600	3	2	2	2	2	2	3	3	2	2	3	2	2	3	3	3	3	1	3	1	6	1	3	6	1	6	4	3	3	3	2	2	2	1	1	1
491	2	32	1	4	서울특별시 동작구 사당2동	1	1	0	4	3	1	4	410	3	1	2	2	2	2	3	3	2	3	3	2	3	3	3	3	3	1	1	1	6	1	6	6	1	6	2	2	2	2	2	2	2	2	2	2
492	2	36	3		대구광역시 북구 침산3동	2	2	0	1	1	1	6	600	3	1	1	1	3	3	3	1	1	1	3	1	3	3	3	3	3	4	4	4	1	6	1	1	6	1	3	3	3	3	3	3	3	3	3	3
493	1	47	2		부산광역시 북구 덕천2동	2	3	1	1	1	1	4	870	5	1	2	1	2	1	2	1	2	1	2	1	1	1	1	1	2	1	1	1	6	1	6	6	1	6	3	1	2	1	1	2	1	1	2	1
494	1	31	1	5	서울특별시 강동구 상일동	2	2	0	1	2	1	4	600	4	3	3	2	2	2	3	2	2	2	2	2	2	2	2	2	2	2	2	2	1	6	1	2	5	2	3	3	3	2	3	3	2	3	3	2
495	2	42	1	2	서울특별시 노원구 중계본동	2	2	0	1	1	2	4	400	4	3	2	2	3	2	3	3	2	2	3	2	2	3	3	3	3	1	5	1	6	1	1	6	1	2	4	3	4	4	3	3	3	3	3	3
496	1	39	1	3	서울특별시 은평구 갈현1동	2	4	2	4	1	2	4	400	3	2	2	2	2	1	2	2	1	2	2	2	3	2	3	3	3	2	4	4	4	3	3	3	4	3	2	3	3	3	3	3	2	2	2	3
497	2	38	1	4	서울특별시 강서구 화곡8동	2	2	0	4	2	1	4	500	3	3	3	3	4	3	4	4	4	4	4	3	1	1	1	3	1	4	1	1	6	1	6	6	1	6	1	1	1	1	1	1	1	1	1	1
498	1	45	1	5	서울특별시 송파구 가락2동	2	4	2	4	1	2	4	500	4	2	2	2	2	2	3	1	2	2	3	2	2	3	3	3	3	5	5	3	1	6	1	2	5	2	3	3	3	2	3	3	1	2	3	1
499	1	37	6		대전광역시 동구 가양1동	2	1	0	1	2	1	4	500	2	2	3	3	3	3	3	2	4	4	4	3	3	4	4	3	3	6	5	4	2	5	2	1	6	1	4	4	4	4	4	4	4	4	4	4
500	1	43	1	4	서울특별시 구로구 오류2동	2	4	2	1	2	2	4	650	3	2	3	2	3	3	3	3	3	4	4	3	2	3	3	2	2	1	1	4	3	4	3	6	1	6	3	1	3	1	3	1	1	3	1	1
501	2	31	1	4	서울특별시 관악구 인헌동	1	2	0	4	2	1	4	210	5	2	2	2	4	3	4	3	3	3	2	2	2	2	2	2	2	1	5	5	2	5	2	2	5	2	3	3	2	2	3	3	2	3	3	2
502	1	34	1	5	서울특별시 강남구 삼성1동	1	1	0	2	4	1	4	300	1	4	4	4	4	4	4	4	4	4	4	4	1	1	4	4	4	6	6	6	2	5	2	3	4	3	3	3	3	3	2	2	2	2	2	2
503	1	61	2		부산광역시 사하구 하단2동	2	4	0	1	1	2	6	590	2	2	2	2	3	2	2	2	2	2	3	2	2	3	3	3	3	4	6	4	3	4	3	2	5	2	4	3	4	3	3	3	3	2	3	2
504	2	35	1	5	서울특별시 강남구 대치4동	2	4	2	4	7	2	4	250	2	3	2	2	2	3	1	3	2	2	2	2	3	3	3	3	3	1	6	3	6	1	1	2	5	2	3	3	4	3	3	3	2	2	2	1
505	1	42	1	3	서울특별시 은평구 대조동	2	4	2	4	2	1	4	300	3	3	3	3	3	3	3	2	3	3	3	3	4	4	4	4	4	3	3	3	4	3	4	6	1	6	4	3	3	3	3	3	3	2	2	2
506	2	41	4		인천광역시 서구 검단동	2	3	1	1	1	2	4	600	3	3	3	3	3	3	3	3	2	3	2	3	3	3	3	3	3	1	1	1	6	1	6	6	1	6	3	3	3	3	3	3	3	3	3	3
507	2	36	2		부산광역시 남구 용호3동	2	4	2	1	1	1	4	410	2	2	2	1	3	3	4	2	4	3	1	3	3	4	2	2	1	4	5	3	2	5	4	4	3	3	1	2	3	2	3	2	1	3	3	2
508	2	31	1	3	서울특별시 마포구 상암동	2	2	0	1	1	2	4	1000	3	2	2	2	3	3	3	3	2	2	3	2	3	3	4	3	3	1	4	1	6	1	1	6	1	2	3	3	3	3	2	3	2	2	3	2
509	1	63	6		대전광역시 동구 가양1동	2	2	0	1	1	2	4	450	2	2	2	3	2	2	3	3	2	2	3	2	3	3	3	3	2	1	4	1	6	1	1	6	1	2	4	2	2	1	2	2	1	1	2	1
510	1	38	1	2	서울특별시 성동구 행당1동	2	2	0	1	1	2	4	400	3	2	2	2	4	3	3	3	2	2	2	2	2	3	3	2	2	4	6	6	3	4	1	3	4	2	3	3	4	4	3	4	4	3	4	4
511	2	50	4		인천광역시 중구 운서동	2	4	1	1	2	2	4	500	4	2	3	2	2	2	2	3	2	2	3	2	3	2	3	3	2	1	1	3	6	1	6	6	1	4	3	2	2	3	2	3	3	2	3	3
512	2	35	1	5	서울특별시 송파구 가락2동	2	2	0	1	2	2	4	500	2	1	2	2	3	3	4	4	3	3	2	2	1	4	4	4	4	6	6	6	1	6	1	1	6	2	2	3	3	3	2	3	3	2	2	3
513	1	32	1	4	서울특별시 강서구 화곡8동	1	4	0	4	1	2	4	650	3	4	4	4	3	3	4	3	3	3	3	4	2	3	3	3	3	1	6	5	5	2	1	2	5	1	4	3	4	3	3	3	3	2	2	1
514	1	43	5		광주광역시 북구 일곡동	2	4	2	1	2	2	4	350	4	2	2	2	2	2	2	2	3	2	3	2	2	2	3	3	3	4	5	5	3	4	3	4	3	4	2	2	2	3	3	2	2	2	2	2
515	1	38	1	4	서울특별시 양천구 목4동	2	3	1	4	1	2	4	500	1	2	2	3	3	2	3	3	3	2	3	2	3	2	4	3	2	4	5	4	2	5	3	3	4	3	2	3	3	4	2	2	3	2	2	1
516	1	50	1	2	서울특별시 성북구 정릉3동	2	3	1	1	1	2	4	435	3	2	2	2	3	1	3	3	2	2	2	2	2	3	3	3	2	6	6	1	2	5	1	1	6	1	3	2	3	2	3	3	2	2	3	2
517	2	35	1	4	서울특별시 강서구 화곡6동	2	3	1	4	1	2	4	400	5	2	2	2	2	2	2	2	2	2	1	1	2	3	3	3	2	1	6	5	4	3	1	2	5	2	4	4	4	3	2	3	2	2	2	1
518	2	36	6		대전광역시 동구 효동	2	4	2	1	1	2	4	500	4	3	4	3	3	4	3	3	4	3	3	4	2	2	2	2	2	1	1	2	6	1	6	6	1	6	2	2	3	2	2	3	2	2	3	2
519	1	48	1	4	서울특별시 영등포구 양평2동	1	3	0	1	1	1	2	500	3	3	2	2	3	3	2	2	3	3	3	3	3	4	4	3	3	3	5	3	6	1	3	4	3	3	4	3	3	3	3	3	3	2	3	3
520	2	41	6		대전광역시 서구 도마2동	2	2	0	1	1	1	4	250	3	2	3	2	3	3	3	3	3	3	3	3	2	3	3	3	3	1	1	1	6	1	3	6	1	6	3	3	3	3	3	3	3	3	3	3
521	1	52	5		광주광역시 남구 주월1동	2	4	2	1	1	2	4	550	2	3	4	2	3	2	4	3	4	2	3	4	3	4	3	4	3	5	3	4	4	3	2	2	5	3	3	2	4	3	3	4	2	3	4	2
522	1	38	1	4	서울특별시 영등포구 당산2동	2	4	2	1	2	1	4	300	4	2	2	2	2	2	2	2	2	2	2	2	3	3	3	3	3	4	4	4	3	4	3	5	2	5	3	3	3	3	3	3	3	3	3	3
523	1	46	1	4	서울특별시 강서구 화곡8동	2	5	3	4	1	2	4	700	3	2	2	2	1	2	3	3	3	2	3	2	1	3	3	3	3	2	3	1	6	1	1	6	1	4	4	4	4	4	3	3	4	2	3	3
524	2	40	3		대구광역시 동구 신암4동	1	3	0	1	2	1	4	100	3	2	2	1	1	2	2	2	1	2	2	2	3	2	2	2	3	4	3	3	4	3	3	3	4	3	2	3	3	2	2	2	3	2	2	2
525	1	44	1	2	서울특별시 성동구 성수1가1동	2	5	3	1	2	2	6	350	3	4	4	2	1	1	1	3	2	2	2	2	2	3	3	3	3	4	4	2	4	3	3	4	3	4	3	3	2	2	3	3	3	3	2	3
526	1	47	4		인천광역시 남동구 만수4동	2	1	2	2	2	2	6	600	3	2	2	2	2	2	1	3	3	3	2	2	3	3	2	3	4	1	4	4	4	3	3	4	3	4	4	2	3	3	2	3	3	2	3	3
527	1	35	3		대구광역시 달서구 상인2동	1	3	0	1	1	1	4	200	3	4	3	3	3	3	3	3	3	3	3	3	2	2	2	2	2	3	3	2	3	4	4	3	4	3	1	1	1	1	1	1	2	1	2	2
528	1	46	1	2	서울특별시 광진구 중곡2동	2	3	1	4	1	2	4	600	4	2	2	3	3	3	3	3	3	3	3	2	2	3	3	2	2	6	6	6	1	6	1	1	6	1	3	3	3	3	3	3	3	3	3	3
529	2	43	4		인천광역시 중구 송월동	2	2	0	1	1	2	2	300	5	3	4	3	2	2	1	2	1	1	2	2	3	3	3	3	4	1	1	3	2	5	3	2	5	2	3	2	1	3	3	2	4	2	4	2
530	2	30	1	1	서울특별시 종로구 혜화동	1	1	0	4	3	1	6	150	4	2	2	3	3	2	4	3	3	3	3	2	2	3	3	3	3	6	6	1	1	6	1	1	6	6	3	3	3	3	3	3	3	3	3	3
531	2	35	1	2	서울특별시 중랑구 면목3.8동	2	4	2	4	2	2	4	470	3	2	3	3	3	3	3	3	3	3	3	3	2	3	2	2	2	1	1	1	6	1	6	6	1	6	3	3	3	3	2	2	2	1	1	1
532	2	41	6		대전광역시 서구 도마2동	2	3	0	1	1	1	1	200	3	2	3	2	2	2	3	2	2	2	2	2	3	2	2	3	3	4	4	3	3	4	3	3	4	6	3	2	3	3	2	3	3	2	3	3
533	1	57	4		인천광역시 남동구 간석2동	3	5	0	2	1	1	6	230	2	3	2	3	4	2	2	3	2	2	2	2	2	3	3	3	3	6	6	1	1	6	1	1	6	1	3	3	3	1	1	1	1	1	1	1
534	1	42	1	3	서울특별시 마포구 성산1동	2	2	0	4	1	2	4	900	5	2	2	2	3	3	3	2	3	2	3	2	3	3	3	3	3	3	4	4	4	3	3	3	4	3	3	2	3	3	2	3	3	2	3	3
535	1	29	1	2	서울특별시 광진구 중곡3동	2	2	0	4	2	2	4	530	2	3	4	3	3	3	2	2	3	2	1	3	1	3	4	3	3	2	3	3	5	2	3	3	4	3	3	3	4	3	2	4	4	2	2	3
536	1	35	7		울산광역시 남구 신정3동	1	1	0	4	7	1	2	100	4	3	3	3	3	3	3	4	3	4	4	3	4	4	4	4	4	1	1	1	6	1	5	6	1	6	2	2	2	2	2	2	2	2	2	2
537	1	43	1	2	서울특별시 성북구 삼선동	2	4	1	4	1	2	2	600	3	3	3	3	3	3	3	3	2	3	2	3	3	3	3	3	3	1	5	4	5	2	3	4	3	3	4	3	4	4	3	4	4	2	3	4
538	1	51	6		대전광역시 대덕구 회덕동	2	3	1	1	1	2	4	540	3	2	3	3	3	3	3	2	2	3	3	3	2	3	3	4	4	4	4	3	1	6	1	2	5	2	3	3	3	2	3	3	2	3	3	2
539	1	68	2		부산광역시 연제구 연산1동	2	5	0	3	1	2	4	860	4	3	4	3	2	3	4	4	3	4	3	3	1	3	3	3	3	3	2	4	6	1	3	5	2	3	4	2	4	3	1	4	3	2	4	3
540	1	37	1	5	서울특별시 강동구 천호2동	1	3	0	1	1	1	2	200	3	2	4	3	3	2	4	4	1	4	2	3	2	1	1	3	2	1	4	4	3	4	6	2	5	5	4	1	1	4	3	1	2	2	1	1
541	1	64	1	3	서울특별시 마포구 공덕동	2	4	0	1	1	2	6	990	1	2	2	3	2	2	3	2	2	2	2	2	2	3	3	3	2	2	5	4	5	2	4	5	2	2	4	3	4	4	2	3	4	3	4	4
542	1	40	3		대구광역시 동구 지저동	2	2	0	3	1	1	4	350	3	2	3	3	2	2	2	2	3	2	3	3	1	3	3	4	1	2	2	1	3	4	3	3	4	3	4	4	4	4	4	4	4	4	4	4
543	1	43	1	2	서울특별시 광진구 자양3동	2	3	1	1	1	2	4	650	3	1	1	1	1	1	3	3	3	2	3	2	3	3	3	3	3	4	6	4	4	3	4	3	4	3	4	4	4	4	3	4	3	3	4	4
544	1	59	2		부산광역시 북구 금곡동	2	3	0	1	3	1	2	500	2	3	4	2	3	2	2	2	1	1	1	3	2	3	3	4	4	6	5	4	1	6	2	1	6	1	4	2	2	3	2	1	2	1	2	1
545	2	48	6		대전광역시 서구 갈마2동	2	2	0	1	2	1	4	500	3	2	2	2	3	3	3	3	3	3	2	2	3	3	2	2	2	3	3	3	5	2	5	5	2	5	3	3	2	2	2	2	2	1	3	3
546	1	49	1	5	서울특별시 강남구 도곡1동	1	3	0	1	7	1	4	300	2	2	4	4	4	4	4	2	4	4	4	4	1	2	3	3	3	6	3	2	1	6	1	1	6	1	3	3	3	3	2	2	2	2	2	2
547	1	42	1	5	서울특별시 서초구 서초1동	2	5	3	4	1	2	4	300	2	1	1	1	1	1	1	1	1	1	1	1	2	3	3	3	3	2	2	2	5	2	6	5	2	4	2	2	3	3	2	3	3	2	3	2
548	2	34	1	5	서울특별시 서초구 방배4동	1	1	0	4	3	2	6	400	2	1	1	1	3	3	2	4	2	3	3	1	2	3	3	3	3	2	3	3	1	6	1	3	4	2	3	3	3	3	2	3	3	4	4	4
549	1	37	4		인천광역시 남동구 간석4동	1	1	0	3	1	2	4	350	5	2	3	3	2	1	1	2	3	3	3	3	3	2	2	2	1	3	2	1	5	2	3	4	3	3	3	2	2	1	3	4	4	2	1	1
550	2	43	2		부산광역시 중구 영주1동	1	1	0	5	3	2	2	150	4	2	3	3	2	3	3	3	3	2	3	3	3	3	4	4	4	3	3	3	2	5	2	2	5	2	3	2	3	2	2	2	3	3	3	2
551	2	48	3		대구광역시 달서구 월성1동	2	1	0	1	3	1	4	600	4	2	2	2	2	2	2	2	2	3	2	2	3	3	3	3	3	3	3	3	4	3	4	4	3	4	4	3	2	2	3	3	2	3	3	2
552	2	53	1	2	서울특별시 성동구 송정동	2	4	0	3	1	1	4	500	3	3	2	3	2	2	2	1	2	2	1	2	3	4	3	3	4	4	5	1	2	5	2	2	5	2	3	3	3	2	3	3	2	3	3	2
553	2	61	6		대전광역시 서구 둔산3동	2	4	0	1	1	2	4	700	4	4	4	3	3	3	3	4	3	4	3	4	2	3	4	3	3	3	2	2	3	4	4	3	4	4	3	3	3	2	2	3	1	2	3	1
554	2	43	1	4	서울특별시 금천구 시흥2동	1	3	0	1	1	2	4	310	3	3	4	4	4	3	4	4	4	4	4	4	2	3	3	3	3	5	5	5	1	6	1	6	1	6	3	2	2	2	2	2	2	1	1	1
555	2	51	3		대구광역시 달서구 월성1동	2	4	0	1	1	2	3	410	2	2	1	3	3	2	3	1	2	2	3	1	4	2	3	3	2	4	3	3	5	2	4	3	4	2	3	1	3	1	4	1	2	2	3	1
556	1	33	1	2	서울특별시 동대문구 답십리1동	2	2	0	2	2	2	4	500	4	2	3	2	3	3	3	3	3	2	3	3	2	3	3	2	3	1	1	1	6	1	6	6	1	6	3	2	2	2	3	3	2	3	3	3
557	1	38	2		부산광역시 부산진구 초읍동	1	3	0	3	2	2	3	300	3	2	3	3	2	2	3	3	3	2	2	3	2	3	2	3	2	1	1	1	6	1	6	6	1	5	3	3	3	3	2	3	2	3	3	2
558	1	54	1	4	서울특별시 구로구 오류2동	2	4	0	3	1	2	4	700	3	3	2	3	3	2	3	2	2	2	2	2	2	3	3	3	3	1	3	1	4	3	4	3	4	3	3	2	3	2	2	3	2	2	3	2
559	1	56	4		인천광역시 서구 검단동	2	5	0	1	1	2	4	492	3	2	1	2	2	1	2	2	2	2	2	2	2	3	3	3	3	5	6	4	2	5	1	2	5	1	4	3	4	3	3	4	4	3	4	3
560	1	40	1	4	서울특별시 동작구 대방동	2	4	2	1	2	1	6	400	4	2	3	3	3	3	3	2	3	3	3	2	2	3	3	2	2	5	6	1	2	5	1	1	6	1	4	3	3	3	3	3	2	3	3	2
561	1	49	1	4	서울특별시 영등포구 신길5동	1	3	0	1	1	1	4	300	3	3	4	4	4	4	4	3	4	4	4	3	1	1	1	1	1	1	1	1	6	1	5	6	1	6	2	2	2	2	2	2	2	2	2	2
562	1	49	1	4	서울특별시 영등포구 영등포본동	2	4	1	4	1	2	4	550	5	4	2	3	3	3	4	2	3	3	2	3	1	3	3	3	3	6	5	5	2	5	2	3	4	2	3	2	3	2	2	3	2	2	3	2
563	1	57	2		부산광역시 연제구 연산4동	2	3	0	1	3	1	4	400	3	2	3	3	3	3	4	4	4	4	4	3	1	2	3	3	2	1	5	2	3	4	2	4	3	3	3	2	3	2	2	3	2	2	3	2
564	2	60	1	4	서울특별시 영등포구 대림1동	2	4	0	1	2	2	1	315	3	3	3	2	3	3	3	3	3	2	3	3	3	3	2	3	3	3	3	3	5	2	5	5	2	5	2	2	2	2	2	2	2	2	2	2
565	1	38	2		부산광역시 해운대구 재송2동	1	3	0	1	1	1	4	550	3	2	2	3	3	2	3	3	2	3	2	2	2	3	3	3	3	5	5	5	2	5	2	2	5	2	3	3	3	1	3	3	1	3	3	1
566	2	36	4		인천광역시 중구 영종동	2	4	2	1	1	2	4	600	3	2	2	1	2	2	2	2	2	2	2	2	3	3	3	3	3	6	5	4	3	4	2	3	4	3	4	3	3	3	2	3	3	2	1	1
567	1	35	1	4	서울특별시 강서구 염창동	2	3	1	1	2	2	4	900	2	2	2	3	3	3	3	3	3	3	3	2	1	3	3	3	3	1	4	4	6	1	4	6	1	6	1	1	1	1	1	1	1	1	1	1
568	1	59	5		광주광역시 동구 충장동	2	4	0	7	3	1	6	150	2	3	3	3	3	3	3	2	3	3	3	3	2	3	3	3	2	4	4	5	3	4	3	3	4	3	2	2	2	3	2	3	3	2	3	3
569	1	46	3		대구광역시 북구 관문동	2	2	0	1	1	2	4	450	4	2	3	2	2	2	2	3	2	2	2	3	2	2	3	3	3	5	6	3	2	5	1	3	4	2	3	2	3	3	2	3	3	2	3	2
570	1	35	1	4	서울특별시 금천구 시흥5동	1	1	0	1	1	1	4	100	4	2	2	3	3	3	3	3	3	3	3	2	3	3	3	3	3	3	3	2	2	5	2	3	4	3	3	2	3	2	2	3	2	2	3	2
571	2	34	1	2	서울특별시 중랑구 상봉1동	1	1	0	5	2	1	4	270	3	2	2	3	4	3	4	3	3	3	3	2	2	4	3	3	3	2	2	2	4	3	2	6	1	6	3	2	2	2	2	2	2	2	2	2
572	1	46	2		부산광역시 해운대구 반송1동	2	4	2	1	1	1	4	550	3	3	2	3	3	4	3	2	2	3	3	2	3	3	3	3	3	4	4	2	3	4	3	4	3	4	4	4	4	4	2	2	2	2	2	2
573	2	29	1	5	서울특별시 강남구 삼성1동	1	3	0	4	2	2	4	260	5	1	1	2	3	2	3	3	3	2	3	2	2	3	3	3	3	4	4	4	1	6	1	2	5	2	3	3	3	3	3	3	3	3	3	3
574	2	33	1	2	서울특별시 중랑구 면목4동	2	4	2	1	1	2	4	490	4	3	3	3	3	2	1	1	4	4	4	4	1	3	4	2	2	5	1	1	6	1	6	6	1	6	4	4	4	4	4	4	4	4	4	4
575	1	42	4		인천광역시 미추홀구 도화2.3동	2	3	1	1	2	1	4	250	3	3	3	2	2	3	3	3	2	2	2	2	2	3	2	3	2	4	3	2	4	3	3	3	4	5	3	2	2	2	2	3	2	2	2	2
576	1	30	1	4	서울특별시 양천구 목4동	1	1	0	2	3	2	4	250	2	1	1	2	3	3	3	3	3	2	4	2	3	3	3	3	3	1	1	1	6	1	1	6	1	1	3	2	3	3	2	3	3	2	3	3
577	1	40	6		대전광역시 대덕구 중리동	1	4	0	3	7	1	4	2000	4	3	2	2	2	2	3	3	3	3	3	2	2	3	3	3	3	6	6	1	1	6	1	1	6	1	3	4	4	1	3	3	1	3	3	1
578	1	35	4		인천광역시 부평구 삼산2동	2	4	2	1	2	2	6	320	3	2	2	2	3	2	3	3	3	3	3	2	2	3	3	3	3	1	3	1	6	1	4	6	1	3	3	3	3	3	3	3	3	3	3	2
579	1	34	1	3	서울특별시 서대문구 연희동	1	1	0	6	4	1	4	100	3	3	3	2	3	3	4	3	3	2	3	3	3	4	4	4	4	3	1	1	5	2	2	1	6	6	3	3	3	3	3	3	3	3	3	3
580	1	48	1	4	서울특별시 영등포구 여의동	2	4	0	2	3	2	4	650	2	2	3	2	3	3	3	3	3	3	3	3	1	2	3	3	4	1	1	1	5	2	4	5	2	5	4	4	4	3	4	4	3	4	4	3
581	1	63	1	3	서울특별시 마포구 용강동	2	2	0	1	1	2	4	550	1	2	2	2	4	3	3	2	2	2	3	2	3	3	3	3	3	1	4	2	3	4	2	6	1	6	3	3	3	3	3	3	3	3	3	3
582	1	48	1	4	서울특별시 영등포구 대림2동	2	3	1	3	1	2	4	550	4	3	4	3	2	2	3	2	3	3	3	3	1	3	3	3	3	4	6	3	2	5	4	2	5	3	3	2	3	2	2	3	2	3	2	2
583	1	42	1	2	서울특별시 중랑구 면목3.8동	1	2	0	3	1	2	6	15000	3	4	4	3	3	3	4	4	3	2	3	3	1	2	2	1	2	2	1	3	5	2	4	5	2	5	3	2	2	1	3	3	1	2	3	3
584	2	47	1	3	서울특별시 마포구 공덕동	1	4	0	1	2	1	4	250	4	2	2	2	3	2	3	2	2	3	2	2	3	4	3	3	3	3	4	1	3	4	2	3	4	2	3	2	3	2	2	2	1	2	3	2
585	1	23	1	2	서울특별시 도봉구 창2동	1	3	0	1	1	2	2	400	2	2	3	3	3	3	1	2	4	3	4	2	2	4	4	4	4	6	6	5	1	6	1	1	6	1	4	4	4	4	4	4	4	4	4	4
586	2	29	1	2	서울특별시 광진구 자양3동	1	2	0	4	2	2	6	600	2	2	1	3	4	3	4	4	3	3	4	2	4	4	4	4	3	6	2	2	2	5	1	1	6	2	3	3	3	3	3	3	3	3	3	3
587	1	55	4		인천광역시 서구 청라2동	2	4	0	1	1	2	4	650	4	2	2	2	3	3	2	2	2	2	2	2	2	3	3	3	3	3	4	3	5	2	3	5	2	3	3	2	3	2	2	3	2	2	3	2
588	2	28	1	2	서울특별시 중랑구 중화2동	1	1	0	5	2	1	4	180	4	2	2	2	3	3	3	4	3	3	3	2	3	3	3	3	3	4	3	1	3	4	1	6	1	4	3	3	3	3	2	2	2	2	2	2
589	1	50	1	5	서울특별시 송파구 방이1동	2	5	1	1	1	2	4	500	3	3	2	3	3	2	3	2	3	4	4	3	2	3	3	3	3	2	5	4	3	4	3	4	3	4	2	2	3	3	2	2	2	2	2	2
590	1	31	1	2	서울특별시 강북구 인수동	1	4	0	4	1	2	4	600	5	2	2	3	3	2	2	3	2	2	3	2	2	3	3	3	3	6	6	6	3	4	3	3	4	3	3	3	3	3	3	3	3	3	3	2
591	1	47	1	2	서울특별시 광진구 자양3동	2	3	0	1	1	2	4	490	3	1	2	3	3	3	4	2	2	3	2	2	2	3	4	3	3	3	6	4	5	2	1	2	5	1	3	4	4	2	3	4	4	4	4	2
592	1	45	4		인천광역시 서구 신현원창동	2	4	2	1	2	1	4	600	2	4	3	2	1	2	3	4	3	2	1	2	1	2	3	4	3	4	3	2	5	2	4	3	4	4	2	3	2	3	2	3	2	3	2	3
593	1	64	1	3	서울특별시 서대문구 천연동	2	4	0	1	3	1	4	550	4	2	2	2	3	2	3	1	2	2	2	2	3	3	3	3	3	2	4	1	4	3	3	6	1	6	4	4	4	4	3	3	3	2	3	2
594	1	43	1	4	서울특별시 동작구 사당2동	1	2	0	1	1	1	4	650	3	2	2	3	2	2	2	1	2	2	3	2	2	3	3	4	3	1	4	1	5	2	4	5	2	2	3	3	3	3	3	3	3	1	2	2
595	1	67	1	5	서울특별시 강동구 길동	2	2	0	1	1	2	6	340	2	2	2	3	1	1	2	1	1	1	1	2	3	4	3	3	4	3	5	5	3	4	2	3	4	2	4	2	3	4	1	2	3	3	3	2
596	1	58	2		부산광역시 해운대구 우1동	2	4	0	1	1	2	4	250	3	2	2	3	3	2	2	2	2	2	3	2	3	4	4	3	4	3	3	1	3	4	3	4	3	6	4	3	4	4	3	4	4	2	3	3
597	2	26	1	5	서울특별시 강동구 암사1동	1	4	0	4	1	2	4	800	4	2	2	2	2	3	3	3	3	3	3	2	3	4	4	4	4	3	6	2	4	3	1	4	3	1	3	4	4	4	3	3	3	3	4	3
598	1	60	6		대전광역시 유성구 노은2동	2	4	0	1	1	2	4	1200	2	3	3	3	2	3	3	4	3	3	3	3	1	4	4	4	4	6	5	5	4	3	3	5	2	3	4	3	4	3	3	4	4	3	3	3
599	1	28	1	4	서울특별시 구로구 구로2동	1	4	0	1	1	2	4	800	3	2	2	2	2	2	2	2	2	2	2	2	2	2	2	2	2	2	2	2	5	2	5	5	2	5	2	2	2	2	2	2	2	2	2	2
600	2	55	1	4	서울특별시 동작구 사당3동	2	4	1	3	1	3	4	1200	2	2	2	2	2	2	3	2	2	3	2	3	2	2	2	3	3	5	5	4	3	4	2	3	4	2	3	2	3	3	2	3	3	2	3	3
601	2	52	4		인천광역시 서구 검단동	2	4	0	1	1	2	4	850	5	3	2	3	2	2	2	2	2	2	2	3	3	4	4	4	3	2	3	3	4	3	4	1	6	1	3	1	3	2	2	3	2	2	3	2
602	1	43	2		부산광역시 부산진구 부암3동	1	3	0	4	1	2	4	370	3	2	2	2	3	3	3	2	3	3	3	2	1	1	1	1	1	1	1	1	6	1	2	6	1	6	1	1	1	1	1	1	1	1	1	1
603	1	74	2		부산광역시 부산진구 부암3동	2	3	0	4	1	2	1	400	3	3	2	3	2	3	2	3	2	3	2	3	2	1	2	1	2	2	2	1	5	2	5	5	2	5	1	2	1	2	2	1	2	2	1	2
604	2	47	1	2	서울특별시 도봉구 방학2동	2	3	0	1	1	1	4	450	3	2	2	2	1	1	2	3	3	3	4	2	2	2	2	3	3	1	2	1	6	1	5	6	1	2	1	1	1	1	1	1	1	1	1	1
605	1	43	1	2	서울특별시 강북구 번2동	1	1	0	1	1	2	4	500	2	2	3	2	3	4	4	4	4	4	4	2	2	3	3	2	2	1	1	1	1	6	2	6	1	1	2	2	2	1	2	2	1	2	1	1
606	1	57	1	4	서울특별시 구로구 수궁동	2	4	0	4	1	2	2	350	3	2	2	2	2	2	2	2	2	2	2	2	2	3	3	3	3	3	1	1	6	1	6	3	4	6	3	2	2	2	2	2	2	2	2	2
607	1	68	2		부산광역시 연제구 연산4동	2	5	0	3	1	2	4	860	4	3	4	2	2	3	3	4	3	3	3	3	1	3	4	3	4	3	5	3	5	2	2	5	2	2	4	2	4	3	1	4	3	1	4	3
608	1	51	1	5	서울특별시 서초구 방배2동	2	4	1	1	1	2	6	1200	4	2	2	3	3	4	4	4	4	3	3	2	2	3	3	3	3	3	3	1	3	4	3	6	1	6	3	3	3	3	3	3	3	3	3	3
609	1	42	1	2	서울특별시 노원구 월계1동	2	4	2	4	2	1	4	250	2	2	2	2	2	2	2	2	2	2	2	2	3	3	3	3	2	5	4	1	2	5	3	2	5	3	4	4	4	4	4	4	3	4	4	3
610	1	43	1	5	서울특별시 강남구 개포2동	2	3	1	1	2	2	4	900	4	2	1	1	2	2	2	1	2	2	3	2	3	4	4	4	3	3	3	3	4	3	4	5	2	1	3	3	3	3	3	3	3	3	3	3
611	1	52	7		울산광역시 중구 성안동	2	5	1	4	1	2	4	650	3	2	2	3	3	2	2	2	2	2	2	2	2	4	4	4	4	4	4	3	1	6	1	2	5	2	4	3	4	4	3	4	4	3	3	3
612	1	42	1	3	서울특별시 서대문구 남가좌1동	2	4	2	1	2	2	4	700	3	3	3	3	3	2	3	2	2	2	2	2	2	4	4	4	4	1	4	3	6	1	4	6	1	2	4	4	4	4	4	4	3	4	4	3
613	2	41	5		광주광역시 북구 용봉동	1	3	0	1	1	1	4	500	4	2	3	2	4	3	4	2	3	4	3	2	2	3	3	3	3	1	2	1	6	1	1	6	1	2	4	3	3	3	3	3	3	3	3	2
614	1	47	1	2	서울특별시 노원구 상계2동	2	4	1	1	2	2	6	500	4	2	2	2	4	3	4	2	3	4	3	2	2	4	3	3	3	1	6	1	6	1	1	6	1	1	3	2	3	2	2	2	2	2	2	2
615	1	46	1	5	서울특별시 서초구 방배2동	2	4	2	1	3	2	4	750	3	1	1	2	2	2	3	2	2	2	2	2	2	3	3	3	3	1	6	1	6	1	1	6	1	1	4	3	3	3	2	3	3	2	3	2
616	2	33	1	1	서울특별시 강남구 청담동	2	4	2	1	1	2	6	600	3	3	2	3	3	3	3	2	3	2	2	3	3	3	2	2	2	5	4	3	4	3	4	3	4	4	3	3	2	2	3	2	2	3	3	3
617	2	47	1	2	서울특별시 중랑구 묵1동	2	4	2	4	1	2	4	500	2	3	2	3	2	2	2	1	2	2	2	2	2	3	3	3	2	2	2	3	5	2	4	6	1	4	3	3	2	2	3	3	2	2	3	3
618	1	50	1	5	서울특별시 서초구 내곡동	2	3	1	1	2	1	6	350	2	2	2	3	3	3	3	2	2	2	3	2	1	3	2	2	2	4	5	4	5	2	3	3	4	2	3	1	2	2	1	2	2	1	2	2
619	2	43	5		광주광역시 남구 백운1동	2	4	2	1	2	2	4	450	3	2	2	3	3	3	3	3	3	2	4	2	2	3	3	3	3	1	5	5	3	4	4	4	3	3	4	3	4	3	2	3	2	2	3	2
620	1	61	1	4	서울특별시 관악구 청림동	2	3	0	1	1	2	4	586	2	3	3	3	4	3	3	3	4	3	3	3	2	3	3	3	3	3	4	5	5	2	3	5	2	3	4	3	4	2	3	3	2	2	3	2
621	1	51	1	5	서울특별시 강동구 강일동	2	3	0	1	1	2	4	510	3	2	1	2	3	3	3	3	3	3	3	2	2	2	2	2	2	3	4	3	3	4	3	6	1	6	2	2	3	2	2	3	2	2	2	2
622	1	41	1	3	서울특별시 은평구 불광1동	2	4	2	1	1	2	2	210	3	2	3	1	2	3	3	2	2	3	3	2	3	2	1	2	2	4	3	2	4	3	3	4	3	5	3	2	2	3	2	3	3	2	3	2
623	1	40	1	3	서울특별시 은평구 녹번동	1	3	0	1	1	2	4	500	2	3	2	2	3	3	2	2	3	3	2	3	3	2	2	3	2	4	5	3	4	3	3	6	1	6	2	3	2	2	2	3	2	3	3	2
624	1	47	1	4	서울특별시 강서구 가양1동	2	4	2	1	1	2	4	580	4	2	2	3	2	2	3	2	3	3	2	2	2	3	2	3	3	5	6	4	2	5	2	2	5	2	4	3	3	3	2	2	2	1	2	1
625	2	33	1	4	서울특별시 구로구 구로2동	1	6	0	3	2	2	4	690	3	2	3	3	2	1	2	1	2	2	1	1	3	4	4	3	4	4	5	3	6	1	6	6	1	6	4	3	3	4	4	3	2	2	3	4
626	2	29	1	4	서울특별시 관악구 난곡동	1	4	0	4	1	1	4	600	3	3	3	2	3	3	3	2	3	3	1	3	2	2	2	1	1	1	2	3	5	2	4	5	2	4	2	2	1	2	2	2	1	3	2	2
627	1	33	1	5	서울특별시 송파구 삼전동	2	3	1	4	2	2	4	400	5	2	3	3	4	3	3	4	3	4	4	3	2	3	3	2	3	1	6	1	6	1	1	6	1	1	4	4	4	4	4	4	4	4	4	4
628	2	52	1	4	서울특별시 양천구 신월1동	2	5	0	4	1	2	6	500	2	3	3	3	3	3	3	2	2	2	2	2	2	3	3	3	3	6	6	5	1	6	1	1	6	1	4	3	4	3	3	4	3	3	4	3
629	1	56	2		부산광역시 북구 화명2동	2	4	0	1	1	1	4	200	4	3	3	3	3	3	3	3	3	2	3	3	2	2	2	3	2	2	3	2	6	1	6	5	2	5	3	2	2	1	2	3	2	2	3	1
630	1	40	1	1	서울특별시 용산구 한강로동	2	3	1	1	2	2	4	1000	3	2	2	2	3	3	2	2	2	2	2	2	3	4	4	4	4	1	6	4	6	1	2	6	1	3	3	3	3	3	3	3	3	3	3	3
631	1	53	1	3	서울특별시 서대문구 홍은2동	2	4	1	1	1	2	4	400	2	3	3	3	2	3	2	2	3	2	3	3	2	3	3	3	3	4	4	1	5	2	3	2	5	2	3	2	3	2	2	2	2	2	2	2
632	1	44	1	5	서울특별시 강남구 도곡1동	2	4	2	1	1	3	4	1500	4	2	2	3	2	2	3	2	2	3	2	2	2	3	3	3	2	1	3	3	6	1	5	6	1	6	3	1	2	3	2	2	3	2	2	3
633	1	44	5		광주광역시 서구 화정3동	2	4	2	1	1	2	4	500	3	3	3	3	3	2	3	2	2	3	2	3	3	3	3	3	3	2	6	3	4	3	1	3	4	1	4	3	3	3	3	3	2	3	3	2
634	1	48	1	2	서울특별시 노원구 중계본동	2	3	1	1	2	2	4	700	4	2	2	2	2	2	3	2	2	2	2	1	3	4	4	3	3	1	2	1	6	1	5	6	1	5	2	3	3	3	3	4	4	3	3	3
635	2	43	3		대구광역시 북구 복현2동	2	4	2	1	1	2	4	600	2	1	1	1	2	2	2	2	1	1	1	1	3	3	4	4	4	6	6	6	3	4	3	1	6	1	3	3	4	4	3	3	3	3	3	2
636	2	55	1	3	서울특별시 마포구 신수동	2	4	0	1	1	2	4	700	2	2	1	2	2	3	3	2	2	2	3	2	1	2	1	2	2	6	1	4	3	4	6	6	1	2	3	2	3	1	2	3	1	2	2	3
637	1	36	3		대구광역시 동구 신천3동	2	3	1	3	1	1	4	300	3	3	2	2	2	2	2	3	2	2	2	2	3	3	3	3	3	3	3	4	3	4	4	3	4	4	3	3	3	2	3	3	3	3	3	3
638	1	56	1	4	서울특별시 관악구 중앙동	2	3	0	3	1	2	4	450	1	3	3	2	2	2	2	3	3	3	2	3	2	3	3	3	3	3	4	3	4	3	3	5	2	5	1	1	2	2	1	2	2	1	1	1
639	2	40	2		부산광역시 부산진구 양정2동	1	3	0	1	3	1	6	100	1	2	2	3	2	4	1	2	4	4	1	3	3	2	3	1	2	3	4	2	3	4	2	2	5	3	3	2	3	3	3	4	2	4	3	4
640	1	45	2		부산광역시 수영구 망미1동	1	2	0	1	2	2	6	450	4	2	2	3	3	2	3	2	3	3	3	2	3	3	4	4	4	5	6	4	2	5	1	2	5	1	4	4	4	3	3	4	2	4	4	2
641	2	36	1	3	서울특별시 마포구 합정동	2	3	1	1	1	2	4	500	3	2	1	1	2	1	2	1	2	1	1	1	3	3	4	3	3	4	5	5	4	3	3	3	4	2	3	4	4	3	4	4	4	2	3	3
642	2	48	1	4	서울특별시 양천구 목4동	2	2	2	1	1	2	4	550	3	2	2	2	2	2	2	1	2	1	2	2	3	3	4	3	2	2	5	4	1	6	1	3	4	2	4	3	4	3	3	4	3	2	3	2
643	2	45	1	5	서울특별시 송파구 석촌동	1	1	0	4	2	1	2	150	3	4	4	4	4	4	4	4	4	4	4	3	1	1	1	1	1	5	1	1	6	1	6	6	1	6	2	2	1	1	1	1	1	1	1	1
644	2	50	1	5	서울특별시 강남구 청담동	2	3	1	1	2	2	4	500	3	2	2	2	2	2	3	3	2	2	2	2	3	3	3	3	3	6	6	5	2	5	1	1	6	1	3	2	3	2	2	3	2	2	3	2
645	1	43	2		부산광역시 동래구 명장1동	2	4	2	1	3	1	4	400	4	2	1	2	2	1	2	2	1	2	2	2	2	3	2	2	3	3	4	4	5	2	5	4	3	4	3	2	2	3	3	3	2	2	3	2
646	2	59	3		대구광역시 달서구 도원동	2	4	0	1	1	2	4	490	2	2	2	2	2	1	1	1	2	2	2	2	3	3	4	3	3	4	3	5	3	4	3	2	5	2	4	2	3	2	2	3	2	2	3	3
647	1	49	1	1	서울특별시 중구 청구동	2	3	1	3	1	2	4	650	4	4	4	4	3	3	3	4	4	3	3	3	3	3	4	3	3	4	4	1	3	4	3	3	4	3	3	3	3	2	3	3	2	3	3	2
648	2	49	1	2	서울특별시 노원구 하계1동	2	2	0	1	3	1	2	100	1	1	1	2	2	2	2	1	2	2	2	2	3	3	3	4	4	1	1	2	6	1	6	6	1	6	3	3	2	2	3	3	1	2	1	2
649	2	45	1	2	서울특별시 강북구 번1동	2	4	1	1	1	2	4	400	1	2	3	3	2	3	3	2	3	3	2	3	2	2	3	3	2	1	4	4	2	5	2	2	5	2	3	2	3	3	2	3	3	1	1	3
650	2	44	3		대구광역시 남구 대명1동	2	4	1	3	1	1	4	450	3	1	2	2	3	3	3	3	3	2	3	2	2	3	2	3	3	2	1	2	5	2	6	6	1	6	3	4	3	3	3	3	3	2	3	3
651	1	53	3		대구광역시 서구 평리1동	2	3	1	1	1	1	4	480	4	2	2	2	2	2	3	3	2	2	2	2	2	2	2	2	2	2	2	2	1	6	5	1	6	6	3	3	3	3	3	2	2	2	2	2
652	2	25	2		부산광역시 북구 덕천1동	1	2	0	1	1	2	2	500	5	2	2	3	2	2	2	3	3	2	2	3	3	2	2	2	3	3	3	5	4	3	4	5	2	4	3	2	2	2	2	3	3	2	3	3
653	1	36	2		부산광역시 남구 용호3동	1	3	0	1	1	1	4	250	3	2	3	3	3	3	3	3	2	3	3	3	3	3	3	3	3	2	2	1	3	4	3	3	4	3	3	3	3	3	3	3	2	2	2	2
654	1	39	1	5	서울특별시 강동구 성내2동	2	3	1	1	1	2	4	450	3	2	1	2	1	2	3	2	2	1	3	2	2	3	4	3	3	3	2	2	3	4	2	4	3	3	3	3	3	2	3	3	2	3	3	2
655	1	52	1	3	서울특별시 은평구 응암2동	2	4	0	1	1	1	4	300	3	2	3	3	3	3	3	3	2	3	3	2	3	3	3	3	3	3	3	1	6	1	6	6	1	6	1	2	3	3	2	3	3	2	3	3
656	1	52	1	1	서울특별시 용산구 청파동	2	5	3	1	1	2	4	900	4	3	4	3	3	3	4	4	3	3	3	4	3	3	3	3	3	4	4	3	3	4	3	4	3	4	3	3	2	2	3	3	2	3	3	2
657	1	69	2		부산광역시 북구 덕천1동	2	2	0	1	1	1	2	250	2	2	2	2	2	2	1	2	2	2	2	2	3	3	4	3	3	4	5	4	3	4	3	3	4	3	4	2	3	3	3	3	2	2	3	3
658	2	52	1	1	서울특별시 용산구 원효로2동	2	3	0	3	1	1	4	420	2	3	1	2	4	3	4	2	1	3	4	2	3	4	2	3	2	3	5	6	4	3	5	3	4	1	2	3	2	4	3	4	2	4	3	4
659	2	27	5		광주광역시 북구 운암1동	1	4	0	3	3	1	4	500	3	2	2	2	4	3	3	4	3	2	3	2	3	4	4	3	3	1	6	1	6	1	3	6	1	6	3	3	3	3	3	3	3	3	3	3
660	1	35	1	2	서울특별시 중랑구 면목3.8동	2	2	0	4	2	2	4	470	4	2	3	3	2	2	2	3	2	2	2	2	3	3	3	2	2	5	5	2	2	5	3	3	4	3	4	3	3	2	3	2	2	3	2	2
661	1	48	4		인천광역시 서구 검암경서동	2	5	1	1	1	1	4	600	2	3	3	2	2	2	2	2	3	2	2	2	1	3	3	3	2	4	5	4	3	4	2	3	4	2	4	4	4	4	3	3	3	2	2	2
662	1	39	2		부산광역시 해운대구 우1동	2	2	0	1	2	2	4	700	3	3	2	3	4	3	3	2	3	2	3	2	3	3	3	3	3	4	1	1	4	3	4	4	3	4	3	3	3	3	3	3	3	3	3	3
663	1	43	3		대구광역시 달서구 진천동	1	2	0	4	1	1	4	250	2	2	1	3	4	2	2	1	3	2	3	1	3	2	3	1	1	3	2	2	5	2	4	5	2	5	2	2	2	3	2	1	3	3	1	4
664	1	59	5		광주광역시 북구 오치1동	2	4	0	1	1	1	1	250	3	2	1	2	2	1	1	1	1	1	1	1	2	3	3	2	2	6	4	1	1	6	2	1	6	2	1	1	1	1	1	1	1	1	1	1
665	1	40	3		대구광역시 중구 남산3동	2	3	1	1	1	2	4	330	4	3	3	3	3	2	2	2	2	3	3	3	2	3	3	2	2	4	6	5	3	4	1	2	5	1	3	2	3	3	2	3	3	2	3	3
666	1	41	1	4	서울특별시 동작구 상도4동	2	2	0	4	1	1	4	450	3	2	2	4	4	4	4	4	4	4	4	2	1	4	4	4	4	2	3	1	6	1	3	6	1	3	3	3	3	3	3	3	3	2	3	1
667	1	45	3		대구광역시 북구 산격4동	2	4	2	1	1	2	4	550	3	1	1	1	2	2	2	1	1	1	2	2	3	3	4	4	4	5	5	4	4	3	4	3	4	3	3	3	3	3	3	2	3	2	2	2
668	1	58	2		부산광역시 북구 구포2동	2	3	0	1	1	1	4	420	3	2	2	2	2	2	2	1	2	2	2	2	3	4	4	4	4	3	3	3	4	3	1	2	5	1	4	3	4	3	3	4	3	3	4	3
669	2	33	1	2	서울특별시 중구 명동	1	2	0	1	2	1	4	180	4	2	1	2	3	3	3	3	2	2	2	2	3	3	2	3	3	1	1	1	4	3	4	3	4	2	3	3	2	2	3	2	3	3	2	3
670	2	32	3		대구광역시 북구 산격4동	1	5	0	3	5	2	4	600	2	2	2	3	3	3	3	2	3	3	2	2	2	3	3	3	2	1	6	1	6	1	4	6	1	6	4	3	3	3	3	3	3	1	3	3
671	2	37	2		부산광역시 해운대구 반송1동	1	2	0	1	1	1	4	250	2	3	3	3	3	3	3	3	4	4	3	3	3	3	3	3	3	6	6	1	2	5	2	2	5	2	4	4	4	4	3	3	3	3	3	3
672	1	52	1	5	서울특별시 강남구 역삼2동	2	2	0	1	1	2	6	800	3	2	1	2	3	3	3	2	2	2	2	2	3	3	3	3	3	2	2	1	3	4	3	3	4	3	3	3	3	3	3	3	2	3	3	2
673	2	42	1	2	서울특별시 중랑구 상봉1동	2	5	3	1	1	2	4	600	3	2	2	3	2	2	2	2	3	2	3	2	3	3	3	3	3	4	4	3	4	3	4	3	4	3	3	3	3	3	3	3	3	3	3	3
674	2	64	1	5	서울특별시 서초구 서초1동	2	3	0	1	1	1	4	100	3	3	2	3	3	3	4	3	3	3	4	3	2	2	2	3	3	2	1	1	5	2	5	5	2	5	3	2	3	3	2	2	3	2	2	3
675	2	26	5		광주광역시 서구 광천동	1	2	0	5	4	1	4	200	3	3	2	3	3	3	3	2	3	3	3	2	3	2	3	2	3	1	4	2	5	2	3	6	1	4	2	2	3	2	3	3	3	3	3	2
676	1	46	1	2	서울특별시 성북구 월곡1동	2	4	0	1	2	2	4	1000	5	2	3	3	3	3	3	3	2	3	3	3	3	2	2	3	2	3	1	3	6	1	4	6	1	4	1	2	1	1	2	1	1	1	2	2
677	2	44	4		인천광역시 미추홀구 주안2동	2	4	2	1	1	1	4	380	3	2	3	3	2	3	3	3	3	2	3	3	2	3	3	2	2	3	4	4	3	4	4	4	3	3	2	3	3	2	2	2	2	2	2	3
678	1	63	1	5	서울특별시 송파구 잠실본동	2	2	0	1	2	2	6	500	4	2	2	2	2	2	2	3	2	1	2	2	4	3	3	4	3	4	3	3	2	5	2	4	3	3	2	2	3	3	4	3	2	3	3	1
679	1	47	1	5	서울특별시 강동구 상일동	2	4	1	1	1	1	4	700	4	3	4	3	4	3	4	3	3	3	3	3	3	4	4	4	3	5	4	3	1	6	2	2	5	3	4	4	3	2	4	3	2	3	2	2
680	1	47	4		인천광역시 미추홀구 용현3동	2	5	1	3	1	1	4	330	5	3	3	3	3	3	3	1	3	2	3	3	1	2	2	2	2	6	4	4	3	4	3	2	5	2	2	3	2	2	3	3	2	3	2	2
681	1	43	4		인천광역시 미추홀구 주안2동	2	4	2	1	1	2	4	410	5	2	2	3	3	3	2	1	2	2	2	2	2	3	3	3	2	4	4	4	2	5	1	1	6	1	3	2	3	3	2	3	3	2	3	3
682	2	29	1	3	서울특별시 서대문구 북가좌2동	1	4	0	1	1	2	6	1000	2	3	3	3	3	3	3	3	3	3	3	3	3	3	3	3	3	1	1	1	6	1	6	6	1	6	3	3	3	3	3	3	3	2	2	2
683	2	41	1	5	서울특별시 강남구 대치4동	2	3	1	1	1	2	4	600	4	2	2	2	2	2	2	2	2	2	2	2	2	3	3	3	2	4	4	4	3	4	3	3	4	3	3	3	3	3	3	3	3	3	3	3
684	2	32	5		광주광역시 서구 금호1동	2	2	0	1	1	1	4	300	2	2	2	2	3	3	3	3	2	2	2	2	2	3	3	3	2	1	1	1	6	1	6	6	1	6	3	3	3	3	2	2	2	1	1	1
685	1	55	1	4	서울특별시 구로구 개봉1동	2	4	0	1	2	2	6	950	3	3	4	3	3	3	3	2	3	3	4	3	2	3	3	2	2	2	3	4	5	2	4	4	3	5	3	2	3	3	1	2	3	2	2	3
686	1	45	1	5	서울특별시 강남구 세곡동	1	1	0	4	3	1	4	324	3	1	2	2	3	2	1	2	2	2	1	2	4	3	3	4	3	6	5	5	2	5	1	1	6	2	4	3	3	4	3	4	3	3	3	4
687	2	33	1	4	서울특별시 강서구 화곡8동	1	1	0	5	2	1	6	200	4	2	2	2	3	3	3	3	3	3	3	2	2	3	3	3	3	5	4	1	2	5	4	6	1	6	3	3	3	3	3	3	3	3	3	3
688	1	39	6		대전광역시 서구 탄방동	1	2	0	1	1	2	4	500	3	2	2	2	2	2	2	2	2	2	2	2	2	3	3	3	3	5	5	5	2	5	2	2	5	2	3	3	3	3	3	3	3	3	3	3
689	1	52	1	3	서울특별시 은평구 대조동	2	5	0	4	1	2	4	700	3	2	3	3	3	3	2	2	2	3	3	2	2	3	3	3	4	5	5	4	3	4	3	4	3	3	3	2	3	3	2	3	3	2	3	2
690	1	38	1	4	서울특별시 구로구 수궁동	2	2	0	1	2	1	4	850	3	3	3	3	4	3	3	4	4	4	4	3	2	3	2	2	2	1	4	1	6	1	1	6	1	6	4	1	4	3	1	4	3	1	4	2
691	2	36	1	2	서울특별시 광진구 중곡2동	2	3	1	1	1	2	4	500	3	1	2	1	3	1	2	1	2	3	1	2	4	4	4	3	2	4	5	5	6	1	5	2	5	3	3	2	3	2	2	3	4	4	3	2
692	1	27	1	3	서울특별시 은평구 증산동	1	4	0	3	1	1	5	249	3	2	2	2	2	2	2	2	3	3	3	3	3	3	3	3	4	1	1	1	5	2	5	5	2	5	2	2	2	2	2	2	2	1	1	1
693	1	45	2		부산광역시 영도구 동삼1동	2	5	2	1	1	2	4	600	4	2	2	3	2	2	2	1	2	2	3	2	2	4	4	3	3	3	4	3	3	4	2	3	4	2	4	3	3	3	3	3	3	3	3	2
694	1	28	1	5	서울특별시 송파구 장지동	1	3	0	1	3	1	4	600	5	3	3	4	2	2	2	2	3	3	3	4	3	3	3	3	3	5	5	4	2	5	1	2	5	1	3	3	2	3	2	3	3	2	2	3
695	1	63	1	5	서울특별시 서초구 방배2동	2	2	0	4	2	1	4	280	2	3	3	4	3	4	4	4	4	4	3	3	2	3	3	3	3	1	3	1	6	1	4	4	3	4	3	3	3	2	3	3	1	2	2	1
696	1	66	1	2	서울특별시 강북구 송천동	2	3	0	4	1	1	2	150	3	4	4	3	3	3	4	4	3	3	4	3	3	3	3	3	3	4	4	5	4	3	4	4	3	4	2	2	2	3	3	3	2	2	3	3
697	1	41	2		부산광역시 연제구 거제2동	1	1	0	5	1	1	6	340	4	3	2	3	3	2	2	2	3	3	3	2	3	3	3	3	3	1	4	1	6	1	3	1	6	1	4	3	4	4	3	3	3	2	3	3
698	1	35	1	3	서울특별시 은평구 갈현1동	2	4	2	4	1	1	4	550	3	3	3	3	2	2	3	3	3	3	3	3	3	3	3	2	2	6	6	6	4	3	4	4	3	4	2	2	2	2	2	2	2	2	2	2
699	2	46	5		광주광역시 남구 월산동	2	4	2	1	1	1	2	300	3	2	3	3	3	2	3	2	2	2	2	2	3	3	3	2	2	4	4	4	4	3	4	4	3	4	3	3	3	2	3	3	2	3	3	2
700	2	40	1	3	서울특별시 마포구 용강동	2	2	0	4	3	1	6	350	5	2	2	3	2	2	2	2	2	2	2	2	4	4	4	4	4	5	5	4	2	5	2	1	6	1	4	4	4	4	4	4	4	3	3	3
701	1	59	1	4	서울특별시 양천구 신월6동	2	2	0	1	1	1	6	250	3	2	2	2	2	2	2	2	2	2	2	2	3	3	4	4	3	6	6	6	1	6	1	1	6	1	4	4	4	4	4	4	4	4	4	4
702	2	32	1	5	서울특별시 송파구 잠실본동	1	4	0	1	1	2	4	800	2	1	2	1	4	3	4	4	1	2	3	1	2	3	3	2	3	1	3	1	6	1	1	6	1	3	4	4	4	4	4	4	4	2	4	4
703	2	46	1	2	서울특별시 강북구 송천동	2	4	2	1	1	2	2	500	4	3	2	3	3	2	3	2	3	3	2	3	2	3	2	3	2	3	3	4	4	3	3	4	3	4	3	2	2	2	3	2	1	2	2	2
704	1	34	1	3	서울특별시 마포구 서강동	2	3	1	1	1	2	4	400	3	2	1	1	3	3	3	3	3	2	3	2	3	3	3	3	2	1	6	1	6	1	2	6	1	2	4	4	4	4	4	4	4	3	4	4
705	2	39	1	2	서울특별시 동작구 상도4동	2	4	2	1	2	1	4	200	3	2	3	3	3	2	3	3	2	3	3	3	3	2	2	3	2	4	5	4	2	5	2	2	5	3	3	2	3	3	3	2	3	3	3	3
706	2	25	1	2	서울특별시 성동구 행당1동	1	4	0	1	1	3	5	1000	4	2	3	2	1	2	2	1	2	2	2	2	3	3	3	4	3	3	4	2	4	3	3	4	3	3	2	4	3	3	3	3	2	2	3	2
707	2	34	2		부산광역시 강서구 가락동	2	2	0	3	1	2	4	230	3	3	3	3	3	3	3	3	4	4	3	3	2	3	3	3	3	1	4	2	6	1	2	6	1	2	4	3	4	3	2	3	2	2	2	2
708	2	28	5		광주광역시 서구 양동	1	5	0	1	1	1	4	150	2	3	3	3	2	2	2	1	3	3	3	3	2	2	2	3	2	1	4	2	6	1	3	1	6	3	2	2	3	3	2	3	2	1	1	1
709	1	42	1	5	서울특별시 송파구 송파2동	1	3	0	4	1	2	4	1000	4	1	1	1	2	2	2	2	2	2	2	1	1	3	3	3	3	5	6	6	3	4	1	2	5	1	4	2	4	4	2	4	4	2	4	4
710	1	36	1	5	서울특별시 송파구 송파1동	2	3	1	1	1	2	6	2000	2	2	3	2	3	3	3	3	3	2	3	2	2	3	3	3	2	1	2	3	6	1	4	6	1	5	3	2	3	3	2	3	3	2	3	2
711	1	49	1	4	서울특별시 구로구 구로2동	1	3	0	4	1	2	4	500	3	3	3	3	3	2	3	2	2	3	2	3	3	3	3	3	3	3	3	3	3	4	3	3	4	3	3	3	3	3	3	3	3	3	3	3
712	1	37	3		대구광역시 북구 침산3동	2	3	1	1	1	3	4	400	5	3	2	3	2	3	2	2	2	2	3	2	2	3	3	3	3	6	6	6	2	5	2	6	1	2	3	2	3	3	2	3	3	2	2	2
713	2	34	1	4	서울특별시 동작구 흑석동	2	3	1	1	2	2	4	800	3	2	1	2	2	2	3	2	2	3	2	2	2	3	3	3	3	1	6	1	6	1	1	6	1	1	3	2	3	3	2	2	2	1	1	1
714	1	61	4		인천광역시 서구 검단동	2	4	0	1	1	2	4	500	3	2	2	1	1	1	1	2	2	2	2	2	4	4	3	4	4	4	5	5	3	4	2	1	6	1	4	2	3	3	2	4	4	1	3	3
715	2	36	3		대구광역시 서구 평리1동	2	5	3	1	1	2	4	300	3	2	3	3	3	3	2	2	3	3	2	2	3	2	2	3	3	4	3	3	3	4	4	3	4	2	3	2	3	3	3	3	3	3	2	2
716	1	44	6		대전광역시 서구 변동	2	4	2	4	2	2	4	570	2	3	3	2	3	2	3	3	3	3	2	2	2	3	2	2	3	5	4	3	3	4	3	4	3	3	1	1	1	1	1	1	1	1	1	1
717	1	29	1	4	서울특별시 동작구 노량진1동	1	2	0	1	1	2	4	350	3	1	2	2	3	1	2	3	1	2	2	3	3	2	3	1	2	4	4	4	3	4	3	3	4	2	3	4	2	3	3	2	4	3	3	2
718	2	32	1	2	서울특별시 노원구 상계5동	2	2	0	1	1	1	4	200	3	2	2	2	2	3	3	3	2	2	2	3	2	2	2	2	2	2	2	2	5	2	5	5	2	5	3	2	3	3	2	2	2	3	3	3
719	1	59	1	4	서울특별시 강서구 화곡8동	2	3	0	4	1	2	4	350	4	2	2	2	3	2	3	2	2	3	3	3	2	3	3	3	3	6	6	6	5	2	3	3	4	3	4	3	3	1	3	3	1	3	3	1
720	1	42	1	2	서울특별시 도봉구 쌍문1동	2	4	2	1	2	2	4	700	3	2	2	2	2	2	2	2	3	2	3	2	2	3	3	3	3	1	5	5	2	5	2	3	4	2	4	4	4	4	4	4	4	3	3	3
721	1	40	1	2	서울특별시 도봉구 도봉1동	1	1	0	5	1	2	4	450	4	2	1	1	1	3	2	2	2	3	2	3	1	1	2	2	1	1	1	1	4	3	5	5	2	5	2	2	1	2	2	1	2	2	2	1
722	2	55	2		부산광역시 사상구 주례3동	2	4	0	7	2	2	2	500	3	3	3	3	4	4	4	4	3	3	4	3	2	2	1	1	2	1	1	1	6	1	6	6	1	6	2	1	1	1	2	1	1	2	1	1
723	1	57	1	3	서울특별시 은평구 역촌동	2	3	0	4	1	2	4	500	2	1	2	3	3	1	2	2	1	3	2	2	3	4	3	3	3	4	5	6	4	3	2	3	4	2	4	3	2	3	1	3	3	4	2	2
724	2	23	1	5	서울특별시 서초구 서초1동	1	4	0	1	1	2	4	800	4	4	4	4	3	4	3	4	4	3	3	3	2	3	3	3	3	3	5	4	4	3	2	5	2	5	3	3	3	3	2	3	3	3	3	3
725	1	56	3		대구광역시 서구 내당4동	2	4	0	1	1	2	6	1000	4	2	2	3	2	2	2	3	2	2	2	2	2	3	3	4	3	1	3	1	6	1	4	4	3	4	3	3	3	3	2	3	3	1	3	2
726	1	50	6		대전광역시 동구 중앙동	2	3	0	1	1	1	2	300	3	3	3	3	4	4	3	3	2	2	3	3	3	2	2	3	3	4	4	5	3	4	4	3	4	3	2	2	3	3	3	3	1	2	3	3
727	1	45	1	5	서울특별시 송파구 문정1동	2	3	1	3	3	2	4	300	3	2	2	2	3	3	3	3	2	2	2	2	3	3	2	2	2	3	3	3	3	4	3	4	3	4	3	3	3	2	3	3	3	2	2	2
728	1	29	5		광주광역시 남구 월산동	1	1	0	3	3	2	4	200	3	2	4	3	3	3	2	4	3	3	3	3	2	3	3	3	3	4	2	3	4	3	3	3	4	4	3	2	2	2	2	3	2	2	3	1
729	2	36	1	4	서울특별시 관악구 난향동	2	4	2	1	1	2	4	600	3	2	2	2	3	3	3	3	2	2	3	2	2	3	2	3	3	2	3	3	3	4	3	3	4	3	3	3	3	2	2	2	3	2	2	3
730	2	36	4		인천광역시 남동구 간석2동	1	3	0	1	3	1	4	300	3	2	3	2	2	2	2	2	2	2	2	2	3	3	2	3	3	1	1	1	6	1	6	6	1	6	3	3	3	3	3	3	3	3	3	3
731	2	48	1	2	서울특별시 동대문구 제기동	2	4	2	1	1	2	4	960	4	2	1	2	2	2	2	2	2	2	1	2	3	4	4	4	3	4	5	4	2	5	1	3	4	1	4	3	4	3	3	4	3	3	4	3
732	1	57	4		인천광역시 부평구 갈산1동	4	1	0	1	3	1	4	50	2	2	3	2	3	3	2	3	2	2	3	3	3	2	3	2	3	1	1	1	6	1	6	6	1	6	1	1	1	1	1	1	1	1	1	1
733	1	62	4		인천광역시 미추홀구 도화2.3동	2	4	0	3	1	1	2	750	3	2	3	3	3	4	3	2	3	4	4	3	2	3	3	3	3	4	4	3	3	4	2	3	4	6	4	4	4	4	3	4	3	2	4	3
734	1	52	1	3	서울특별시 서대문구 홍제2동	2	4	2	1	1	2	4	400	4	2	3	2	2	2	3	2	2	2	3	2	2	3	3	3	3	1	3	3	6	1	4	6	1	2	3	3	3	3	3	3	3	3	3	3
735	2	51	3		대구광역시 달서구 상인2동	2	2	0	1	1	2	4	580	1	2	1	2	2	2	2	1	2	2	2	1	2	3	3	3	3	1	2	3	6	1	1	6	1	1	3	2	3	3	2	3	2	2	3	3
736	1	52	3		대구광역시 중구 성내2동	2	4	1	1	1	2	4	480	4	2	2	3	3	3	3	1	2	2	2	2	2	2	3	2	3	4	5	3	4	3	4	3	4	3	3	3	3	2	3	3	2	3	3	2
737	1	33	3		대구광역시 달서구 본동	1	3	0	4	3	2	2	220	3	2	2	3	2	3	3	2	3	2	3	3	3	3	2	3	2	4	5	4	3	4	2	3	4	2	3	3	2	2	2	3	2	2	3	2
738	1	62	1	4	서울특별시 동작구 상도4동	2	3	0	1	1	2	4	600	2	2	2	3	3	2	3	2	2	2	2	2	3	3	3	3	3	1	3	1	5	2	3	6	1	4	2	2	2	2	2	2	2	2	2	2
739	2	40	1	2	서울특별시 성북구 정릉4동	2	2	0	1	1	1	2	150	3	2	1	2	2	2	3	3	2	2	3	2	2	3	3	3	3	1	4	1	6	1	1	3	4	3	3	3	3	2	3	3	2	3	3	2
740	1	47	1	5	서울특별시 송파구 가락2동	2	4	2	1	1	2	4	700	4	2	1	2	2	2	2	2	2	1	2	2	1	3	3	3	3	6	6	6	1	6	1	1	6	1	3	3	3	4	3	3	2	3	4	3
741	1	56	1	3	서울특별시 마포구 서강동	2	4	0	1	1	2	6	500	3	3	2	3	3	2	3	2	3	3	3	2	1	1	1	1	1	1	5	3	6	1	4	6	1	6	1	1	1	1	1	1	1	1	1	1
742	2	54	1	4	서울특별시 강서구 공항동	2	2	0	4	1	2	4	250	4	3	1	3	4	4	4	3	2	3	4	2	3	3	3	3	3	1	2	1	6	1	3	6	1	6	4	2	4	2	2	3	2	2	3	2
743	1	44	6		대전광역시 중구 문화2동	2	3	1	1	1	2	4	400	3	2	2	2	2	2	1	1	1	1	1	1	3	3	3	2	2	5	5	5	2	5	2	2	5	2	3	3	3	3	2	2	3	2	2	2
744	1	47	4		인천광역시 남동구 논현1동	2	4	2	5	2	2	6	600	3	2	2	2	3	2	2	2	2	3	2	2	2	3	3	2	2	2	4	5	6	1	3	6	1	2	3	2	3	2	2	3	2	2	3	2
745	2	58	1	3	서울특별시 은평구 응암2동	2	3	0	1	1	1	4	950	2	2	3	2	3	2	2	2	2	2	2	2	2	3	3	3	3	6	6	2	1	6	1	1	6	1	3	3	3	3	2	2	2	2	2	2
746	2	49	1	4	서울특별시 관악구 난곡동	2	4	1	1	1	2	4	480	3	3	3	2	3	2	2	3	3	2	3	3	2	3	2	2	3	3	3	4	4	3	3	5	2	4	2	3	3	2	2	3	3	2	3	4
747	2	33	1	4	서울특별시 구로구 구로2동	1	4	0	4	2	2	4	600	3	3	3	3	4	3	4	4	4	3	3	3	3	3	3	4	4	5	4	5	4	3	4	3	4	4	3	3	2	2	4	3	2	3	3	3
748	1	45	1	4	서울특별시 동작구 신대방2동	2	3	1	1	2	2	4	400	3	2	2	2	2	3	3	2	3	3	2	2	3	3	2	3	3	1	4	2	6	1	6	6	1	3	2	1	1	2	2	2	2	2	2	1
749	1	31	1	2	서울특별시 중랑구 상봉1동	2	4	2	1	1	2	4	650	3	1	1	2	2	1	2	1	1	1	2	2	4	4	4	4	4	5	5	5	2	5	2	2	5	2	4	3	3	3	3	3	3	3	3	3
750	2	50	1	1	서울특별시 종로구 혜화동	2	4	0	1	1	1	4	400	3	2	2	2	2	2	2	3	3	2	2	2	2	3	3	3	3	1	6	1	6	1	6	6	1	2	4	2	3	2	2	3	2	2	3	2
751	2	27	1	5	서울특별시 강남구 세곡동	1	3	0	4	2	2	4	500	3	1	1	1	2	1	1	1	1	1	2	1	3	3	2	3	3	1	1	1	6	1	6	6	1	6	2	1	1	1	1	1	1	1	1	1
752	1	50	1	2	서울특별시 성북구 정릉3동	2	4	2	1	1	1	4	350	3	4	3	2	3	4	1	2	4	4	2	3	2	1	1	2	1	4	3	2	6	1	5	6	1	5	3	2	2	1	3	2	1	1	1	3
753	1	39	1	4	서울특별시 강서구 방화1동	2	4	2	1	2	2	4	430	4	3	4	3	2	3	3	2	3	3	2	4	2	3	2	3	2	4	5	4	2	5	2	3	4	3	3	3	3	3	3	3	3	3	3	3
754	1	47	1	4	서울특별시 강서구 화곡8동	2	4	2	1	1	2	6	450	4	2	2	2	3	3	3	2	2	2	3	2	3	4	4	4	4	2	5	3	3	4	1	2	5	1	4	4	4	4	2	4	4	2	4	3
755	2	44	1	2	서울특별시 노원구 상계5동	2	3	1	1	1	2	4	555	5	2	3	3	2	3	3	2	3	3	3	3	3	2	2	3	2	3	4	2	4	3	4	5	2	5	3	2	3	3	3	3	3	3	3	2
756	2	36	1	4	서울특별시 구로구 개봉2동	1	2	0	1	1	2	4	500	4	2	2	2	3	2	2	2	2	2	2	2	2	3	3	1	3	1	1	1	3	4	4	6	1	6	3	2	2	2	2	2	2	2	2	2
757	1	32	1	2	서울특별시 광진구 구의1동	2	3	1	1	1	2	4	720	4	3	4	2	2	2	3	3	2	3	4	3	2	3	3	4	3	6	6	6	1	6	1	1	6	1	4	4	4	4	3	3	3	3	3	2
758	1	29	3		대구광역시 동구 안심3.4동	1	1	0	1	2	2	4	355	3	2	2	2	2	2	1	2	1	2	2	2	3	3	3	3	3	3	1	1	6	1	6	6	1	6	4	4	4	4	4	4	4	4	4	4
759	1	56	2		부산광역시 서구 충무동	1	2	0	3	1	1	4	300	4	3	2	3	3	2	3	2	2	2	2	2	2	3	3	3	3	5	5	1	2	5	2	2	5	2	3	2	2	2	2	2	2	2	2	2
760	1	67	1	5	서울특별시 송파구 가락본동	2	2	0	1	1	2	6	600	2	2	1	2	3	2	3	2	2	2	1	1	1	4	4	4	3	1	6	1	3	4	2	6	1	2	3	3	4	3	3	4	3	3	4	3
761	2	34	5		광주광역시 광산구 하남동	2	2	0	4	7	1	2	315	3	3	2	3	3	3	3	2	3	3	3	2	3	4	4	3	3	4	4	3	3	4	3	1	6	1	4	4	3	3	4	3	2	3	3	2
762	1	45	2		부산광역시 수영구 광안4동	2	5	2	1	1	2	6	1500	2	2	3	2	2	2	2	2	3	2	2	2	3	2	2	3	3	6	3	3	1	6	1	2	5	3	3	3	2	3	2	3	3	2	3	3
763	1	70	1	2	서울특별시 노원구 상계8동	2	3	0	1	1	1	4	280	2	2	2	3	2	2	2	2	3	2	3	2	2	3	3	3	3	3	4	1	3	4	3	3	4	5	3	3	3	2	2	3	2	2	3	2
764	1	40	2		부산광역시 동래구 수민동	2	3	1	1	1	2	4	900	3	2	3	2	3	3	2	3	2	3	3	2	3	2	3	2	2	4	3	4	4	3	3	4	3	3	2	3	2	1	1	2	1	2	1	2
765	2	55	4		인천광역시 미추홀구 주안2동	2	4	0	3	3	1	2	100	3	2	2	2	2	2	2	2	2	2	2	1	3	3	3	3	3	5	5	1	6	1	6	2	5	6	4	4	4	3	4	4	3	4	3	2
766	1	62	1	4	서울특별시 양천구 목4동	2	4	0	1	1	2	4	1000	3	2	1	1	3	3	3	2	2	2	3	1	2	3	3	3	3	6	4	5	3	4	2	3	4	2	4	1	3	3	1	2	2	1	1	1
767	1	58	1	5	서울특별시 송파구 장지동	2	4	0	1	2	1	4	350	1	2	2	3	4	3	3	3	4	3	3	3	2	3	3	4	3	2	3	3	3	4	2	5	2	4	3	3	4	3	2	4	3	2	3	2
768	2	52	1	3	서울특별시 마포구 연남동	1	2	0	4	1	2	4	300	3	1	1	2	2	2	2	1	2	2	2	2	3	3	4	3	3	2	3	3	5	2	3	1	6	1	4	2	3	3	2	3	3	2	3	3
769	1	46	1	5	서울특별시 송파구 거여2동	2	4	2	1	2	2	4	500	5	2	2	2	3	2	2	2	2	2	2	2	2	3	3	3	3	1	4	1	6	1	3	6	1	3	4	3	4	3	3	4	3	2	3	2
770	2	57	1	5	서울특별시 서초구 방배4동	2	5	0	1	1	2	4	1500	2	2	2	2	3	2	3	2	2	2	2	2	2	3	3	3	2	1	4	4	3	4	2	6	1	5	3	2	3	1	2	3	1	1	2	1
771	1	36	2		부산광역시 강서구 명지동	2	4	2	1	1	1	4	300	4	3	3	3	2	3	2	2	2	3	3	3	2	3	3	3	3	1	1	1	4	3	4	6	1	5	3	2	3	2	2	3	2	2	3	2
772	1	56	1	3	서울특별시 은평구 수색동	2	4	1	1	2	2	4	510	4	4	4	3	3	4	3	4	3	3	3	3	2	4	4	4	4	4	5	4	3	4	2	2	5	2	1	2	3	1	3	1	2	2	3	1
773	2	38	1	5	서울특별시 강남구 삼성1동	2	3	1	1	1	3	6	500	2	1	1	1	1	1	1	1	1	1	1	1	4	4	4	3	3	1	1	1	5	2	6	5	2	4	4	3	2	2	2	3	3	2	2	3
774	1	62	1	4	서울특별시 관악구 중앙동	2	3	0	1	1	1	4	350	3	3	2	2	2	2	2	3	3	2	2	2	2	2	2	3	3	1	3	2	6	1	5	4	3	5	2	2	3	3	2	2	3	2	2	3
775	1	33	1	4	서울특별시 관악구 행운동	2	3	1	4	2	2	4	400	3	3	3	2	3	2	2	1	1	2	3	2	4	4	4	4	4	4	5	5	2	5	3	2	5	2	2	2	2	2	2	2	3	2	2	2
776	1	39	1	4	서울특별시 관악구 서림동	2	3	1	4	2	1	6	360	2	2	3	2	4	3	2	3	1	2	3	3	3	4	2	2	3	4	3	3	3	4	2	3	4	4	3	2	3	4	2	3	3	3	2	3
777	1	38	1	2	서울특별시 동대문구 용신동	2	2	0	1	1	2	4	500	4	2	2	3	3	2	2	3	4	4	3	2	3	3	3	3	3	5	5	5	2	5	2	3	4	3	3	3	3	3	3	3	3	2	2	2
778	2	36	1	2	서울특별시 강남구 대치4동	2	3	3	1	1	1	4	300	3	2	3	3	3	2	2	2	2	2	3	3	3	2	2	2	2	5	3	4	4	3	3	4	3	4	3	2	2	2	2	3	3	2	2	2
779	1	45	1	2	서울특별시 동대문구 용신동	2	3	1	1	2	1	4	350	3	3	4	3	3	4	4	3	2	3	4	3	3	2	2	3	2	4	3	4	3	4	4	3	4	4	3	2	2	3	3	2	1	3	2	1
780	2	43	1	2	서울특별시 노원구 상계5동	2	3	1	1	3	2	4	360	4	2	2	2	3	2	3	2	2	3	2	2	2	3	3	3	3	3	3	1	5	2	4	6	1	3	4	2	3	3	2	4	3	2	3	3
781	1	60	1	2	서울특별시 동대문구 전농1동	2	5	0	1	1	2	4	1500	4	2	3	2	3	2	3	3	2	2	3	2	2	3	3	3	3	5	6	5	2	5	1	1	6	1	3	3	3	2	3	3	2	3	3	2
782	1	46	1	5	서울특별시 서초구 서초1동	2	3	1	1	1	3	6	900	2	1	2	2	1	1	2	2	1	1	2	2	4	3	3	3	4	2	3	2	4	3	5	5	2	5	2	3	3	2	2	1	2	2	3	2
783	1	51	3		대구광역시 동구 신천3동	2	4	1	1	1	2	4	370	2	3	2	2	2	2	2	2	2	1	2	1	2	3	3	3	3	6	6	1	1	6	1	3	4	2	3	2	3	2	1	2	1	1	2	1
784	1	57	2		부산광역시 금정구 구서2동	2	4	0	4	2	1	2	600	1	3	2	3	3	3	4	3	3	2	3	3	3	3	3	4	3	3	3	1	5	2	4	4	3	3	2	1	3	3	2	3	2	2	4	3
785	1	44	1	2	서울특별시 강북구 인수동	1	3	0	1	1	2	4	620	2	2	2	3	3	2	3	3	2	3	3	2	2	3	3	3	3	6	6	4	3	4	1	1	6	1	4	3	3	4	3	4	3	2	4	3
786	2	25	4		인천광역시 남동구 구월1동	1	6	0	1	7	2	4	450	3	3	3	2	3	2	4	3	3	3	3	2	1	3	3	3	3	5	6	1	1	6	1	6	1	6	4	4	4	4	4	4	3	3	4	2
787	2	43	1	4	서울특별시 관악구 난곡동	1	2	0	4	2	2	4	350	3	3	2	3	2	2	2	2	3	2	2	3	3	2	3	2	3	3	4	3	4	3	3	4	3	4	3	2	3	2	1	1	1	2	2	1
788	2	27	1	2	서울특별시 동대문구 이문1동	1	5	0	4	1	1	5	100	3	2	2	2	3	2	3	2	2	1	2	2	2	3	3	4	3	1	1	2	6	1	5	6	1	6	4	4	4	4	3	3	3	3	3	2
789	1	47	1	4	서울특별시 영등포구 신길4동	1	3	0	1	1	1	6	200	4	2	2	3	3	3	3	2	2	3	3	2	3	3	3	3	3	6	6	1	3	4	3	2	5	2	3	3	3	3	3	3	3	3	3	3
790	2	56	4		인천광역시 부평구 산곡2동	2	3	0	1	1	2	4	400	3	2	1	2	3	3	3	2	2	3	3	2	2	3	3	3	3	5	4	5	5	2	1	5	2	1	4	3	3	2	2	3	2	2	2	2
791	1	44	3		대구광역시 동구 안심3.4동	1	3	0	4	1	2	4	650	2	2	2	2	3	2	3	3	3	2	2	2	2	2	3	3	3	3	6	4	4	3	1	4	3	1	3	3	3	3	3	3	3	2	2	2
792	1	37	1	2	서울특별시 노원구 중계2.3동	2	4	2	1	1	2	4	350	4	3	4	4	3	3	3	3	3	3	3	4	2	2	2	2	2	1	1	1	6	1	6	6	1	6	2	2	2	2	2	2	2	2	2	2
793	1	22	1	1	서울특별시 중구 청구동	1	3	0	4	3	1	3	600	4	2	2	2	2	3	3	2	2	2	2	2	3	3	4	3	3	5	4	4	2	5	2	1	6	1	4	4	4	3	4	4	4	4	4	4
794	1	32	1	2	서울특별시 동대문구 휘경2동	1	3	0	1	1	2	5	360	4	3	2	3	4	3	4	3	2	3	4	3	2	4	3	3	3	4	4	5	3	4	2	3	4	3	3	2	3	4	2	3	4	3	4	2
795	2	43	1	5	서울특별시 강동구 천호2동	2	3	0	3	2	2	4	450	4	3	3	2	3	3	2	2	2	2	2	2	3	3	3	3	3	6	6	4	3	4	3	2	5	2	3	3	3	2	3	3	3	3	3	2
796	1	47	2		부산광역시 동래구 명장1동	2	4	2	1	2	2	4	700	2	3	2	2	2	3	2	2	3	3	2	2	3	3	4	3	4	4	3	3	3	4	3	4	3	3	3	2	3	3	3	2	3	3	3	2
797	2	61	1	2	서울특별시 강북구 인수동	2	2	0	3	1	2	6	300	3	3	2	2	2	3	3	3	3	2	2	2	3	2	3	3	3	2	2	1	6	1	5	6	1	5	3	2	2	2	2	2	2	2	3	2
798	1	36	3		대구광역시 남구 대명1동	2	4	1	1	1	2	4	420	3	3	2	2	4	3	3	2	4	3	2	3	4	2	2	3	3	4	5	3	4	3	2	3	4	4	3	4	2	2	2	2	3	3	2	4
799	1	47	2		부산광역시 해운대구 반여3동	2	4	2	3	1	2	4	600	3	2	1	3	3	2	2	3	2	2	3	2	2	3	3	2	2	4	3	3	4	3	3	3	4	3	3	2	3	2	2	3	2	2	3	2
800	1	73	1	5	서울특별시 송파구 풍납1동	2	3	0	1	1	2	6	350	2	4	4	4	3	2	3	1	2	2	2	4	3	3	3	3	2	5	4	4	3	4	3	2	5	2	3	2	3	2	2	3	2	2	2	2
801	2	45	5		광주광역시 광산구 월곡2동	2	4	2	1	1	2	6	700	5	2	1	2	3	2	1	2	1	3	3	2	3	4	4	3	3	4	5	5	2	5	2	3	4	2	4	4	3	3	3	4	3	3	2	3
802	1	35	1	5	서울특별시 서초구 반포1동	2	6	2	1	1	3	6	3000	1	1	1	1	4	4	4	4	4	4	4	1	1	1	1	1	1	1	1	1	6	1	2	6	1	2	3	1	1	3	1	1	3	1	1	3
803	2	47	1	3	서울특별시 은평구 역촌동	2	4	2	1	2	2	4	500	3	2	1	2	2	3	3	3	2	2	3	1	3	3	3	4	4	4	1	4	3	4	3	6	1	6	3	3	3	2	2	3	2	2	3	2
804	1	38	1	5	서울특별시 강남구 논현2동	2	4	2	1	1	1	4	800	3	3	4	4	3	3	4	4	3	4	3	3	4	3	3	4	3	6	4	1	2	5	2	2	5	2	3	4	3	3	4	4	3	4	4	3
805	1	36	6		대전광역시 서구 만년동	1	1	0	5	2	1	4	200	3	2	3	2	2	2	3	3	2	2	4	2	3	3	2	3	3	4	3	3	3	4	3	3	4	3	3	3	3	3	3	3	3	3	3	3
806	1	31	7		울산광역시 남구 달동	2	2	0	4	2	1	2	350	4	2	1	2	4	3	4	3	2	3	2	2	2	4	4	4	4	6	6	5	1	6	1	1	6	1	1	1	1	1	1	2	1	2	1	2
807	1	29	1	4	서울특별시 동작구 신대방2동	1	4	0	1	1	1	4	600	3	2	1	2	1	1	1	2	2	1	2	1	4	3	4	3	3	5	4	4	3	4	2	3	4	4	4	3	3	4	3	4	2	2	3	3
808	1	48	2		부산광역시 기장군 기장읍	2	4	2	1	1	2	4	650	4	2	1	2	2	2	2	2	1	2	2	1	3	3	4	3	2	1	1	1	6	1	6	6	1	6	4	2	2	3	2	2	2	2	3	3
809	1	60	6		대전광역시 유성구 원신흥동	2	3	0	2	1	1	6	500	5	2	2	2	3	3	3	3	2	3	2	3	3	3	3	4	4	6	6	3	4	3	4	1	6	1	4	3	3	2	3	3	4	3	3	2
810	2	45	1	4	서울특별시 강서구 방화1동	1	3	0	3	1	2	4	200	3	2	2	2	2	2	2	2	2	2	2	1	2	3	3	3	3	1	5	1	6	1	1	6	1	6	3	1	3	3	1	3	3	1	3	2
811	2	29	1	3	서울특별시 은평구 진관동	2	4	0	1	1	2	5	500	4	1	1	1	4	4	4	4	4	2	4	1	1	3	3	3	3	5	4	5	5	2	5	3	4	3	3	3	3	2	2	2	2	2	2	3
812	1	55	6		대전광역시 중구 문화1동	2	4	0	1	1	2	4	400	3	1	2	3	2	3	3	4	3	3	2	2	4	3	2	1	2	5	4	3	3	4	3	3	4	3	3	2	2	2	3	3	2	3	3	2
813	1	58	2		부산광역시 북구 덕천1동	2	4	0	1	1	2	2	650	4	2	2	2	2	2	3	2	2	2	2	2	2	3	3	3	3	3	4	2	2	5	3	1	6	1	3	2	3	2	3	3	2	2	3	2
814	1	38	1	2	서울특별시 동대문구 회기동	2	4	2	1	1	2	4	350	2	3	4	4	3	3	3	4	4	3	3	3	1	2	2	2	1	3	4	1	5	2	4	4	3	3	2	3	2	3	2	2	3	3	2	2
815	1	50	1	4	서울특별시 동작구 신대방2동	2	5	0	4	1	2	6	520	2	2	2	3	2	3	3	2	3	3	3	3	2	3	3	3	3	2	4	2	5	2	4	5	2	2	4	3	4	4	2	4	3	2	4	3
816	2	29	5		광주광역시 남구 효덕동	1	4	0	6	4	1	4	220	4	3	4	3	3	3	3	3	4	3	3	4	1	1	1	3	2	1	3	1	2	5	2	2	5	6	3	3	3	3	3	2	2	3	2	1
817	1	52	2		부산광역시 연제구 거제2동	2	5	1	3	1	2	4	500	2	1	1	2	3	2	2	2	2	2	2	1	3	3	3	3	3	4	4	1	3	4	4	3	4	3	4	3	4	3	3	4	3	3	4	3
818	1	29	7		울산광역시 중구 병영2동	1	4	0	4	1	1	2	100	5	1	1	1	1	1	1	1	1	1	1	1	1	1	1	1	1	1	1	1	6	1	6	6	1	6	1	1	1	1	1	1	1	1	1	1
819	2	45	2		부산광역시 기장군 기장읍	2	4	2	1	1	2	4	640	3	1	2	1	1	2	1	2	1	1	2	2	2	2	2	3	1	1	1	1	6	1	6	6	1	3	4	2	3	3	2	3	3	2	3	3
820	1	55	1	4	서울특별시 강서구 등촌2동	2	3	0	1	1	1	4	450	1	4	3	3	4	4	4	3	4	4	4	4	1	1	1	1	1	2	2	2	5	2	5	5	2	5	1	1	1	1	1	1	1	1	1	1
821	2	44	2		부산광역시 남구 문현3동	2	4	2	1	1	2	4	300	5	2	2	3	2	2	2	2	2	2	2	2	3	3	3	2	2	1	5	4	6	1	2	6	1	2	3	2	4	3	1	4	3	2	4	3
822	1	59	7		울산광역시 동구 전하1동	2	4	0	3	1	1	2	590	3	4	4	3	4	4	3	1	3	4	3	3	1	2	3	4	3	3	3	2	5	2	4	4	3	4	3	3	2	3	2	1	1	2	3	2
823	2	37	1	4	서울특별시 금천구 가산동	2	3	1	1	2	2	4	450	2	2	3	2	3	3	3	3	3	3	3	2	3	3	3	3	3	2	6	3	4	3	1	2	5	1	3	2	3	2	3	3	2	3	3	2
824	1	41	1	2	서울특별시 성동구 성수2가1동	1	2	0	4	2	1	2	150	3	3	4	4	4	4	4	4	4	3	4	4	1	1	2	2	1	4	1	1	6	1	6	6	1	3	3	2	1	1	1	1	1	1	1	1
825	2	59	1	4	서울특별시 영등포구 문래동	2	3	0	1	1	1	2	300	4	2	1	2	2	2	2	1	2	2	2	2	3	3	3	3	3	4	4	4	3	4	3	4	3	4	4	3	4	3	3	3	3	3	3	3
826	2	39	1	2	서울특별시 도봉구 쌍문1동	2	4	2	1	2	2	6	500	5	3	4	4	4	3	4	3	4	3	4	4	3	3	3	3	4	5	6	5	3	4	3	3	4	2	3	3	3	2	3	3	3	3	3	3
827	2	50	1	4	서울특별시 동작구 사당2동	2	4	1	1	1	1	4	500	2	2	2	2	2	2	2	2	2	2	3	2	2	3	3	3	3	1	6	1	6	1	1	6	1	2	3	3	3	3	3	3	3	3	3	3
828	2	39	1	4	서울특별시 양천구 신월1동	2	3	1	4	3	1	4	430	3	2	3	1	1	1	1	1	1	1	1	2	1	2	2	1	1	1	1	1	6	1	6	6	1	6	3	3	2	1	1	1	1	3	3	1
829	2	54	1	3	서울특별시 서대문구 천연동	3	2	0	1	3	1	2	250	3	2	2	2	3	3	3	3	2	2	2	2	2	3	3	3	3	6	4	1	1	6	3	2	5	3	4	4	3	3	3	3	3	3	3	2
830	1	34	3		대구광역시 달성군 화원읍	1	2	0	1	1	1	4	200	3	2	2	1	2	2	2	1	2	3	2	2	3	3	4	3	3	5	5	4	2	5	2	2	5	2	3	3	3	3	3	3	3	3	3	3
831	2	48	2		부산광역시 수영구 광안4동	2	7	4	3	1	2	4	720	3	3	3	3	3	2	2	2	3	3	3	3	2	3	3	3	3	1	5	1	6	1	2	6	1	3	4	3	4	2	3	3	2	2	3	3
832	1	47	1	4	서울특별시 영등포구 여의동	2	4	2	1	1	2	6	600	3	4	3	4	3	4	3	4	3	3	4	4	1	2	1	2	1	4	5	4	3	4	2	3	4	2	2	3	2	3	2	3	1	2	3	2
833	2	45	1	4	서울특별시 강서구 발산1동	2	4	2	1	3	2	4	700	3	2	2	2	2	2	2	2	2	2	2	2	1	3	3	3	3	1	1	1	2	5	2	2	5	2	3	3	3	3	3	3	3	3	3	3
834	2	42	1	4	서울특별시 영등포구 대림1동	2	3	1	1	1	1	2	100	3	1	2	3	2	2	2	2	2	3	2	2	4	3	3	2	3	5	4	4	4	3	4	3	4	4	3	3	2	2	3	3	2	3	3	3
835	1	34	1	5	서울특별시 송파구 오금동	1	3	0	4	4	2	2	200	5	2	1	1	1	2	2	1	1	1	2	2	3	3	3	3	3	6	6	6	1	6	1	1	6	1	4	4	4	4	4	4	4	4	4	4
836	1	57	3		대구광역시 동구 신암4동	2	4	2	3	1	2	2	410	2	2	1	1	2	2	2	1	1	1	2	2	2	3	3	4	3	5	4	4	2	5	2	3	4	3	3	2	3	2	2	2	2	2	2	3
837	1	72	6		대전광역시 중구 대사동	2	3	0	1	1	1	4	150	2	2	2	2	2	2	2	2	2	2	1	2	3	3	3	3	3	1	4	2	6	1	3	6	1	3	4	2	3	1	1	3	1	1	3	1
838	1	44	5		광주광역시 북구 용봉동	1	4	0	1	1	1	4	650	3	2	2	3	3	2	3	2	3	2	3	2	2	2	2	3	2	2	3	4	3	4	4	2	5	3	3	2	3	4	3	3	4	2	3	3
839	1	72	4		인천광역시 미추홀구 도화2.3동	4	1	0	1	1	1	2	200	1	1	1	1	3	3	3	2	2	2	2	1	2	3	3	3	2	4	4	1	6	1	3	1	6	3	3	2	3	1	2	3	1	2	3	1
840	1	48	1	2	서울특별시 노원구 공릉2동	2	4	2	1	1	2	4	600	4	2	2	3	2	2	3	2	2	2	3	3	3	3	3	3	2	4	5	4	4	3	1	3	4	2	3	3	3	3	3	3	3	3	3	3
841	1	45	1	4	서울특별시 관악구 조원동	2	4	1	4	1	2	6	500	3	3	3	3	3	2	2	2	3	3	3	3	3	3	3	2	2	1	4	1	6	1	3	4	3	3	3	3	3	3	3	3	3	3	3	3
842	1	47	4		인천광역시 남동구 구월2동	2	4	2	1	1	2	6	800	3	2	2	3	2	3	2	2	2	3	2	2	3	3	3	3	2	3	6	2	6	1	3	6	1	1	3	3	4	3	3	3	3	3	2	3
843	1	62	1	5	서울특별시 강동구 고덕2동	2	2	0	1	1	2	2	320	2	2	1	3	4	2	3	2	2	1	1	1	2	3	3	4	4	1	5	5	6	1	3	6	1	2	4	3	4	3	3	4	2	3	3	2
844	1	60	1	1	서울특별시 용산구 한강로동	2	3	0	1	1	3	4	900	2	2	2	2	2	2	3	2	2	2	3	1	3	3	3	3	3	4	5	5	4	3	2	5	2	2	4	3	3	3	3	3	3	2	2	2
845	1	69	1	2	서울특별시 성북구 동선동	2	2	0	1	1	1	4	200	2	3	2	3	3	3	2	3	2	3	3	3	2	3	3	3	2	2	2	1	4	3	4	3	4	3	2	1	1	1	2	1	1	1	1	1
846	2	37	1	2	서울특별시 도봉구 방학2동	2	4	2	1	1	2	4	700	3	3	2	2	3	3	2	2	3	2	2	3	3	3	3	3	3	3	5	3	4	3	2	3	4	2	3	3	2	2	2	3	3	2	2	3
847	2	37	1	4	서울특별시 구로구 구로2동	2	3	1	2	2	2	4	350	4	3	3	3	3	3	3	3	4	3	3	3	2	3	3	3	3	5	6	6	1	6	1	1	6	1	4	3	4	3	2	3	3	3	4	3
848	1	36	5		광주광역시 광산구 월곡1동	1	1	0	1	1	1	4	250	3	2	2	2	3	2	2	3	2	3	3	2	3	3	3	3	3	6	4	2	1	6	1	1	6	1	3	2	2	3	3	2	3	3	3	3
849	1	30	1	2	서울특별시 노원구 상계5동	2	4	2	1	1	2	4	1000	3	1	1	2	2	3	3	4	3	4	3	2	4	3	2	1	2	6	5	4	5	2	4	3	4	3	4	3	2	1	3	3	2	4	3	2
850	2	37	7		울산광역시 동구 남목2동	2	5	3	4	1	2	2	350	4	3	1	2	1	2	2	1	3	2	2	2	2	3	3	3	2	1	4	2	4	3	3	4	3	3	3	3	3	3	3	3	3	3	3	3
851	1	38	1	3	서울특별시 서대문구 홍은2동	2	3	1	1	1	2	4	200	3	1	2	3	4	3	2	3	3	4	2	3	3	2	1	2	3	4	3	2	5	2	5	4	3	5	3	2	1	1	2	1	2	2	2	1
852	2	56	6		대전광역시 서구 둔산1동	2	4	2	1	1	2	4	500	3	3	2	3	3	2	1	3	2	2	4	2	3	2	4	4	4	4	3	4	4	3	3	5	2	5	2	2	3	4	2	2	4	2	2	3
853	1	39	1	4	서울특별시 영등포구 문래동	1	1	0	1	1	3	4	1000	2	1	3	3	4	4	4	3	4	4	4	3	1	1	1	1	1	3	4	4	5	2	4	5	2	3	3	2	3	3	2	3	3	2	3	3
854	1	48	1	2	서울특별시 동대문구 답십리1동	2	4	2	1	1	2	4	390	3	2	2	1	2	2	1	2	2	2	1	2	3	4	3	3	4	5	6	4	2	5	3	2	5	1	3	4	3	4	4	3	2	3	3	2
855	1	69	1	4	서울특별시 영등포구 신길4동	2	2	0	1	1	1	2	350	3	2	2	2	3	3	3	2	3	3	3	3	3	3	3	3	3	6	5	2	1	6	1	1	6	1	2	3	2	3	3	2	2	2	2	3
856	2	23	1	4	서울특별시 영등포구 문래동	1	3	0	1	1	2	3	300	4	3	3	2	2	3	2	2	2	3	3	2	2	2	2	3	3	4	1	1	3	4	6	3	4	6	3	4	4	2	4	4	2	4	4	2
857	1	42	6		대전광역시 동구 용운동	1	2	0	1	1	1	4	140	3	2	2	2	3	2	2	2	2	3	3	3	3	3	2	2	2	1	2	1	6	1	5	6	1	6	3	2	2	2	3	3	3	2	2	2
858	2	33	1	5	서울특별시 강남구 삼성1동	2	4	2	1	1	2	4	750	3	1	2	2	1	3	1	2	1	2	1	2	2	4	3	3	4	3	5	3	4	3	3	5	2	3	2	4	3	3	2	3	2	2	3	2
859	2	36	2		부산광역시 강서구 녹산동	1	3	0	4	1	2	2	600	3	3	3	3	3	3	3	3	3	2	2	3	2	2	2	3	3	4	1	1	5	2	6	6	1	6	3	3	2	2	3	3	2	3	3	3
860	1	55	1	4	서울특별시 관악구 난곡동	2	4	1	3	1	2	4	450	3	3	2	3	2	2	2	2	2	2	2	2	2	3	3	3	2	4	4	4	3	4	3	3	4	3	2	1	2	2	1	2	2	1	2	2
861	1	54	1	2	서울특별시 도봉구 창1동	2	3	0	4	1	2	4	400	2	3	3	3	3	3	4	2	3	3	2	3	2	2	2	3	2	1	4	2	4	3	3	6	1	4	2	1	2	2	2	2	3	1	1	3
862	2	59	1	4	서울특별시 금천구 가산동	2	3	1	1	1	1	6	300	4	3	2	3	3	2	3	3	2	3	3	2	3	2	3	3	2	3	2	2	4	3	3	4	3	3	3	2	3	2	2	3	2	2	3	2
863	1	48	1	3	서울특별시 마포구 합정동	2	3	1	1	1	2	4	1450	2	1	2	2	3	1	2	1	1	2	2	1	2	2	2	1	2	1	4	4	6	1	4	6	1	4	1	1	1	2	1	1	2	1	1	1
864	1	42	4		인천광역시 서구 청라3동	2	6	2	1	2	1	4	590	3	2	2	2	2	3	3	3	3	2	3	2	2	3	3	3	3	1	6	1	1	6	1	3	4	3	2	2	2	2	1	1	1	1	1	1
865	1	70	3		대구광역시 중구 동인동	2	4	0	3	2	1	2	110	2	3	2	3	3	3	2	2	2	2	2	2	1	3	3	4	4	6	5	2	2	5	2	1	6	1	4	4	4	3	4	4	3	4	4	2
866	1	36	2		부산광역시 수영구 광안4동	2	3	1	1	1	2	4	400	3	2	2	3	3	2	2	2	2	2	2	2	3	3	3	3	3	1	1	1	4	3	3	3	4	3	3	3	3	2	3	3	2	3	3	2
867	2	25	4		인천광역시 부평구 부평5동	1	3	0	4	1	2	2	500	3	3	3	3	3	3	3	4	3	2	3	3	2	2	2	2	2	1	6	1	6	1	6	6	1	2	4	4	4	4	3	3	3	3	3	2
868	2	34	1	4	서울특별시 영등포구 대림1동	1	1	0	2	2	2	4	400	3	3	2	2	2	3	2	2	3	3	2	3	3	3	3	3	3	5	1	4	6	1	6	4	3	3	2	2	3	3	2	3	3	2	2	3
869	2	33	1	3	서울특별시 마포구 도화동	2	2	0	1	2	2	4	600	3	2	2	2	3	2	3	2	2	2	3	2	2	3	3	2	3	3	5	5	5	2	3	5	2	2	3	2	3	3	2	3	3	1	2	2
870	2	44	3		대구광역시 수성구 지산1동	4	1	0	1	3	1	2	50	3	3	2	3	3	4	3	2	3	3	3	4	3	2	3	3	2	3	4	5	4	3	3	3	4	4	2	3	2	3	2	1	1	1	2	3
871	2	52	1	1	서울특별시 용산구 한남동	2	5	1	3	1	1	4	590	3	2	1	1	2	2	2	2	2	1	2	2	3	4	3	4	4	3	6	4	6	1	2	4	3	2	4	3	4	3	3	4	4	4	4	4
872	2	40	6		대전광역시 서구 관저2동	2	2	0	1	1	1	4	400	3	2	2	2	4	3	4	4	3	3	4	2	2	3	3	3	3	4	1	1	6	1	2	6	1	6	2	3	3	2	3	2	1	2	3	2
873	1	38	3		대구광역시 수성구 고산1동	1	3	0	1	1	2	4	200	3	2	2	2	2	2	3	3	3	3	3	3	1	1	1	1	1	2	1	1	6	1	6	6	1	6	3	3	3	2	3	3	2	3	2	3
874	1	51	1	2	서울특별시 중랑구 면목3.8동	2	3	0	1	2	1	2	300	2	2	3	3	2	1	2	2	2	3	2	2	2	2	3	2	2	3	4	5	5	2	4	5	2	4	3	2	2	3	2	2	2	4	3	2
875	2	44	5		광주광역시 북구 용봉동	2	4	2	1	1	1	4	600	4	2	2	2	3	2	2	2	2	3	2	2	2	2	2	2	1	4	5	5	4	3	3	4	3	4	3	2	3	2	2	3	3	2	3	2
876	1	56	1	2	서울특별시 동대문구 이문1동	2	4	2	1	1	2	4	450	4	3	2	2	1	2	2	2	3	2	2	1	4	3	3	3	4	6	5	6	2	5	1	2	5	1	3	4	2	2	2	2	3	3	3	2
877	1	33	1	5	서울특별시 서초구 방배2동	1	3	0	1	1	2	6	150	3	3	2	3	4	3	4	4	3	4	3	3	3	2	2	2	2	5	2	2	6	1	5	6	1	5	2	2	3	2	2	1	2	1	2	1
878	2	46	1	2	서울특별시 광진구 광장동	2	5	3	1	1	2	4	1000	3	1	1	2	4	4	4	1	4	4	4	3	1	4	4	2	2	1	1	1	6	1	6	6	1	6	2	2	2	3	2	2	3	2	2	3
879	1	54	1	5	서울특별시 송파구 잠실본동	2	3	1	1	1	2	4	600	5	2	1	1	2	2	1	1	2	2	1	2	3	4	4	3	3	5	5	3	4	3	2	3	4	2	3	2	4	3	3	3	4	3	4	3
880	1	51	1	2	서울특별시 노원구 공릉2동	3	3	0	3	1	2	4	600	3	2	3	3	2	2	3	2	2	2	3	2	3	3	2	2	3	2	3	3	4	3	3	5	2	4	3	3	2	2	2	3	3	2	2	3
881	2	38	5		광주광역시 광산구 송정2동	1	4	0	1	2	1	4	130	3	3	4	4	4	2	2	1	1	3	2	4	2	3	4	4	3	3	3	4	2	5	2	1	6	1	4	2	1	1	4	4	3	1	3	3
882	1	33	1	3	서울특별시 서대문구 홍제2동	1	4	0	4	1	1	4	650	4	3	2	4	4	4	4	4	4	4	4	2	1	2	2	3	3	1	3	1	6	1	1	6	1	6	2	2	2	1	2	2	1	1	1	1
883	2	62	4		인천광역시 서구 청라2동	2	3	0	1	1	1	2	100	3	3	3	2	2	2	2	2	2	2	2	2	2	3	3	3	3	1	4	4	4	3	4	4	3	3	2	1	1	1	2	2	2	2	2	2
884	1	51	1	1	서울특별시 중구 중림동	2	4	1	1	1	2	4	500	3	2	3	2	3	3	3	2	3	3	3	3	2	3	3	3	2	5	5	5	2	5	2	2	5	2	3	2	2	2	3	3	2	2	2	2
885	1	62	1	3	서울특별시 마포구 성산1동	2	2	0	4	7	1	4	200	4	2	2	2	3	2	2	2	2	2	2	2	3	3	3	3	3	6	6	5	1	6	3	1	6	1	3	3	3	2	2	2	2	2	2	2
886	2	27	6		대전광역시 동구 용운동	2	4	0	1	1	2	2	580	4	3	2	1	1	2	1	1	1	2	1	1	4	4	4	3	4	4	6	3	3	4	1	3	4	1	4	2	4	2	2	3	1	2	4	3
887	1	52	3		대구광역시 달성군 다사읍	2	3	1	1	1	2	4	500	2	2	1	1	2	2	1	1	2	2	1	2	3	4	4	3	3	2	4	4	4	3	3	3	4	3	3	1	3	3	1	3	3	1	3	3
888	1	41	2		부산광역시 수영구 광안4동	2	3	1	3	2	2	4	550	3	3	3	3	4	3	3	3	3	3	3	3	2	3	3	3	3	4	4	4	3	4	3	3	4	3	4	3	3	3	3	3	3	2	2	2
889	1	54	4		인천광역시 남동구 남촌도림동	2	4	0	1	1	2	4	600	3	2	2	2	2	2	3	3	2	3	2	2	2	3	2	3	3	2	3	4	5	2	4	5	2	4	2	2	3	3	1	2	2	1	2	2
890	1	53	2		부산광역시 중구 영주1동	2	4	1	3	2	2	4	600	4	2	2	3	2	3	2	3	2	1	2	2	3	3	3	2	3	4	1	1	6	1	2	6	1	6	3	2	3	2	3	2	3	3	2	3
891	2	58	1	1	서울특별시 용산구 보광동	4	1	0	3	2	1	4	90	4	3	4	4	4	4	4	4	2	4	2	4	3	3	3	3	3	4	4	1	3	4	3	6	1	6	3	3	3	3	3	3	3	3	3	3
892	2	53	1	4	서울특별시 강서구 염창동	2	4	0	1	1	2	4	400	3	3	3	3	3	3	4	4	3	3	3	3	3	3	3	3	3	4	5	4	2	5	2	3	4	3	4	3	3	2	3	3	2	2	2	2
893	1	31	3		대구광역시 달서구 이곡1동	1	3	0	1	1	1	4	600	4	2	2	3	3	2	3	2	3	2	3	3	3	2	2	3	2	6	6	5	3	4	2	1	6	1	3	3	3	3	3	3	2	3	3	2
894	1	31	1	2	서울특별시 성북구 안암동	1	1	0	5	3	2	5	330	2	2	3	2	4	3	1	3	2	3	3	2	2	3	3	3	3	1	5	3	4	3	1	1	6	1	4	3	4	4	2	4	4	2	4	4
895	1	40	5		광주광역시 남구 효덕동	1	3	0	1	1	2	2	550	3	3	2	3	3	3	2	3	3	2	3	3	3	2	2	3	2	1	1	1	6	1	6	6	1	6	3	1	1	1	2	1	1	1	1	1
896	2	50	4		인천광역시 미추홀구 문학동	2	4	1	4	2	1	4	400	2	3	3	3	3	3	3	4	4	4	3	3	2	2	3	3	3	6	6	5	2	5	2	1	6	1	3	3	3	2	3	3	2	3	3	3
897	1	37	4		인천광역시 연수구 송도1동	2	2	0	1	2	1	4	450	3	2	2	2	3	3	2	2	1	3	2	2	3	3	4	4	4	6	6	6	1	6	1	1	6	1	3	4	4	2	4	4	2	4	4	2
898	1	50	1	2	서울특별시 노원구 월계1동	2	4	1	1	1	2	4	700	3	3	3	3	3	3	3	2	3	3	3	3	2	2	3	3	2	2	3	6	2	5	1	2	5	2	4	3	3	3	3	3	3	2	3	2
899	2	50	3		대구광역시 달성군 화원읍	2	4	1	1	1	2	4	500	3	2	2	2	2	2	2	2	1	1	2	1	3	3	4	4	3	1	4	3	6	1	5	6	1	2	4	3	4	3	2	3	3	2	3	3
900	2	33	1	4	서울특별시 구로구 구로2동	1	3	0	4	2	2	4	600	4	3	3	2	2	3	2	2	3	3	2	2	3	3	3	4	3	2	2	4	4	3	5	4	3	4	2	2	1	1	2	2	2	3	2	2
901	2	33	4		인천광역시 부평구 부평5동	2	3	1	1	1	2	4	400	3	3	4	2	2	1	1	2	3	4	4	3	2	2	2	3	3	1	1	1	6	1	6	6	1	6	2	2	1	1	2	1	1	2	2	1
902	1	52	1	5	서울특별시 강남구 대치4동	2	4	0	1	2	3	6	800	3	1	1	2	1	2	3	3	2	2	3	1	1	3	3	3	3	1	3	1	6	1	2	6	1	1	4	2	4	3	2	3	3	1	3	2
903	1	58	1	3	서울특별시 은평구 역촌동	2	4	1	4	1	1	4	850	4	2	2	2	3	2	2	2	2	2	2	2	2	3	3	3	3	1	1	1	2	5	2	6	1	6	3	3	3	3	3	3	3	3	3	3
904	2	44	5		광주광역시 동구 계림2동	2	4	2	1	1	3	4	1600	4	3	3	3	3	3	3	3	3	3	3	3	2	3	3	3	3	4	1	1	3	4	3	4	3	4	2	2	2	2	2	2	2	2	2	2
905	1	35	3		대구광역시 달성군 다사읍	2	4	2	1	1	1	4	450	3	2	2	2	2	2	2	2	2	2	2	2	3	3	3	3	3	3	3	3	2	5	2	6	1	6	1	1	1	1	1	1	1	1	1	1
906	1	46	2		부산광역시 북구 화명3동	2	4	2	1	1	1	4	300	3	2	2	2	3	2	3	3	2	2	2	2	2	3	3	3	3	2	6	3	4	3	1	6	1	6	4	3	3	3	3	3	2	2	3	2
907	2	33	4		인천광역시 부평구 부평5동	2	3	1	1	1	2	4	400	3	3	3	4	4	4	3	3	2	2	2	2	3	3	2	2	2	1	2	2	6	1	6	6	1	6	1	1	1	2	2	2	2	1	1	1
908	2	22	1	3	서울특별시 은평구 불광2동	1	4	0	4	1	1	2	250	4	2	3	4	4	3	3	2	3	3	3	2	3	3	3	3	3	3	5	1	6	1	2	6	1	2	4	4	4	4	4	4	4	4	4	4
909	1	46	5		광주광역시 북구 우산동	2	3	1	3	2	2	2	300	3	3	2	2	3	2	1	3	2	1	3	3	2	3	3	2	4	4	5	5	3	4	4	3	4	3	3	2	2	3	1	2	3	2	3	2
910	2	57	5		광주광역시 동구 학동	2	3	0	1	1	3	6	690	4	2	2	2	1	1	1	1	1	1	2	2	3	3	4	4	4	1	3	3	5	2	5	1	6	1	3	2	2	2	2	2	2	1	1	1
911	2	33	4		인천광역시 중구 영종동	2	3	1	1	1	2	4	444	3	3	3	3	4	4	3	3	2	2	3	3	2	2	3	3	3	1	1	1	6	1	6	6	1	6	2	1	2	2	1	1	1	2	1	1
912	2	47	3		대구광역시 수성구 황금2동	2	4	2	1	1	2	4	500	4	3	2	2	3	2	3	2	2	3	2	3	3	3	3	3	2	1	6	1	5	2	1	6	1	1	3	3	3	3	3	3	3	2	3	2
913	2	40	5		광주광역시 서구 화정4동	2	3	1	1	1	2	4	500	3	2	3	3	4	3	2	2	3	3	3	2	3	2	2	3	3	3	4	4	1	6	2	1	6	2	3	2	1	2	2	3	3	2	2	3
914	2	65	1	2	서울특별시 광진구 중곡2동	2	4	0	4	1	2	2	1200	4	2	2	2	2	2	1	2	2	1	1	2	2	3	3	2	2	1	4	4	3	4	2	2	5	2	3	1	3	3	2	3	3	1	3	3
915	1	55	1	3	서울특별시 은평구 응암2동	2	4	0	1	1	2	4	350	4	3	2	2	3	3	2	3	3	3	3	3	2	2	3	2	3	4	3	3	3	4	2	3	4	5	3	2	3	2	2	3	3	3	3	2
916	1	47	3		대구광역시 서구 평리3동	1	3	0	3	1	1	2	300	2	3	2	3	3	2	3	1	2	2	3	3	2	3	3	3	3	4	5	2	2	5	1	2	5	2	3	3	3	2	3	3	2	2	3	2
917	2	57	1	2	서울특별시 성북구 정릉3동	2	2	0	1	2	1	6	500	3	3	2	3	4	3	3	4	4	4	4	2	2	2	2	2	3	5	5	3	3	4	3	4	3	4	3	2	3	3	2	3	2	2	3	3
918	2	42	4		인천광역시 부평구 부평5동	2	3	1	1	1	1	2	200	3	2	2	3	2	2	3	2	2	3	2	3	3	2	2	3	2	4	5	4	3	4	2	3	4	3	3	2	3	2	3	2	3	3	2	3
919	1	27	4		인천광역시 남동구 구월1동	1	2	0	4	1	1	2	600	3	2	2	2	2	2	3	2	2	2	3	2	3	3	3	3	3	4	6	5	2	5	1	2	5	1	3	3	3	3	3	3	3	3	3	2
920	1	37	1	3	서울특별시 은평구 갈현1동	2	3	1	1	2	1	4	300	3	3	2	3	3	2	2	2	3	3	3	3	3	2	3	3	2	4	4	3	3	4	3	4	3	4	2	2	3	3	3	3	2	3	3	3
921	1	28	1	3	서울특별시 마포구 공덕동	1	3	0	1	1	1	4	500	3	2	1	1	4	2	4	4	2	2	4	1	2	2	2	2	2	1	4	1	3	4	3	6	1	4	4	3	3	3	3	4	3	3	3	3
922	1	36	1	4	서울특별시 영등포구 영등포본동	1	4	0	3	1	1	4	100	3	2	2	3	3	3	3	3	3	3	3	2	2	4	4	3	3	1	1	1	6	1	6	6	1	6	3	3	3	3	3	3	3	2	3	3
923	2	44	1	2	서울특별시 동대문구 전농1동	2	4	2	1	1	2	4	750	4	2	2	2	2	2	3	2	2	2	2	3	2	3	3	3	2	4	4	4	3	4	3	3	4	3	3	2	3	2	3	3	3	2	3	3
924	1	50	1	2	서울특별시 광진구 중곡2동	1	4	0	4	1	2	4	1200	5	2	1	2	2	2	2	2	2	2	2	2	1	2	2	2	2	3	5	5	2	5	2	2	5	2	2	2	3	3	1	3	3	2	3	3
925	1	34	1	2	서울특별시 중랑구 상봉1동	1	2	0	1	1	2	4	200	4	1	1	2	2	1	1	1	2	1	2	2	1	1	1	2	2	5	5	5	2	5	2	2	5	2	3	4	4	4	3	3	3	4	4	4
926	1	47	2		부산광역시 부산진구 개금3동	2	3	1	1	1	2	4	300	5	3	2	3	2	3	2	3	2	3	2	3	2	3	2	3	2	3	4	3	4	3	3	4	3	3	3	2	3	2	2	3	2	2	3	2
927	1	30	2		부산광역시 동래구 사직1동	2	3	1	3	2	2	4	510	3	1	1	1	2	2	1	2	2	2	2	1	4	4	4	4	4	3	3	3	2	5	2	2	5	2	3	3	3	3	3	3	3	3	3	3
928	1	28	1	5	서울특별시 서초구 방배2동	2	5	1	3	2	2	4	550	5	1	2	1	2	1	1	2	1	1	1	1	4	3	4	3	4	5	6	6	3	4	3	5	2	3	3	4	4	4	3	4	4	4	4	4
929	2	27	7		울산광역시 남구 신정3동	1	4	0	3	3	2	4	350	5	2	3	3	3	2	3	3	3	3	3	3	3	3	3	3	3	1	1	1	6	1	6	6	1	6	3	3	3	3	3	3	3	3	3	3
930	1	38	1	5	서울특별시 강남구 논현2동	2	4	2	1	1	2	4	750	4	2	1	2	2	2	1	1	2	2	2	2	3	4	3	3	3	3	4	3	4	3	3	3	4	2	3	4	4	3	3	4	4	3	4	4
931	2	54	3		대구광역시 수성구 범어2동	2	3	0	1	1	2	4	700	4	2	2	2	3	3	2	2	2	2	2	2	2	3	3	3	3	5	5	4	2	5	2	2	5	2	4	3	3	3	3	3	3	3	3	3
932	2	38	1	5	서울특별시 송파구 문정1동	2	4	2	1	2	2	4	400	3	1	1	2	1	4	2	1	2	1	2	1	4	4	3	4	4	6	6	5	1	6	1	1	6	1	4	4	4	4	4	3	3	4	3	3
933	1	25	1	3	서울특별시 서대문구 신촌동	1	4	0	1	1	1	4	400	3	2	1	2	2	2	3	2	2	2	3	1	1	4	3	3	2	1	1	3	4	3	3	6	1	2	4	3	4	4	3	4	4	3	4	3
934	2	36	6		대전광역시 대덕구 중리동	2	3	1	1	1	2	4	680	3	4	3	4	4	2	3	3	4	2	4	3	3	4	2	3	4	5	6	4	1	6	1	1	6	1	2	3	2	1	2	3	2	2	3	2
935	2	36	2		부산광역시 해운대구 우1동	2	4	2	1	3	3	5	1000	1	1	3	2	2	2	1	2	2	3	2	2	4	3	3	4	3	1	5	6	3	4	2	3	4	2	3	3	3	3	2	2	3	2	3	2
936	1	70	1	5	서울특별시 강남구 대치4동	2	2	0	1	1	2	4	280	1	2	2	2	3	3	2	2	2	2	3	2	3	3	3	3	2	3	1	4	6	1	4	3	4	4	3	1	3	1	1	3	1	1	3	1
937	2	50	1	2	서울특별시 동대문구 청량리동	1	1	0	5	3	1	2	180	3	2	2	2	4	3	3	3	2	2	3	2	3	3	3	4	3	4	4	1	3	4	3	3	4	3	3	3	3	3	3	3	3	3	3	2
938	1	66	1	2	서울특별시 광진구 중곡2동	2	4	0	4	1	2	2	1100	3	2	1	2	2	2	1	2	2	2	2	2	1	2	2	2	2	4	4	4	2	5	2	2	5	2	2	2	3	2	2	3	3	2	3	2
939	2	38	1	4	서울특별시 강서구 화곡8동	1	4	0	4	2	2	4	600	4	4	4	4	4	4	3	4	3	3	4	4	3	3	3	3	2	5	4	4	2	5	2	3	4	3	2	2	2	3	3	2	2	3	3	3
940	1	31	1	2	서울특별시 광진구 구의1동	1	3	0	4	2	1	4	400	3	2	2	2	4	4	4	4	4	4	4	2	1	1	1	1	1	2	1	1	6	1	6	5	2	5	3	2	2	2	1	1	1	1	1	1
941	1	48	3		대구광역시 북구 관문동	2	5	3	1	1	1	4	250	3	2	2	2	2	3	2	2	3	3	2	2	3	3	2	3	3	6	5	1	1	6	2	2	5	6	3	3	3	2	3	3	2	4	3	2
942	1	35	2		부산광역시 연제구 연산4동	2	3	1	1	2	2	4	666	3	3	2	3	3	2	3	2	3	2	3	3	1	2	3	2	2	1	6	1	3	4	3	2	5	2	2	1	2	1	2	1	2	1	2	1
943	2	29	1	4	서울특별시 관악구 난곡동	1	1	0	5	3	1	4	200	3	3	4	4	4	3	3	4	3	3	3	3	2	4	4	4	3	1	2	2	4	3	3	6	1	6	4	4	4	4	4	4	4	4	4	4
944	2	26	6		대전광역시 서구 둔산1동	1	4	0	1	3	1	4	220	2	2	3	3	3	3	4	3	3	3	3	2	1	2	3	3	2	1	2	1	6	1	3	6	1	3	3	3	3	3	2	3	3	2	3	2
945	1	39	1	4	서울특별시 금천구 시흥3동	2	5	3	4	1	1	4	500	2	2	1	2	4	1	3	4	2	2	2	1	4	4	4	4	4	6	5	5	2	5	2	1	6	1	4	4	4	4	3	4	4	4	4	4
946	2	52	1	2	서울특별시 성동구 응봉동	1	3	0	3	2	2	4	350	3	2	2	2	2	2	2	2	2	2	2	2	2	2	2	2	2	1	4	1	6	1	2	6	1	1	3	2	3	1	2	3	1	2	3	1
947	1	37	1	2	서울특별시 도봉구 창2동	1	3	0	1	1	1	2	500	3	2	3	2	4	2	4	3	2	4	4	2	2	2	2	2	2	1	1	1	6	1	6	6	1	6	3	3	3	4	3	3	4	3	3	4
948	2	55	1	2	서울특별시 동대문구 제기동	1	2	0	4	1	2	2	239	3	2	3	3	2	3	2	2	3	2	3	3	2	2	2	2	2	1	1	1	3	4	1	2	5	1	2	2	2	2	1	1	1	1	1	1
949	2	38	1	4	서울특별시 양천구 목4동	1	4	0	4	2	2	4	600	4	3	4	2	2	2	2	2	2	1	1	2	3	2	3	2	3	4	4	4	2	5	3	5	2	5	1	1	2	2	1	1	1	2	2	2
950	2	52	1	2	서울특별시 성북구 보문동	2	4	2	1	1	2	4	600	3	3	3	3	2	3	2	3	3	3	2	3	2	3	3	3	3	1	4	1	5	2	2	6	1	4	3	3	3	3	2	3	3	2	3	2
951	1	66	4		인천광역시 부평구 부개2동	2	3	0	1	1	2	4	500	2	2	3	3	3	2	3	2	2	2	2	2	3	3	2	3	3	3	2	1	4	3	3	4	3	4	3	2	3	2	2	3	2	2	3	1
952	2	55	1	2	서울특별시 성북구 장위2동	2	4	2	1	2	2	4	390	2	1	2	1	1	2	2	2	1	1	2	2	3	3	4	3	3	6	6	5	2	5	2	2	5	2	3	3	2	3	3	4	3	3	2	4
953	1	38	6		대전광역시 대덕구 법2동	2	3	1	1	2	2	4	1300	3	3	4	3	3	3	3	3	3	2	3	2	2	3	3	3	3	1	4	2	6	1	3	6	1	6	3	2	3	3	2	3	3	2	3	3
954	1	58	1	1	서울특별시 용산구 원효로1동	2	4	0	1	1	2	4	500	3	3	4	4	4	4	2	3	2	4	3	3	3	4	4	2	3	5	6	6	3	4	2	3	4	2	4	3	3	3	3	4	4	3	4	4
955	2	52	1	2	서울특별시 성동구 송정동	1	2	0	3	2	1	4	170	4	3	3	3	3	3	3	2	3	3	3	3	2	2	3	3	3	5	5	5	2	5	2	2	5	2	3	2	3	2	2	3	2	2	3	2
956	1	33	1	5	서울특별시 송파구 가락2동	2	2	0	1	2	2	4	620	3	2	2	2	2	3	2	2	3	2	3	2	2	3	3	3	3	5	4	3	6	1	4	5	2	4	3	3	3	2	3	3	1	3	3	2
957	1	46	3		대구광역시 북구 침산3동	2	3	1	1	2	2	4	500	4	2	2	2	3	2	3	2	2	2	2	2	2	3	3	3	3	3	3	3	6	1	3	6	1	2	3	3	3	3	3	3	3	3	3	3
958	1	43	5		광주광역시 서구 상무1동	2	3	1	1	1	2	4	520	3	3	4	3	2	2	3	3	3	2	2	3	3	2	1	2	2	4	3	3	2	5	4	3	4	2	3	2	3	3	3	3	2	2	3	3
959	1	33	3		대구광역시 동구 안심2동	2	3	1	1	3	2	4	500	3	2	2	2	2	3	3	3	3	2	3	2	3	3	2	3	3	3	3	4	5	2	1	4	3	3	3	3	3	3	2	3	3	3	2	2
960	1	31	1	4	서울특별시 동작구 흑석동	1	4	0	1	1	2	4	800	3	2	2	2	1	2	2	2	1	2	2	2	2	3	3	3	3	4	4	4	3	4	3	3	4	3	4	3	3	3	3	3	3	3	3	3
961	1	24	1	4	서울특별시 동작구 노량진1동	1	4	0	1	1	1	3	300	3	3	2	3	3	2	3	2	2	3	2	3	2	2	2	3	2	5	5	1	1	6	2	3	4	3	2	3	3	2	2	3	3	2	3	2
962	2	36	2		부산광역시 사상구 엄궁동	1	5	0	3	7	1	4	150	3	3	2	3	3	2	4	2	3	3	3	3	3	4	4	3	3	1	1	1	6	1	6	6	1	6	1	1	1	1	1	1	1	1	1	1
963	1	51	4		인천광역시 남동구 논현1동	2	4	1	1	2	1	4	280	3	2	2	3	3	3	3	3	3	3	3	2	2	3	3	2	2	4	4	3	3	4	3	3	4	3	3	3	3	2	3	2	2	2	2	1
964	2	25	1	4	서울특별시 구로구 개봉2동	1	4	0	1	2	1	4	100	3	2	3	3	2	3	3	3	3	3	3	3	3	2	2	2	2	1	1	1	6	1	6	6	1	6	1	1	1	1	1	1	1	1	1	1
965	1	28	4		인천광역시 미추홀구 학익1동	1	4	0	1	1	2	4	500	3	3	2	2	3	1	2	2	4	3	2	3	2	3	3	3	2	3	3	2	3	4	2	2	5	2	3	3	4	4	3	4	3	3	3	3
966	1	57	3		대구광역시 북구 관문동	2	3	0	1	1	2	6	700	3	2	3	3	3	2	3	2	2	3	3	3	2	3	3	3	3	4	4	3	4	3	4	4	3	2	3	2	3	3	2	2	3	2	3	2
967	1	49	6		대전광역시 유성구 전민동	2	4	0	1	2	2	6	600	4	2	1	1	3	3	3	2	2	2	2	2	2	3	4	4	4	2	6	2	6	1	1	6	1	2	4	2	3	2	2	3	2	2	3	2
968	2	28	1	2	서울특별시 강북구 송천동	1	3	0	4	1	2	4	700	2	2	2	2	3	4	4	4	3	4	4	2	1	3	3	3	3	5	5	2	2	5	2	2	5	2	4	4	4	4	4	4	4	3	3	3
969	2	52	2		부산광역시 사하구 다대1동	2	4	0	1	1	2	4	700	2	3	2	3	4	3	4	3	3	3	3	2	2	3	3	2	2	1	3	2	6	1	4	6	1	4	3	1	3	2	1	3	2	1	3	1
970	1	58	2		부산광역시 사하구 감천2동	2	4	0	3	2	2	4	480	4	3	4	4	4	3	2	3	1	2	1	4	1	3	3	4	3	1	6	1	6	1	3	6	1	4	3	2	3	2	2	3	2	2	3	2
971	1	44	2		부산광역시 남구 우암동	2	3	1	1	1	1	4	550	4	3	2	3	4	2	4	2	3	3	4	2	2	3	3	2	2	1	6	2	1	6	1	6	1	6	3	3	3	4	2	2	3	1	2	2
972	2	33	1	5	서울특별시 서초구 서초1동	2	2	0	2	2	2	4	500	3	3	3	3	3	3	3	3	3	3	3	3	3	3	3	3	3	4	4	4	4	3	4	6	1	6	2	2	2	2	2	2	2	2	2	2
973	1	38	2		부산광역시 수영구 망미1동	1	3	0	4	1	2	6	500	5	3	2	4	3	3	2	3	3	3	3	2	2	3	1	2	2	4	5	5	2	5	1	2	5	3	2	3	2	3	3	3	3	3	3	2
974	1	63	1	4	서울특별시 양천구 신월1동	2	4	0	1	1	2	2	800	4	3	2	2	2	2	3	1	2	2	1	2	3	4	4	4	4	3	4	4	4	3	3	2	5	2	4	3	3	2	3	3	2	2	3	2
975	2	49	5		광주광역시 동구 학동	1	3	0	1	1	1	4	328	3	2	2	2	2	2	2	2	2	2	2	2	2	3	3	3	3	1	6	1	6	1	1	6	1	1	4	2	4	3	2	4	3	2	4	3
976	2	40	7		울산광역시 중구 다운동	2	3	1	2	3	2	4	250	3	3	3	3	3	3	3	3	2	2	3	3	2	2	2	2	3	3	3	3	4	3	4	4	3	4	2	2	2	1	2	2	2	2	2	2
977	2	50	1	3	서울특별시 서대문구 북가좌1동	2	2	0	1	1	2	4	550	4	2	2	2	3	2	3	2	2	2	3	2	3	3	3	3	3	1	3	3	2	5	2	2	5	2	3	3	3	3	3	3	3	3	3	3
978	1	37	2		부산광역시 연제구 거제3동	1	3	0	4	1	2	4	700	4	2	2	2	3	2	2	2	2	2	2	2	2	3	3	3	3	1	3	1	6	1	1	6	1	3	3	2	3	2	2	3	2	2	3	2
979	2	51	1	2	서울특별시 성북구 동선동	2	3	1	4	2	1	2	270	2	2	1	1	2	1	2	2	2	1	3	2	2	3	2	3	4	5	3	1	2	5	3	2	5	3	4	4	4	3	3	3	2	3	3	2
980	2	47	4		인천광역시 부평구 산곡2동	2	4	1	1	1	2	4	550	4	2	2	3	2	3	3	2	2	2	3	2	2	3	3	3	3	3	3	3	4	3	4	2	5	2	3	3	3	2	3	3	2	2	2	2
981	2	28	1	5	서울특별시 강남구 삼성1동	2	5	2	2	2	2	4	800	4	2	2	2	3	4	3	4	3	3	3	2	2	4	3	3	3	5	4	3	2	5	3	1	6	1	3	3	3	3	3	3	2	2	3	2
982	2	28	2		부산광역시 금정구 남산동	1	3	0	1	1	2	4	250	3	2	2	3	2	3	3	3	2	3	3	2	2	3	3	3	2	1	4	4	2	5	2	1	6	2	3	1	2	1	1	2	1	1	2	1
983	1	46	4		인천광역시 남동구 구월1동	2	4	2	1	1	2	6	550	5	4	4	3	3	3	3	4	3	3	3	4	3	3	3	3	3	2	6	4	2	5	3	3	4	2	4	2	3	2	2	3	2	2	3	2
984	2	33	3		대구광역시 수성구 황금2동	2	4	2	1	1	2	4	300	1	2	2	2	2	2	2	2	2	2	2	1	1	3	3	3	3	1	6	4	6	1	2	6	1	1	4	3	3	3	2	3	2	2	3	3
985	1	30	1	2	서울특별시 동대문구 답십리1동	1	3	0	3	1	2	4	400	3	2	1	2	1	2	1	2	1	2	1	2	4	3	4	3	4	6	5	6	1	6	2	1	6	2	4	3	4	3	4	3	4	4	3	4
986	2	35	1	5	서울특별시 강남구 논현2동	2	4	2	5	3	2	4	250	3	2	3	3	2	2	2	2	2	2	2	3	4	3	4	3	3	3	4	3	4	3	3	4	3	3	3	2	3	2	2	3	2	2	2	2
987	1	39	2		부산광역시 사하구 장림2동	1	2	0	3	1	1	4	249	3	3	3	3	3	3	3	3	3	3	3	2	3	3	3	3	3	1	1	1	2	5	2	2	5	2	2	2	1	1	1	1	2	1	2	2
988	1	34	1	4	서울특별시 관악구 청룡동	1	1	0	2	3	1	4	190	3	2	2	2	3	3	3	3	3	2	3	2	2	3	3	3	3	4	3	1	3	4	4	3	4	4	3	3	3	3	2	2	2	2	2	2
989	1	61	1	1	서울특별시 용산구 원효로1동	2	4	0	1	1	2	4	560	3	2	1	1	1	3	1	1	2	3	2	1	3	4	4	3	3	5	6	6	3	4	2	2	5	1	4	3	3	4	2	4	4	3	3	4
990	1	58	1	2	서울특별시 성북구 장위2동	2	4	0	3	2	2	4	480	4	3	3	3	4	3	3	2	3	3	3	3	2	3	3	3	3	5	5	4	2	5	2	3	4	3	3	2	3	3	2	3	3	2	3	3
991	1	39	1	4	서울특별시 관악구 낙성대동	2	4	2	1	1	2	4	800	5	2	3	3	2	2	2	2	3	2	2	2	2	4	4	4	4	4	4	1	2	5	2	2	5	2	4	4	4	4	3	3	3	3	3	3
992	1	60	5		광주광역시 북구 우산동	2	4	0	3	2	2	6	500	4	3	2	3	3	3	3	2	2	3	2	2	2	3	3	2	2	3	4	3	3	4	3	4	3	3	3	3	2	2	2	2	2	2	2	2
993	2	61	1	5	서울특별시 송파구 오금동	1	1	0	4	3	1	2	590	2	2	2	2	1	1	1	1	3	1	1	2	3	4	4	4	3	3	5	5	2	5	2	2	5	2	1	4	4	4	2	3	1	3	2	2
994	1	39	1	5	서울특별시 서초구 방배2동	1	4	0	3	1	2	4	1000	1	2	3	4	3	3	2	3	2	2	2	3	1	2	3	3	2	3	3	2	5	2	4	3	4	4	2	3	2	2	2	1	3	2	1	2
995	2	26	1	5	서울특별시 강동구 상일동	2	3	1	1	2	2	4	490	4	2	1	1	2	1	1	3	2	2	1	1	3	4	4	2	3	5	6	3	2	5	3	3	4	2	4	3	3	4	4	3	3	3	4	4
996	1	36	1	2	서울특별시 성동구 용답동	1	3	0	1	1	2	4	800	3	2	2	2	2	3	3	2	3	2	3	2	2	3	3	3	3	3	3	1	6	1	4	6	1	6	3	3	3	3	3	3	3	3	3	3
997	1	51	1	2	서울특별시 중랑구 상봉1동	2	3	1	1	1	2	6	930	3	3	3	2	3	3	3	2	3	3	3	3	3	2	3	3	3	3	6	3	6	1	1	3	4	1	3	2	3	2	2	3	2	2	3	2
998	2	28	1	5	서울특별시 서초구 서초1동	2	4	2	1	1	3	6	555	3	2	2	2	2	3	3	3	3	3	3	3	4	4	4	3	3	5	5	5	3	4	3	5	2	5	2	2	1	1	1	1	2	3	3	3
999	1	53	1	5	서울특별시 송파구 송파1동	2	3	1	1	2	2	4	500	3	2	2	2	2	2	2	2	3	3	3	2	2	2	2	2	2	2	2	2	5	2	5	5	2	5	1	1	1	1	1	1	1	1	1	1
1000	1	31	1	2	서울특별시 광진구 중곡2동	1	4	0	3	1	2	4	900	5	2	2	2	2	3	3	3	2	2	3	2	3	3	3	3	3	5	5	5	2	5	2	2	5	2	3	3	3	3	3	3	3	3	3	3
1001	2	50	5		광주광역시 남구 백운1동	2	5	2	1	1	2	4	750	3	2	2	1	2	2	2	2	2	2	2	1	3	4	4	4	4	6	6	4	6	1	1	6	1	1	4	3	3	2	3	3	2	1	3	2
1002	2	53	2		부산광역시 사하구 구평동	2	7	1	1	1	2	4	900	3	1	2	2	1	1	2	1	2	1	2	1	4	3	4	3	4	3	4	3	3	4	2	2	5	3	4	3	4	3	4	2	3	2	3	4
1003	1	69	1	5	서울특별시 송파구 잠실본동	2	4	0	1	1	1	4	400	3	1	1	2	2	3	3	2	3	3	3	2	3	3	2	3	2	5	6	3	2	5	1	2	5	1	3	2	4	2	2	3	2	2	4	2
1004	1	33	4		인천광역시 남동구 장수서창동	1	3	0	1	3	1	4	250	3	3	3	4	3	3	3	4	3	3	4	3	2	3	4	3	3	6	6	6	1	6	1	1	6	1	3	2	3	3	3	3	2	3	3	3
1005	2	52	3		대구광역시 달서구 상인2동	2	4	2	1	1	2	4	400	3	2	1	2	3	4	3	3	3	2	3	2	1	3	3	3	2	5	6	4	6	1	1	6	1	1	4	3	4	4	2	4	3	1	4	3
1006	2	37	1	2	서울특별시 중랑구 묵1동	2	3	1	1	1	2	4	650	3	1	1	1	1	1	1	1	1	1	1	1	2	3	3	2	3	1	6	5	6	1	1	6	1	1	3	3	3	3	3	3	3	3	3	3
1007	1	37	1	2	서울특별시 노원구 월계3동	1	2	0	1	1	1	2	150	4	3	2	3	3	3	3	3	3	3	3	3	2	3	3	3	3	1	1	1	3	4	3	2	5	2	4	4	4	3	4	4	3	4	4	3
1008	2	50	3		대구광역시 동구 신암4동	1	2	0	3	2	1	4	170	3	2	2	2	3	3	3	2	2	2	3	2	2	3	3	3	2	1	4	1	6	1	3	6	1	3	3	3	3	2	3	2	2	2	2	2
1009	1	43	2		부산광역시 남구 용호3동	2	3	1	1	1	2	4	400	1	1	1	2	1	3	2	2	1	3	2	2	4	4	3	4	3	6	5	6	2	5	2	1	6	1	4	3	3	4	3	4	4	3	4	4
1010	1	51	1	4	서울특별시 관악구 난곡동	1	1	0	5	3	2	4	600	3	3	2	3	2	2	2	1	2	2	2	1	2	4	4	4	4	5	5	5	2	5	2	2	5	2	3	3	3	3	3	3	3	2	2	2
1011	2	51	1	5	서울특별시 강남구 논현2동	4	3	1	1	1	2	4	380	4	3	3	3	2	2	2	3	2	3	2	3	3	4	3	3	3	1	5	4	6	1	2	6	1	2	4	3	4	4	3	4	4	3	4	4
1012	2	30	1	4	서울특별시 영등포구 여의동	2	3	1	1	2	2	4	980	4	2	2	2	3	3	3	3	2	2	2	2	2	3	3	3	3	1	4	4	5	2	1	6	1	6	3	2	3	3	2	3	3	2	3	2
1013	1	33	6		대전광역시 유성구 온천1동	2	3	1	1	2	2	4	415	3	2	3	3	4	3	3	2	3	4	3	4	2	2	1	3	4	4	3	2	2	5	2	3	4	3	3	1	2	3	2	2	3	2	2	2
1014	1	38	4		인천광역시 연수구 동춘1동	2	3	1	1	2	1	2	200	3	3	4	3	3	3	3	3	4	3	3	3	1	3	1	3	2	6	6	6	2	5	2	1	6	1	1	2	2	1	1	1	1	1	1	1
1015	2	25	4		인천광역시 남동구 간석3동	1	5	0	1	1	2	4	599	4	2	2	3	2	3	4	4	3	3	3	2	2	2	1	2	2	3	2	3	3	4	3	3	4	4	2	3	3	2	1	3	3	3	3	2
1016	2	22	3		대구광역시 달서구 죽전동	1	4	0	1	2	2	3	600	5	3	4	4	3	2	3	3	2	2	3	3	2	4	4	4	4	1	6	1	3	4	3	4	3	4	4	4	4	4	4	4	4	4	4	4
1017	1	28	6		대전광역시 서구 둔산1동	1	4	0	1	1	2	3	500	3	2	2	2	3	2	2	2	2	2	3	2	2	3	3	3	2	2	6	2	5	2	2	2	5	2	3	3	3	3	3	3	3	3	3	3
1018	1	24	4		인천광역시 연수구 연수1동	1	5	0	1	1	2	4	500	5	3	4	3	2	3	4	4	3	2	3	4	4	3	4	3	3	2	2	3	4	3	4	6	1	5	3	4	3	4	3	4	3	3	2	3
1019	1	38	1	4	서울특별시 영등포구 신길4동	1	1	0	3	3	2	4	260	3	2	2	3	4	3	3	2	2	3	2	2	3	2	2	3	3	5	4	1	2	5	3	3	4	2	3	2	2	3	4	3	2	4	3	2
1020	2	26	1	5	서울특별시 강동구 암사1동	2	4	2	1	2	2	4	450	3	2	2	2	2	2	3	2	3	2	2	2	3	3	3	3	4	3	4	3	4	3	4	3	4	3	3	3	2	2	3	3	3	2	3	3
1021	2	22	4		인천광역시 남동구 간석3동	1	5	0	1	1	2	3	600	4	2	2	3	1	1	2	1	1	2	2	2	3	4	4	2	2	2	1	1	6	1	6	4	3	6	4	3	2	3	4	4	4	3	4	3
1022	2	38	2		부산광역시 사하구 다대1동	2	4	1	1	1	2	4	200	3	2	3	3	3	2	3	3	3	2	3	3	3	3	2	2	3	3	2	2	3	4	4	4	3	5	3	2	2	2	2	1	1	1	1	3
1023	2	28	4		인천광역시 남동구 간석3동	1	5	0	1	1	2	3	500	3	4	3	2	2	4	3	3	3	4	3	4	4	3	4	3	3	2	1	1	6	1	6	5	2	6	2	4	1	3	4	1	3	4	3	4
1024	1	38	1	4	서울특별시 관악구 서림동	1	1	0	5	2	1	4	370	3	3	3	4	4	4	4	4	4	4	4	3	1	3	3	3	3	1	1	1	6	1	6	6	1	6	3	3	3	3	3	3	3	3	3	3
1025	1	44	2		부산광역시 영도구 동삼1동	2	5	2	3	3	1	2	500	4	4	4	4	4	4	2	2	1	1	1	4	4	3	4	3	4	1	1	1	6	1	6	6	1	6	4	2	2	2	2	2	2	2	2	2
1026	1	50	1	5	서울특별시 서초구 서초1동	2	3	1	1	1	1	4	180	2	2	3	2	2	2	2	3	3	2	2	2	2	3	3	2	3	2	3	1	6	1	5	5	2	6	2	2	3	2	2	2	3	2	2	1
1027	2	38	1	2	서울특별시 도봉구 창2동	1	1	0	3	2	1	2	500	3	2	1	1	1	2	2	1	2	2	2	2	3	4	3	3	3	1	1	1	6	1	6	4	3	6	4	3	3	3	3	3	3	3	3	3
1028	2	39	1	4	서울특별시 구로구 개봉2동	2	4	2	1	1	2	4	900	1	2	2	1	2	1	1	2	1	2	2	1	1	1	1	1	1	1	2	2	6	1	5	6	1	5	1	1	1	1	1	1	1	1	1	1
1029	2	24	1	4	서울특별시 관악구 난곡동	1	1	0	5	3	1	4	230	3	2	3	4	2	3	4	1	4	3	4	3	2	4	4	4	4	4	3	1	4	3	4	1	6	1	3	3	3	3	3	3	3	3	3	3
1030	1	64	1	2	서울특별시 노원구 월계1동	2	2	0	1	1	1	2	255	2	2	3	2	2	2	3	2	2	2	2	2	3	3	3	3	3	4	3	4	4	3	3	4	3	4	4	3	3	2	2	3	1	2	3	1
1031	1	71	1	5	서울특별시 강남구 삼성1동	2	2	0	4	1	1	6	500	2	1	1	2	4	4	3	2	1	1	1	1	2	3	3	3	2	3	5	1	3	4	2	2	5	2	4	1	3	2	1	2	2	1	1	1
1032	1	29	1	4	서울특별시 동작구 흑석동	1	3	0	3	1	1	4	200	1	1	1	1	1	1	1	1	1	1	2	2	1	1	1	1	1	1	1	1	6	1	6	6	1	6	1	1	1	1	1	2	2	2	2	2
1033	2	31	3		대구광역시 서구 평리3동	2	5	3	3	2	1	4	300	2	4	3	3	4	4	4	3	3	3	3	3	4	4	3	3	3	1	4	1	6	1	3	2	5	2	4	1	3	2	1	3	2	1	3	2
1034	1	62	1	4	서울특별시 양천구 신월1동	2	4	0	1	2	1	4	300	2	2	2	2	3	2	3	2	3	3	3	2	2	3	3	3	2	4	1	1	3	4	6	3	4	6	3	3	3	3	3	3	3	3	3	3
1035	2	46	4		인천광역시 중구 영종동	2	2	0	1	3	1	4	680	5	2	2	3	2	3	3	2	2	2	3	2	3	4	3	3	3	4	5	5	3	4	2	3	4	2	4	2	3	3	2	3	3	2	3	3
1036	1	42	5		광주광역시 남구 봉선2동	2	4	2	1	1	2	4	700	4	2	1	2	2	1	2	3	2	1	1	2	3	4	3	3	3	4	5	3	4	3	2	2	5	2	3	3	1	3	3	4	3	3	3	2
1037	1	57	3		대구광역시 달성군 유가읍	2	4	0	3	1	2	2	580	4	2	1	1	2	2	1	1	2	2	2	2	1	3	2	3	3	4	5	3	3	4	2	2	5	2	4	3	4	4	3	4	4	2	4	3
1038	1	40	4		인천광역시 서구 가좌3동	1	2	0	4	1	1	4	330	3	1	1	1	2	1	1	2	1	1	1	1	1	2	3	3	3	4	4	4	3	4	3	3	4	3	3	3	3	3	3	3	3	3	3	2
1039	1	44	2		부산광역시 연제구 연산4동	1	3	0	3	2	2	4	600	2	2	2	2	4	2	2	2	2	2	4	2	3	4	3	3	3	4	4	4	4	3	4	4	3	4	2	2	2	2	3	3	3	4	4	3
1040	1	45	3		대구광역시 동구 공산동	2	4	2	1	1	2	4	600	3	3	3	2	3	3	2	3	3	2	2	2	2	3	3	3	3	3	4	4	3	4	4	3	4	4	2	3	2	3	3	2	3	3	2	2
1041	1	59	1	4	서울특별시 영등포구 여의동	2	3	0	1	1	2	4	1000	3	2	2	2	2	3	2	2	3	3	3	2	2	3	3	2	3	4	1	1	3	4	3	3	4	3	3	3	3	3	2	2	2	2	2	1
1042	1	32	2		부산광역시 사상구 모라1동	1	5	0	3	1	1	2	210	1	4	4	3	3	3	2	2	2	2	2	3	3	3	3	3	2	1	2	1	6	1	6	1	6	6	4	4	4	3	2	2	2	1	1	1
1043	2	35	1	2	서울특별시 동대문구 청량리동	2	3	1	1	1	2	4	500	3	2	2	3	3	2	2	2	3	2	2	2	2	2	3	2	2	5	5	5	3	4	3	3	4	3	3	3	3	2	3	3	2	2	3	2
1044	2	65	2		부산광역시 해운대구 재송1동	2	2	0	1	1	1	4	300	3	3	2	3	4	2	2	2	2	2	2	3	2	3	3	3	3	4	4	4	3	4	3	3	4	3	3	3	3	3	3	3	3	3	3	3
1045	2	28	1	1	서울특별시 종로구 종로1.2.3.4가동	2	4	2	1	1	1	4	800	5	2	2	2	2	1	1	1	2	2	1	2	3	3	4	4	3	4	4	6	2	5	2	3	4	4	2	3	4	4	3	3	3	3	3	2
1046	1	49	2		부산광역시 연제구 거제4동	2	3	1	1	1	2	4	1000	2	2	2	2	2	2	2	2	2	2	2	2	3	3	3	3	3	1	3	1	1	6	1	6	1	6	2	2	2	2	2	2	2	1	1	1
1047	1	69	6		대전광역시 중구 용두동	2	3	0	1	1	2	4	200	2	2	2	2	3	2	2	2	2	3	2	2	3	3	2	3	3	3	3	3	4	3	5	5	2	5	2	2	2	2	2	2	2	2	2	2
1048	1	37	4		인천광역시 부평구 삼산1동	2	5	3	1	1	2	4	380	3	1	2	2	2	2	2	2	3	2	4	2	2	3	3	2	4	6	6	6	1	6	1	3	4	3	3	3	3	3	3	3	3	3	3	3
1049	2	36	6		대전광역시 동구 신인동	2	3	1	1	1	2	4	600	3	3	3	3	3	3	3	2	2	3	3	3	3	3	3	3	3	3	3	1	4	3	4	6	1	3	4	2	3	3	2	2	2	2	2	2
1050	1	58	1	5	서울특별시 강남구 역삼2동	2	4	0	1	1	2	4	1000	2	1	1	1	2	2	2	2	2	2	2	1	3	3	3	3	3	1	4	2	5	2	4	6	1	6	2	1	2	2	1	2	2	1	2	2
1051	1	39	1	2	서울특별시 도봉구 창2동	2	3	1	1	2	2	6	600	4	2	2	2	3	2	3	4	2	3	3	2	2	4	3	4	4	1	4	1	5	2	4	6	1	5	4	4	4	4	3	4	3	2	3	3
1052	1	55	5		광주광역시 북구 삼각동	2	2	0	1	1	2	4	400	5	3	3	3	4	3	2	2	2	2	2	3	3	3	3	3	3	3	4	1	3	4	2	2	5	2	4	3	3	2	4	3	3	3	2	3
1053	1	34	1	2	서울특별시 광진구 자양3동	2	2	0	3	2	2	4	300	3	2	2	2	2	2	2	2	2	2	3	3	2	2	2	1	1	1	1	4	6	1	6	4	3	4	3	3	2	2	3	2	3	2	3	3
1054	1	65	1	4	서울특별시 양천구 목4동	2	4	0	1	1	2	4	800	3	1	1	1	2	2	2	1	2	2	1	1	2	3	3	3	3	2	3	2	5	2	5	5	2	5	4	3	3	3	2	3	2	1	3	2
1055	1	55	1	4	서울특별시 동작구 신대방2동	2	4	0	5	1	2	6	400	1	3	4	2	4	3	4	2	4	4	4	2	2	3	3	3	3	6	6	6	6	1	1	1	6	1	3	2	3	3	2	3	3	2	3	4
1056	2	39	6		대전광역시 서구 둔산1동	1	2	0	1	1	2	4	500	3	2	2	2	2	1	2	2	2	1	2	2	2	3	3	3	3	1	3	3	4	3	5	4	3	4	4	4	4	3	3	3	3	3	3	2
1057	2	31	2		부산광역시 기장군 정관읍	2	2	0	1	1	2	4	500	3	3	3	2	3	3	3	2	3	3	2	3	2	2	3	2	2	1	1	1	6	1	6	6	1	6	1	1	1	1	1	1	1	1	1	1
1058	2	33	1	3	서울특별시 은평구 불광1동	2	4	2	1	1	1	4	500	3	2	3	3	2	4	3	2	3	2	2	2	3	3	4	4	3	5	6	5	2	5	2	2	5	2	3	3	2	3	2	2	3	2	2	3
1059	2	37	6		대전광역시 동구 산내동	2	4	2	1	1	2	4	600	3	2	2	2	2	2	2	2	2	2	3	2	2	3	3	3	3	1	1	1	6	1	6	6	1	2	2	2	2	2	2	2	2	2	2	2
1060	1	61	2		부산광역시 부산진구 당감1동	2	2	0	1	1	2	6	350	2	2	2	3	3	3	3	3	2	3	3	2	2	3	3	3	3	6	3	3	3	4	3	3	4	3	3	2	2	2	2	2	2	2	2	2
1061	1	55	6		대전광역시 유성구 원신흥동	2	4	2	1	1	2	4	600	1	2	2	3	2	2	3	2	2	2	1	2	1	3	3	3	2	5	4	4	2	5	2	3	4	3	4	4	4	4	3	4	4	3	4	3
1062	1	57	2		부산광역시 동구 초량2동	2	3	0	1	3	1	4	300	3	2	2	3	3	3	3	3	4	4	4	2	2	3	3	2	3	1	3	2	6	1	3	6	1	3	3	2	3	2	2	3	2	2	3	2
1063	1	50	1	3	서울특별시 은평구 응암2동	1	1	0	1	2	1	4	120	4	2	3	2	3	2	3	2	3	2	3	2	3	2	3	2	3	5	4	3	3	4	2	4	3	3	3	2	3	2	2	3	2	2	3	2
1064	2	25	1	5	서울특별시 송파구 잠실본동	1	4	0	1	1	3	4	1200	3	2	2	2	1	3	2	2	2	1	2	2	2	2	3	3	2	2	3	3	5	2	5	5	2	5	2	1	2	2	1	1	3	1	1	2
1065	1	44	5		광주광역시 남구 방림2동	2	5	3	3	3	1	6	260	4	2	3	3	2	2	2	2	2	2	3	2	2	3	3	3	3	2	2	2	1	6	1	2	5	2	3	2	2	2	2	2	2	2	2	2
1066	2	51	4		인천광역시 미추홀구 주안2동	4	3	0	1	3	1	4	300	3	2	2	2	2	2	2	2	2	2	2	2	2	3	3	3	3	3	3	2	4	3	4	4	3	4	3	2	2	2	2	2	2	2	2	2
1067	1	39	3		대구광역시 동구 신천3동	2	4	2	1	1	2	4	420	3	2	1	2	2	1	2	2	2	1	2	2	3	4	3	3	4	4	5	3	4	3	2	4	3	3	3	3	4	2	3	3	2	2	2	2
1068	1	65	1	3	서울특별시 은평구 갈현1동	2	4	0	4	1	1	2	500	3	3	3	4	2	2	2	2	2	2	1	3	2	4	4	3	3	6	6	2	3	4	3	2	5	2	4	4	4	4	3	4	3	3	4	3
1069	1	46	5		광주광역시 서구 농성1동	2	5	3	3	2	2	4	200	2	2	3	4	4	2	3	4	4	3	4	4	4	2	3	1	1	1	3	4	6	1	5	5	2	4	4	2	3	2	3	1	2	1	1	3
1070	1	48	6		대전광역시 유성구 노은1동	2	4	1	1	1	2	4	700	4	1	2	2	2	2	2	2	1	2	2	1	3	4	4	3	4	4	6	2	3	4	2	6	1	1	4	4	4	4	3	4	4	2	4	3
1071	1	46	2		부산광역시 해운대구 중2동	2	3	1	1	1	2	4	500	3	2	2	3	3	2	2	3	2	3	2	2	2	2	3	3	3	3	4	3	3	4	4	4	3	4	3	2	3	3	3	3	2	2	2	3
1072	2	50	6		대전광역시 서구 탄방동	2	3	1	1	1	2	6	700	3	1	1	1	1	2	2	2	2	2	2	1	2	3	3	3	3	4	1	5	6	1	2	6	1	3	3	3	3	3	3	3	3	2	2	2
1073	1	25	1	2	서울특별시 노원구 하계1동	1	4	0	1	1	2	5	400	3	3	3	3	3	2	3	3	2	2	2	2	2	2	2	2	2	4	4	4	4	3	4	4	3	4	3	2	3	2	2	2	2	2	2	2
1074	1	58	2		부산광역시 수영구 광안4동	2	3	0	4	2	2	4	800	3	2	2	2	2	2	2	2	1	2	4	3	2	3	3	3	3	3	3	3	5	2	5	5	2	5	3	1	1	2	2	2	2	2	1	1
1075	1	31	1	2	서울특별시 중랑구 상봉1동	1	3	0	1	1	2	4	1000	2	2	1	2	3	3	3	3	2	2	2	2	2	2	3	3	2	1	1	1	6	1	6	6	1	6	3	3	3	3	3	3	3	3	3	3
1076	1	65	1	3	서울특별시 서대문구 홍은1동	2	3	0	1	1	2	6	500	2	1	2	2	1	2	2	1	2	2	1	2	2	3	4	3	3	5	5	4	2	5	1	1	6	1	4	3	4	4	2	3	2	2	3	3
1077	1	54	1	4	서울특별시 영등포구 신길4동	2	4	0	1	1	2	6	700	3	2	2	2	1	2	2	2	2	2	2	2	3	4	4	3	3	3	4	3	4	3	3	5	2	2	4	2	3	2	2	3	2	2	3	2
1078	1	64	2		부산광역시 금정구 부곡2동	2	2	0	1	1	2	4	300	3	3	3	3	3	3	3	2	2	2	2	2	2	2	3	3	3	2	2	1	5	2	4	6	1	6	3	3	3	3	2	3	2	2	3	2
1079	1	37	4		인천광역시 미추홀구 도화2.3동	2	5	2	1	1	1	4	590	3	3	3	2	4	2	4	3	2	2	3	3	3	4	4	3	2	3	3	1	3	4	3	6	1	6	4	4	3	2	3	3	1	2	2	1
1080	1	53	1	5	서울특별시 강동구 명일1동	2	3	0	1	1	2	4	900	3	2	1	2	2	2	2	2	1	1	2	2	3	3	3	3	3	4	3	4	3	4	3	3	4	2	4	3	4	2	3	4	2	3	4	2
1081	2	52	1	5	서울특별시 서초구 방배2동	2	5	3	3	2	2	4	600	5	2	1	1	2	1	1	2	2	1	1	2	3	4	4	3	4	5	5	6	1	6	1	1	6	1	4	3	3	3	3	3	4	3	3	3
1082	2	61	2		부산광역시 사상구 덕포2동	2	2	0	1	1	2	6	600	4	2	2	2	2	1	1	1	2	2	2	2	3	3	3	3	2	4	5	3	2	5	2	1	6	1	4	4	4	4	3	4	3	3	4	3
1083	2	56	1	5	서울특별시 송파구 송파2동	2	4	0	1	1	1	2	650	3	2	2	2	3	2	2	2	2	2	1	2	3	3	3	3	4	2	2	2	5	2	4	4	3	4	3	2	3	3	2	2	2	2	2	2
1084	2	62	6		대전광역시 서구 둔산1동	2	4	0	1	1	1	4	340	2	1	1	1	2	2	2	1	2	1	2	1	1	3	3	3	3	3	5	5	6	1	3	6	1	3	3	3	3	3	3	3	3	2	3	3
1085	2	27	1	2	서울특별시 노원구 상계5동	1	2	0	4	3	1	4	480	2	3	3	2	1	1	1	1	1	1	1	3	1	2	3	4	4	2	2	2	3	4	3	6	1	6	3	4	3	3	3	3	2	3	3	2
1086	1	36	2		부산광역시 북구 화명2동	2	4	2	1	1	2	4	300	3	2	3	2	3	3	2	2	2	3	3	2	2	3	3	3	2	5	6	4	1	6	1	6	1	6	3	2	2	3	2	2	2	3	3	2
1087	1	35	1	2	서울특별시 노원구 상계5동	2	4	1	1	1	2	4	400	3	2	3	3	3	2	3	3	3	2	2	3	3	2	2	2	3	1	5	4	2	5	2	2	5	2	2	3	3	2	2	3	3	2	3	2
1088	2	42	6		대전광역시 유성구 원신흥동	2	2	0	1	1	2	2	580	4	2	2	2	3	3	3	3	3	3	3	2	3	3	3	3	2	1	3	1	6	1	4	6	1	3	3	2	3	2	2	3	3	2	3	2
1089	2	36	2		부산광역시 북구 만덕2동	2	4	2	1	1	2	4	400	3	3	2	3	3	3	3	3	3	3	3	3	2	2	2	2	2	1	6	1	6	1	1	2	5	2	4	3	3	3	3	3	3	3	3	3
1090	1	24	3		대구광역시 달서구 이곡1동	1	4	0	1	1	2	4	650	3	4	4	4	2	3	3	3	3	3	2	3	2	3	3	3	3	4	5	4	3	4	2	3	4	2	3	4	2	3	2	3	3	3	2	3
1091	2	34	1	2	서울특별시 광진구 자양3동	1	2	0	3	2	1	6	500	4	2	2	3	2	2	2	3	3	3	2	3	2	2	2	3	2	1	1	1	6	1	6	6	1	6	3	2	3	3	3	3	3	3	3	3
1092	1	50	1	5	서울특별시 송파구 풍납1동	2	3	0	1	1	1	4	450	3	2	2	2	4	3	3	3	3	2	4	2	2	3	3	3	3	1	3	1	6	1	5	6	1	2	3	2	3	2	2	3	2	2	3	2
1093	2	48	4		인천광역시 계양구 계양2동	2	5	0	8	1	2	4	500	4	2	2	2	3	2	2	2	3	3	3	2	3	3	4	3	3	5	6	6	1	6	1	1	6	1	3	3	3	1	3	3	1	2	2	1
1094	1	63	1	4	서울특별시 강서구 방화2동	2	4	0	1	1	1	4	450	3	3	2	2	3	2	3	2	3	2	3	3	1	2	1	1	2	6	5	6	1	6	2	2	5	3	2	3	4	3	4	3	2	3	2	3
1095	1	39	1	2	서울특별시 중랑구 망우본동	2	4	1	1	1	1	4	3000	3	2	1	1	2	2	3	2	1	2	2	3	3	3	4	2	2	3	5	4	4	3	4	4	3	3	3	2	2	3	4	3	3	4	4	2
1096	2	37	5		광주광역시 서구 상무1동	1	4	0	5	3	1	4	500	4	2	4	3	2	2	3	3	3	3	3	3	3	4	4	3	3	4	6	1	2	5	1	2	5	2	3	3	3	2	3	3	2	2	3	2
1097	2	50	3		대구광역시 중구 남산3동	1	2	0	3	1	1	2	70	3	2	2	3	3	2	3	2	4	3	4	3	2	3	3	4	2	3	4	3	3	4	3	4	3	4	4	4	3	1	4	3	2	4	3	2
1098	2	25	1	5	서울특별시 서초구 잠원동	1	6	0	1	7	1	4	500	3	2	2	1	3	3	3	3	3	3	3	2	3	3	3	3	3	5	5	5	1	6	1	1	6	1	1	1	1	1	1	1	1	1	1	1
1099	1	45	4		인천광역시 남동구 간석2동	2	4	2	1	1	1	4	500	3	2	2	3	3	2	3	2	2	2	3	2	3	3	3	3	3	5	5	2	5	2	5	5	2	5	4	4	4	4	3	3	3	2	2	2
1100	2	26	1	5	서울특별시 강동구 둔촌2동	1	4	0	1	1	3	4	700	3	3	2	3	2	3	3	2	2	3	3	3	3	3	3	3	3	1	1	1	6	1	6	6	1	6	3	3	3	3	3	3	3	3	3	3
1101	2	29	1	5	서울특별시 강동구 성내2동	1	3	0	1	1	2	4	700	5	1	1	2	3	3	4	4	2	2	4	1	2	3	3	3	3	1	1	1	6	1	6	6	1	6	3	3	3	3	3	3	3	3	3	3
1102	2	29	2		부산광역시 동래구 안락1동	1	4	0	1	1	2	4	700	3	2	2	2	3	3	2	3	3	2	3	2	2	2	2	2	2	1	5	3	4	3	3	4	3	4	3	3	3	3	3	3	3	3	3	3
1103	1	46	4		인천광역시 미추홀구 도화2.3동	2	3	1	1	1	2	4	500	4	3	3	3	4	3	4	4	3	4	4	3	1	4	4	4	4	6	1	1	2	5	2	4	3	4	2	2	2	3	2	3	2	3	2	2
1104	2	53	1	5	서울특별시 송파구 방이1동	2	4	0	1	2	1	4	400	3	4	4	4	4	3	4	3	3	3	3	4	3	4	4	4	4	5	6	6	1	6	1	1	6	1	4	3	3	3	2	2	2	1	1	1
1105	2	25	2		부산광역시 부산진구 부전1동	1	4	0	3	1	2	4	500	3	2	2	2	4	2	2	4	3	2	2	2	2	3	3	3	3	1	5	1	3	4	3	6	1	6	3	2	2	3	2	3	3	3	2	3
1106	2	24	1	3	서울특별시 마포구 서강동	1	5	0	1	1	2	4	800	3	3	2	1	3	2	2	2	1	2	2	1	3	3	3	4	3	4	5	5	3	4	2	4	3	3	3	3	2	2	3	3	2	2	2	3
1107	2	40	3		대구광역시 달성군 화원읍	1	1	0	1	1	2	4	200	3	3	3	1	2	2	2	3	2	2	3	1	3	3	3	3	3	4	3	4	3	4	3	6	1	4	3	2	3	3	4	3	3	2	1	2
1108	1	54	6		대전광역시 유성구 노은3동	2	5	1	1	2	2	1	500	4	2	2	2	2	2	2	1	2	2	2	2	4	4	4	4	4	2	2	2	4	3	4	3	4	3	3	3	3	2	3	3	3	3	2	2
1109	1	34	4		인천광역시 부평구 청천1동	1	2	0	1	1	1	4	400	2	3	2	2	3	3	3	2	3	3	4	2	2	3	3	3	3	6	6	4	1	6	1	1	6	1	3	3	3	3	3	3	3	3	3	3
1110	2	64	4		인천광역시 계양구 계양3동	2	2	0	4	1	1	4	300	3	2	2	3	2	2	2	2	3	2	2	2	3	3	2	3	3	5	6	6	3	4	5	2	5	2	3	3	3	2	3	3	3	3	3	2
1111	2	37	4		인천광역시 연수구 연수1동	2	5	2	1	1	1	4	400	3	3	3	4	3	3	4	3	3	3	4	3	4	4	4	3	3	2	2	1	5	2	5	6	1	6	4	4	4	4	3	3	2	3	2	3
1112	2	28	2		부산광역시 부산진구 양정2동	1	1	0	2	3	2	4	850	2	2	2	3	4	3	4	4	4	4	4	2	2	3	4	3	3	6	6	4	1	6	2	1	6	1	4	4	4	4	3	4	3	2	4	2
1113	2	36	2		부산광역시 강서구 명지동	2	5	2	1	1	2	4	650	3	2	2	3	3	3	4	3	2	2	2	2	2	3	3	3	3	2	2	2	5	2	5	5	2	5	4	3	3	3	3	3	3	2	3	3
1114	1	68	5		광주광역시 동구 지원2동	2	3	0	1	1	2	2	300	4	3	3	4	4	3	3	3	2	3	3	3	3	2	2	1	2	2	3	1	5	2	4	5	2	4	3	2	2	2	2	2	2	2	2	2
1115	2	35	6		대전광역시 동구 신인동	2	4	2	1	2	2	2	450	4	2	2	2	2	3	2	2	3	2	3	2	2	2	2	1	1	1	1	1	6	1	2	2	5	2	2	1	1	1	1	1	1	1	1	1
1116	2	24	3		대구광역시 북구 침산3동	1	1	0	5	3	2	2	270	3	3	3	2	2	3	3	3	3	2	2	2	2	2	3	3	3	4	1	4	4	3	4	4	3	4	3	2	3	3	2	2	2	2	3	3
1117	1	45	2		부산광역시 서구 남부민2동	1	1	0	1	1	2	4	200	2	3	2	3	3	3	3	2	2	3	2	2	2	3	3	3	3	1	5	1	2	5	2	6	1	5	3	2	2	2	2	3	2	2	3	2
1118	1	43	3		대구광역시 북구 침산3동	2	4	1	1	1	2	6	700	4	2	2	2	4	3	2	3	3	3	3	2	2	3	3	2	2	6	6	6	4	3	4	3	4	3	2	2	2	2	2	2	2	2	2	2
1119	2	59	2		부산광역시 동래구 복산동	2	4	0	1	1	2	2	500	2	1	1	1	2	2	1	2	2	2	1	1	2	3	3	3	2	4	4	4	2	5	2	2	5	2	3	3	3	1	2	3	1	1	3	1
1120	1	69	6		대전광역시 유성구 노은3동	2	2	0	1	3	1	6	300	4	2	2	2	3	2	2	2	2	2	2	2	2	3	3	3	3	3	5	1	3	4	3	2	5	3	3	3	3	3	3	3	3	2	3	1
1121	2	29	5		광주광역시 남구 양림동	1	4	0	1	3	1	4	450	4	2	3	3	3	4	3	3	3	3	3	3	2	2	2	2	2	6	6	5	4	3	4	1	6	1	3	3	3	2	2	3	2	2	3	2
1122	1	37	7		울산광역시 남구 대현동	2	3	1	1	1	2	4	600	4	1	1	2	2	1	2	2	2	2	2	2	2	3	4	3	3	4	6	4	3	4	2	4	3	3	4	3	4	4	3	3	4	3	4	3
1123	1	60	1	2	서울특별시 성북구 안암동	2	3	0	3	1	2	4	500	3	3	2	3	3	3	2	2	1	2	3	1	2	3	3	2	2	3	5	3	6	1	1	6	1	2	3	2	3	2	1	2	2	1	1	1
1124	2	27	4		인천광역시 동구 송림6동	2	2	0	1	1	2	4	600	3	2	3	3	3	2	3	3	3	3	3	3	3	3	3	3	3	3	3	1	4	3	4	6	1	6	3	3	3	3	2	2	3	2	2	3
1125	1	49	7		울산광역시 동구 화정동	2	4	2	1	1	2	4	500	4	2	2	2	3	2	2	2	2	2	2	2	2	3	3	3	3	5	6	6	6	1	1	2	5	1	4	2	3	2	3	3	3	2	3	3
1126	1	66	1	2	서울특별시 도봉구 방학1동	2	2	0	4	1	1	2	200	5	2	2	3	3	2	3	3	2	2	2	2	2	3	3	3	2	1	4	1	6	1	3	4	3	4	3	3	3	3	3	3	2	3	3	2
1127	1	33	4		인천광역시 서구 검단동	2	4	2	4	1	1	4	450	3	3	3	3	3	2	2	3	3	3	3	3	3	3	2	3	3	2	4	4	6	1	3	4	3	3	3	2	3	3	2	3	3	2	3	3
1128	2	26	1	1	서울특별시 중구 청구동	1	1	0	4	2	2	4	200	3	2	2	3	4	4	4	4	4	4	4	3	1	3	3	4	3	1	1	1	6	1	6	6	1	6	3	3	3	3	3	3	3	3	3	3
1129	1	44	2		부산광역시 부산진구 개금1동	2	5	3	1	1	1	4	400	5	3	3	3	3	3	2	2	3	3	3	3	3	3	3	3	3	6	4	1	1	6	1	1	6	1	4	4	4	4	3	4	3	2	4	2
1130	2	32	5		광주광역시 광산구 신창동	1	3	0	7	1	1	4	450	4	3	3	3	3	3	4	3	4	3	4	3	2	3	4	3	2	1	2	2	6	1	6	6	1	2	3	3	4	2	3	4	2	3	4	2
1131	1	40	2		부산광역시 서구 서대신1동	2	3	1	1	1	1	4	200	3	3	4	3	2	3	3	4	3	2	3	3	3	4	4	3	3	1	1	1	6	1	6	6	1	6	3	2	2	2	2	2	2	2	2	2
1132	1	61	1	4	서울특별시 강서구 등촌2동	2	2	0	3	1	2	4	7000	4	3	2	3	2	2	3	3	3	3	3	3	3	3	2	3	2	5	4	4	5	2	4	3	4	3	3	2	2	3	1	2	2	1	2	3
1133	1	62	1	4	서울특별시 구로구 오류1동	2	2	0	1	1	2	4	600	2	2	3	2	3	2	3	2	2	2	3	3	2	3	3	3	2	2	5	4	5	2	2	5	2	2	4	4	4	4	2	4	4	1	4	4
1134	1	56	1	3	서울특별시 은평구 구산동	2	3	1	1	2	1	2	320	3	2	4	3	2	3	2	4	3	2	3	2	3	3	4	2	3	6	4	5	1	6	2	1	6	2	3	4	3	3	4	3	3	4	4	3
1135	1	63	1	4	서울특별시 동작구 상도4동	2	2	0	2	1	2	4	400	3	3	2	3	2	1	3	2	2	2	2	2	3	3	2	2	2	6	4	1	1	6	3	1	6	3	3	3	3	2	3	3	2	3	3	2
1136	1	73	1	5	서울특별시 송파구 잠실6동	3	2	0	1	2	2	4	180	2	3	3	3	3	3	3	3	3	3	3	3	3	3	3	3	3	1	4	1	2	5	2	6	1	6	3	2	3	2	2	3	2	2	3	2
1137	2	44	2		부산광역시 수영구 망미1동	2	3	1	1	1	2	4	320	3	2	3	3	3	2	3	3	3	2	3	2	3	2	3	2	2	5	5	4	4	3	3	3	4	4	4	3	3	3	3	3	3	3	3	3
1138	1	57	4		인천광역시 연수구 송도1동	2	3	0	1	1	2	2	1000	3	1	1	1	2	2	2	1	1	2	2	2	3	3	2	2	2	4	4	3	3	4	3	4	3	4	3	3	3	3	2	2	2	3	2	2
1139	1	52	1	2	서울특별시 도봉구 쌍문1동	2	4	0	1	1	2	6	550	4	2	2	2	3	3	3	3	2	3	3	2	2	3	3	3	3	5	6	5	2	5	1	1	6	1	3	2	3	3	2	3	3	2	3	3
1140	2	34	3		대구광역시 중구 남산3동	2	4	2	1	1	1	4	200	3	3	3	2	2	2	3	2	2	2	3	3	3	3	3	2	2	2	5	1	5	2	2	5	2	2	4	1	2	1	2	2	2	2	3	3
1141	1	69	1	3	서울특별시 서대문구 북아현동	2	2	0	1	1	2	4	300	3	3	3	3	2	2	3	2	2	2	2	3	3	4	3	4	4	4	1	1	4	3	4	2	5	2	3	3	3	3	3	3	3	3	3	3
1142	2	38	3		대구광역시 중구 남산3동	2	3	1	1	1	2	2	300	3	2	3	2	2	2	3	3	3	3	3	3	3	3	3	2	3	1	5	1	2	5	2	2	5	2	3	2	3	2	2	3	1	3	3	2
1143	1	59	5		광주광역시 남구 봉선2동	2	2	0	1	1	2	4	450	3	2	2	2	3	3	2	2	2	2	3	2	2	3	3	3	3	3	4	4	4	3	3	4	3	3	3	2	3	2	2	3	2	2	3	2
1144	2	29	3		대구광역시 북구 태전1동	1	4	0	1	1	1	4	550	3	2	2	3	2	2	2	3	3	2	2	2	3	3	3	3	4	5	5	5	2	5	2	6	1	6	4	3	3	3	3	3	3	3	3	3
1145	2	39	4		인천광역시 부평구 부평5동	1	3	0	1	1	2	4	750	4	2	2	3	3	3	3	3	3	3	3	2	2	4	4	4	4	1	4	4	6	1	3	6	1	6	3	3	3	3	3	3	3	3	3	3
1146	1	45	3		대구광역시 서구 평리3동	1	2	0	1	1	1	4	250	4	3	2	3	3	3	3	2	3	3	3	2	2	3	3	3	3	1	3	1	6	1	3	6	1	2	3	3	3	3	3	3	3	3	3	3
1147	1	60	1	4	서울특별시 영등포구 문래동	2	4	0	1	1	2	6	500	2	1	1	1	1	2	2	1	1	1	2	1	1	1	3	3	3	6	6	5	2	5	2	2	5	2	2	2	2	1	2	1	1	2	2	2
1148	1	65	1	5	서울특별시 송파구 잠실6동	2	2	0	1	2	2	6	1000	2	2	2	2	2	2	2	2	2	2	3	2	2	3	3	3	3	3	4	4	3	4	3	4	3	4	4	2	3	3	2	3	3	2	3	2
1149	1	51	5		광주광역시 남구 백운1동	2	4	0	1	2	2	6	450	4	2	1	2	2	2	2	2	1	2	1	2	2	2	3	3	3	1	6	6	6	1	3	6	1	6	3	2	2	2	2	2	2	2	2	2
1150	1	52	1	3	서울특별시 마포구 성산1동	2	4	1	1	2	2	6	850	3	2	2	3	3	3	3	2	3	3	3	2	2	3	3	3	3	1	2	2	6	1	5	6	1	5	3	2	3	3	2	3	3	2	2	2
1151	2	39	3		대구광역시 서구 평리3동	1	1	0	4	2	1	4	180	4	3	3	3	3	3	3	3	3	3	3	3	3	3	3	3	2	5	1	1	6	1	2	3	4	6	1	1	1	1	1	1	1	1	1	1
1152	2	43	7		울산광역시 동구 남목2동	2	4	2	1	1	1	4	500	5	4	4	4	3	2	2	2	4	4	4	4	2	2	2	2	2	1	5	5	3	4	3	6	1	2	2	3	4	2	2	3	3	2	3	3
1153	2	28	1	5	서울특별시 강남구 압구정동	1	4	0	1	1	3	5	500	3	3	3	4	2	2	2	2	2	2	2	3	3	3	3	3	2	1	3	6	4	3	3	6	1	6	3	1	2	3	1	1	2	1	1	1
1154	2	22	1	3	서울특별시 마포구 성산1동	1	5	0	4	1	1	3	400	3	2	2	2	3	3	3	2	3	2	2	2	2	3	3	3	2	3	4	1	3	4	3	3	4	3	4	3	4	4	3	4	3	2	3	3
1155	1	47	4		인천광역시 연수구 옥련2동	2	3	1	1	1	2	4	850	3	4	4	3	2	3	3	3	3	3	3	3	1	4	4	2	2	4	1	3	6	1	2	2	5	3	3	1	3	1	1	1	1	1	1	1
1156	1	47	7		울산광역시 동구 남목2동	2	3	0	1	1	1	4	500	5	2	2	1	2	2	2	2	2	1	2	2	3	3	4	3	3	2	5	3	2	5	2	4	3	4	4	4	4	4	4	4	4	4	4	4
1157	2	37	1	2	서울특별시 노원구 공릉2동	2	3	1	1	1	1	4	450	3	2	2	3	1	3	2	2	2	3	3	2	2	4	3	3	3	1	3	3	2	5	1	2	5	2	3	3	3	3	3	4	3	3	4	3
1158	1	51	2		부산광역시 영도구 봉래1동	2	4	0	1	1	1	4	500	3	2	2	2	2	2	2	3	2	2	2	2	2	2	3	3	2	1	1	1	5	2	6	5	2	6	2	2	2	1	2	2	2	2	2	2
1159	1	40	2		부산광역시 연제구 연산4동	2	4	2	1	1	2	4	400	2	2	2	2	3	3	3	3	3	3	3	2	2	3	3	3	3	1	5	3	4	3	4	6	1	2	4	3	3	3	2	3	3	1	2	2
1160	2	38	6		대전광역시 서구 관저2동	2	4	2	1	1	2	4	600	4	1	1	2	1	2	2	2	2	2	2	1	3	4	3	3	3	4	4	5	3	4	3	3	4	3	3	2	2	3	2	3	2	2	3	3
1161	2	60	2		부산광역시 연제구 연산4동	2	5	0	3	1	2	4	860	3	3	3	2	2	3	3	3	2	3	3	3	1	3	3	3	2	3	4	1	5	2	3	4	3	3	4	2	4	3	1	4	3	1	4	3
1162	1	53	4		인천광역시 부평구 갈산1동	2	4	0	1	1	2	4	700	4	4	3	3	3	2	3	3	3	2	2	3	2	2	3	3	3	6	5	5	1	6	2	2	5	2	3	2	3	2	2	3	2	2	3	2
1163	2	29	1	2	서울특별시 성동구 왕십리도선동	1	4	0	4	2	2	4	400	3	2	2	2	3	3	3	3	3	2	3	2	3	3	3	3	3	6	1	1	4	3	6	6	1	6	3	3	3	3	3	3	2	3	3	2
1164	1	60	2		부산광역시 북구 덕천1동	2	1	0	4	2	1	4	500	4	3	3	4	3	3	3	3	3	3	3	4	2	2	3	3	3	6	6	6	1	6	1	1	6	1	3	3	3	3	2	2	2	1	1	1
1165	2	25	1	4	서울특별시 동작구 노량진1동	1	5	0	5	3	1	4	350	3	3	2	3	4	3	4	4	4	4	3	3	3	2	2	3	3	3	3	1	5	2	6	3	4	4	2	2	2	3	3	2	2	1	1	1
1166	2	27	1	2	서울특별시 중랑구 중화2동	1	3	0	1	1	1	4	900	3	2	3	3	3	3	3	4	4	3	4	2	3	3	3	3	3	1	6	1	6	1	3	1	6	1	4	4	4	4	3	4	3	3	3	3
1167	1	68	2		부산광역시 해운대구 재송1동	2	2	0	1	1	1	4	300	3	2	3	2	2	2	2	2	2	2	2	2	2	3	3	2	2	5	5	5	3	4	3	2	5	2	3	3	3	3	3	3	3	3	3	3
1168	1	48	3		대구광역시 중구 남산4동	2	6	3	1	2	2	4	500	4	2	1	2	3	2	3	2	3	2	3	2	3	3	2	3	2	1	6	3	5	2	3	6	1	4	2	1	2	2	1	2	2	1	1	1
1169	1	53	3		대구광역시 중구 남산3동	1	1	0	1	1	1	4	350	2	3	3	3	3	2	3	3	3	3	3	3	2	3	3	3	3	5	6	6	1	6	3	1	6	2	3	3	3	2	2	3	2	2	3	3
1170	1	58	2		부산광역시 사하구 신평1동	3	3	0	3	1	1	4	600	2	1	1	1	1	1	1	1	1	1	1	1	3	3	3	3	3	5	5	5	4	3	3	2	5	2	3	2	3	2	2	3	2	2	3	2
1171	1	58	1	3	서울특별시 은평구 응암2동	2	4	0	4	1	2	4	550	3	3	3	4	4	3	3	4	3	3	4	4	3	3	4	3	3	3	5	2	6	1	3	2	5	2	4	2	4	2	2	3	2	2	3	2
1172	1	63	1	3	서울특별시 마포구 공덕동	2	4	0	1	1	2	4	900	2	2	2	2	2	2	2	2	2	2	2	1	3	3	3	3	3	3	6	3	5	2	2	4	3	2	3	2	3	2	2	3	2	2	3	2
1173	2	28	1	2	서울특별시 성동구 왕십리도선동	1	4	0	4	2	2	4	400	3	2	2	2	3	3	3	3	3	2	3	2	3	3	3	3	2	1	1	1	3	4	6	6	1	6	3	3	3	2	3	3	2	3	3	2
1174	2	31	3		대구광역시 달서구 진천동	1	4	0	1	1	2	4	500	4	2	2	3	4	4	4	4	3	4	4	2	2	3	3	3	3	3	3	3	3	4	3	6	1	5	4	4	4	4	3	3	3	3	3	3
1175	2	23	1	4	서울특별시 관악구 난곡동	1	3	0	5	3	1	4	300	2	3	2	2	3	3	3	3	3	3	3	2	3	3	3	3	3	1	2	1	6	1	6	6	1	6	4	3	3	3	2	2	2	3	3	3
1176	1	33	1	2	서울특별시 성북구 길음1동	2	2	0	1	2	1	4	350	3	3	3	2	3	2	2	2	3	2	3	2	2	2	3	2	2	2	3	2	4	3	5	3	4	3	3	3	3	2	3	3	2	3	3	2
1177	2	39	1	2	서울특별시 성북구 정릉3동	2	4	2	1	1	2	6	400	2	2	2	3	2	2	2	3	3	3	3	2	2	3	4	3	2	4	5	5	3	4	2	6	1	6	3	3	3	3	3	3	3	3	3	3
1178	2	51	1	4	서울특별시 금천구 시흥2동	2	2	0	1	2	1	4	300	4	3	2	2	1	2	1	1	1	1	2	2	2	3	3	3	4	6	6	6	1	6	1	1	6	1	4	4	4	2	3	3	1	3	4	2
1179	1	37	2		부산광역시 수영구 망미2동	2	4	2	1	1	2	4	600	3	2	2	2	2	2	3	3	2	2	2	2	2	3	3	3	3	3	5	3	4	3	2	2	5	3	3	3	3	3	3	3	3	2	2	2
1180	1	59	1	4	서울특별시 동작구 사당3동	2	3	0	1	1	1	2	1500	4	1	1	2	3	2	4	4	2	3	3	1	2	3	4	3	2	6	6	4	1	6	1	2	5	1	3	3	3	3	3	2	3	2	3	2
1181	2	28	1	3	서울특별시 은평구 구산동	1	5	0	4	1	1	4	430	1	2	1	1	3	4	4	4	4	1	4	1	1	1	1	4	4	5	1	1	6	1	2	6	1	6	3	3	3	3	3	3	3	3	3	3
1182	1	52	1	4	서울특별시 영등포구 여의동	2	3	1	1	1	2	4	500	4	3	4	3	3	3	4	3	3	3	3	3	2	3	4	3	3	1	3	1	6	1	2	6	1	6	3	3	3	3	3	3	3	3	3	3
1183	2	24	2		부산광역시 사상구 덕포2동	1	4	0	3	2	1	3	300	3	3	4	3	2	3	2	3	4	3	2	3	3	3	3	4	4	4	3	2	6	1	6	4	3	4	3	2	1	2	1	2	2	1	3	3
1184	1	58	2		부산광역시 동래구 복산동	2	4	0	1	1	1	4	950	5	2	2	3	3	3	3	2	2	2	2	2	2	2	3	3	3	4	4	4	4	3	4	4	3	4	3	3	2	2	3	3	3	3	3	2
1185	1	38	7		울산광역시 남구 신정2동	1	1	0	5	3	1	4	250	4	2	3	3	4	4	3	4	3	3	2	2	2	3	3	3	3	4	4	4	3	4	3	2	5	2	2	2	2	2	2	2	2	2	2	2
1186	2	33	5		광주광역시 광산구 어룡동	1	5	0	1	3	1	4	250	3	2	2	2	3	3	4	3	3	3	3	2	2	3	3	3	3	3	3	1	6	1	1	6	1	6	4	3	3	3	3	3	3	2	2	2
1187	2	67	1	4	서울특별시 구로구 오류2동	2	2	0	4	2	1	2	120	3	3	2	3	3	3	3	2	3	3	3	2	2	3	3	3	3	5	3	2	4	3	4	3	4	4	4	3	3	2	3	2	1	2	2	1
1188	1	55	2		부산광역시 기장군 기장읍	2	2	0	5	3	2	2	450	2	2	2	3	3	2	2	3	2	3	2	2	3	3	3	3	2	2	3	1	6	1	5	5	2	5	3	3	3	3	2	3	2	2	3	2
1189	2	29	4		인천광역시 연수구 송도1동	1	3	0	1	3	1	4	450	3	3	2	3	3	2	3	3	3	3	3	2	2	3	3	3	3	1	1	1	6	1	6	6	1	6	4	3	3	3	3	3	3	3	3	3
1190	2	55	1	4	서울특별시 영등포구 영등포본동	3	2	0	2	2	1	2	450	1	2	2	3	3	3	3	2	3	3	3	2	3	3	3	3	3	6	6	3	1	6	1	1	6	1	4	4	3	2	3	3	2	3	3	2
1191	2	35	5		광주광역시 남구 백운1동	1	1	0	4	3	1	6	100	3	3	3	3	2	3	1	2	3	3	1	3	2	3	3	3	3	4	4	3	5	2	5	5	2	5	3	3	3	3	1	2	2	1	2	2
1192	2	35	5		광주광역시 광산구 우산동	2	3	1	1	2	1	2	296	3	2	3	2	2	2	3	3	3	2	2	2	3	2	2	2	2	4	4	4	5	2	5	4	3	5	3	3	3	2	3	2	3	3	3	2
1193	2	27	3		대구광역시 남구 대명1동	1	5	0	3	1	1	4	600	3	3	2	3	4	4	3	3	3	2	3	2	3	2	3	3	2	1	1	1	6	1	6	6	1	6	3	2	3	3	3	2	3	2	2	3
1194	1	27	5		광주광역시 광산구 어룡동	2	3	1	1	1	2	4	550	3	3	4	2	3	4	2	3	4	3	2	4	2	4	3	4	3	4	5	3	4	3	2	2	5	3	3	2	4	2	3	2	4	4	2	3
1195	2	35	1	2	서울특별시 중랑구 면목3.8동	1	1	0	4	1	2	4	240	4	2	1	2	3	3	3	2	3	3	3	2	2	3	3	3	3	1	4	1	6	1	2	6	1	6	3	3	3	3	3	3	3	3	3	3
1196	2	49	6		대전광역시 동구 효동	2	4	1	8	7	1	4	250	3	1	2	2	2	2	3	2	2	2	2	1	2	3	3	3	3	1	2	2	5	2	4	5	2	4	3	3	3	3	3	3	2	2	3	2
1197	1	60	1	4	서울특별시 구로구 개봉2동	2	6	0	1	1	2	4	950	2	3	3	3	2	2	2	2	2	2	2	2	3	4	4	4	4	4	4	4	3	4	3	2	5	2	3	2	3	3	2	3	3	2	3	3
1198	1	50	1	3	서울특별시 은평구 녹번동	2	3	1	1	1	1	4	720	4	2	3	3	3	2	3	2	1	2	2	3	2	3	3	4	3	4	6	5	3	4	1	3	4	1	4	3	4	2	3	4	3	3	4	3
1199	2	40	2		부산광역시 사상구 엄궁동	2	2	0	1	2	2	4	350	4	2	3	2	4	2	2	2	2	2	2	2	2	3	3	4	3	1	5	3	5	2	3	6	1	2	3	3	3	3	3	3	3	3	3	3
1200	1	48	4		인천광역시 연수구 동춘1동	2	3	1	1	2	2	4	700	2	2	2	3	3	3	3	3	4	3	4	2	1	3	3	3	2	1	1	1	5	2	3	4	3	2	4	3	3	3	3	4	3	3	3	2
1201	2	35	1	2	서울특별시 광진구 자양3동	2	2	1	2	2	1	6	100	3	2	3	2	3	3	2	2	2	3	3	2	3	3	3	2	3	1	3	4	6	1	6	6	1	6	3	3	2	3	3	3	2	2	1	3
1202	1	47	3		대구광역시 달서구 도원동	2	4	1	1	1	2	4	450	4	2	3	3	3	3	3	2	3	3	3	2	2	3	3	3	3	1	4	4	6	1	3	6	1	3	4	3	4	3	3	4	3	3	4	3
1203	1	60	1	4	서울특별시 동작구 사당3동	2	5	0	4	3	1	4	600	3	2	3	3	3	3	3	3	2	3	3	2	2	3	3	3	3	2	4	5	4	3	2	4	3	3	3	3	3	3	3	3	3	2	3	3
1204	2	49	6		대전광역시 유성구 전민동	2	2	0	1	1	1	4	400	3	2	3	3	1	1	1	1	2	2	3	3	4	4	4	3	3	3	2	3	4	3	3	3	4	4	3	2	3	3	2	3	2	3	3	2
1205	2	39	5		광주광역시 광산구 수완동	1	1	0	5	2	2	4	200	2	2	2	2	4	3	3	4	3	3	3	2	3	3	3	3	3	1	5	1	6	1	2	6	1	6	3	3	3	3	3	3	2	3	3	3
1206	1	52	3		대구광역시 남구 대명1동	1	2	0	3	2	1	2	180	3	2	2	2	3	2	2	1	2	2	2	2	3	3	3	3	3	5	6	3	1	6	1	6	1	6	3	3	3	2	3	3	2	3	3	2
1207	2	36	4		인천광역시 중구 신포동	1	1	0	2	2	1	2	250	4	2	2	3	4	3	3	3	3	3	3	2	2	3	3	3	3	4	4	1	2	5	2	1	6	1	3	3	3	3	3	3	3	3	3	2
1208	2	49	2		부산광역시 금정구 부곡4동	4	2	0	3	2	1	4	200	4	2	3	3	2	2	2	1	3	2	3	3	2	3	4	4	3	5	5	5	3	4	2	2	5	2	3	3	3	3	3	3	3	3	3	3
1209	2	44	2		부산광역시 동구 범일1동	1	3	0	3	1	1	4	600	3	2	2	2	2	1	2	2	2	3	2	2	3	3	4	4	4	3	3	3	3	4	3	2	5	2	3	3	3	2	2	3	1	2	2	1
1210	1	66	3		대구광역시 남구 대명1동	2	2	0	1	1	1	2	130	3	2	2	3	3	3	2	3	2	3	2	2	3	2	3	4	3	6	5	1	1	6	2	1	6	2	4	4	3	2	4	3	2	3	2	1
1211	2	36	3		대구광역시 서구 내당1동	2	3	1	1	1	2	4	280	4	3	3	3	3	2	3	1	3	2	2	2	2	3	3	3	3	1	3	1	3	4	3	4	3	3	3	2	3	2	2	3	2	2	2	2
1212	1	50	1	2	서울특별시 광진구 구의1동	1	3	0	1	1	2	4	2500	2	2	2	2	2	2	2	2	2	2	2	2	3	3	3	3	3	1	3	3	3	4	3	3	4	3	3	3	3	3	3	3	3	3	3	3
1213	1	51	3		대구광역시 달서구 진천동	1	1	0	1	3	1	4	500	3	3	2	3	3	4	2	4	3	2	3	3	1	1	2	1	1	6	5	5	5	2	6	1	6	4	1	1	2	1	1	2	1	1	2	1
1214	2	28	1	5	서울특별시 서초구 방배2동	1	5	0	2	3	1	4	550	4	2	2	4	4	2	4	4	3	3	4	2	2	4	4	4	4	1	6	1	6	1	2	6	1	6	3	3	3	3	3	3	3	3	3	3
1215	2	32	4		인천광역시 부평구 부평5동	2	6	1	1	2	2	4	687	3	4	2	1	2	4	3	2	3	3	1	1	2	4	4	2	3	1	1	1	6	1	6	6	1	6	4	3	4	2	4	1	3	3	4	2
1216	1	47	2		부산광역시 서구 초장동	1	2	0	3	1	1	2	120	4	4	2	3	1	2	3	2	2	2	2	2	2	2	2	2	2	6	4	2	4	3	4	1	6	1	1	2	2	2	3	3	3	3	3	3
1217	1	59	1	3	서울특별시 마포구 성산1동	2	3	0	1	1	2	4	1200	2	2	2	3	2	3	3	2	3	2	3	2	3	3	3	3	3	1	6	1	6	1	3	6	1	3	4	3	3	3	2	2	2	1	2	2
1218	1	46	2		부산광역시 북구 구포2동	2	4	2	3	1	2	2	500	5	2	1	2	2	2	2	2	1	2	2	1	3	3	4	4	4	5	6	5	2	5	1	1	6	1	4	3	3	2	3	3	2	3	3	2
1219	2	54	1	4	서울특별시 영등포구 신길4동	2	3	0	3	2	1	2	400	3	2	3	3	3	3	3	2	3	3	3	3	2	3	3	3	3	6	5	1	2	5	2	2	5	2	3	3	3	1	2	2	1	2	2	1
1220	2	37	3		대구광역시 달성군 논공읍	2	5	3	4	1	2	4	130	3	2	3	2	4	3	4	2	3	4	3	3	3	3	2	2	3	3	4	3	4	3	3	3	4	4	2	3	3	3	3	2	2	2	3	2
1221	1	54	1	3	서울특별시 은평구 신사2동	2	3	1	1	1	2	4	400	3	2	2	2	3	3	3	3	3	3	3	2	1	1	2	2	2	1	4	4	4	3	3	6	1	3	2	1	1	2	2	1	1	1	1	2
1222	2	32	7		울산광역시 울주군 온산읍	2	3	1	4	4	2	4	300	4	2	2	2	2	2	3	2	2	2	2	2	3	3	3	3	3	4	4	3	3	4	3	3	4	3	4	3	4	3	3	3	3	3	3	3
1223	2	23	5		광주광역시 동구 지원1동	1	3	0	3	2	1	3	346	3	2	3	2	3	3	2	2	3	4	3	3	3	2	2	3	3	4	5	1	3	4	3	3	4	2	3	3	2	2	2	3	3	2	2	2
1224	1	27	1	1	서울특별시 중구 광희동	1	3	0	4	2	1	4	234	5	2	3	3	3	3	3	3	3	4	3	3	3	3	3	4	3	5	5	2	2	5	2	2	5	2	3	3	3	3	3	3	2	3	3	2
1225	2	52	1	2	서울특별시 강북구 송천동	4	2	0	1	1	1	4	200	4	2	2	3	3	2	4	3	2	2	3	2	2	3	3	3	3	1	5	1	6	1	1	3	4	3	3	3	3	3	3	3	3	3	3	3
1226	2	21	3		대구광역시 서구 평리1동	1	4	0	1	7	1	3	400	2	2	2	2	3	2	2	2	3	2	3	2	3	4	4	3	3	5	5	5	2	5	2	2	5	2	4	4	4	4	4	4	4	4	4	4
1227	1	38	4		인천광역시 부평구 산곡1동	1	4	0	1	1	2	4	500	3	3	3	3	1	1	1	1	1	1	1	3	1	3	3	3	3	3	3	3	3	4	3	3	4	3	4	4	4	4	4	4	4	4	4	4
1228	1	47	6		대전광역시 서구 복수동	2	3	1	1	7	2	4	600	3	3	2	3	2	3	2	2	3	2	3	3	2	3	3	2	2	1	2	1	3	4	2	6	1	2	3	2	3	3	2	3	3	2	3	3
1229	2	29	1	2	서울특별시 도봉구 쌍문2동	2	3	1	4	2	2	4	300	3	3	2	3	3	1	1	2	3	2	2	3	3	2	3	4	3	2	4	3	4	3	4	5	2	4	3	2	2	2	2	1	2	2	2	1
1230	1	52	3		대구광역시 수성구 고산3동	2	4	1	1	1	1	6	400	2	1	2	2	3	3	3	2	1	2	2	2	3	3	3	3	3	2	3	1	6	1	1	6	1	6	4	4	4	4	3	4	4	1	4	4
1231	2	33	4		인천광역시 부평구 갈산1동	2	2	0	1	2	1	4	450	4	2	3	3	4	3	4	4	4	4	4	2	2	3	3	3	3	1	1	1	6	1	1	6	1	2	3	2	3	2	2	3	2	2	3	2
1232	2	34	1	2	서울특별시 광진구 중곡2동	1	3	0	4	2	1	4	450	4	2	2	2	2	2	2	3	3	2	2	3	2	3	3	2	2	4	4	4	2	5	2	2	5	2	3	2	3	3	2	3	3	2	2	2
1233	2	53	2		부산광역시 사하구 감천2동	2	5	0	3	2	2	4	480	5	3	4	3	3	3	3	3	2	2	1	4	1	1	1	1	1	1	4	1	6	1	5	4	3	3	2	1	3	3	2	3	3	1	3	3
1234	1	38	6		대전광역시 유성구 온천2동	2	4	2	1	2	2	4	450	4	2	2	3	2	2	2	2	3	2	3	2	2	3	3	3	3	1	3	3	6	1	2	6	1	6	2	1	1	1	1	1	1	1	1	1
1235	1	53	6		대전광역시 동구 홍도동	2	4	0	1	1	1	4	600	3	2	2	2	3	3	2	3	2	2	2	2	3	4	3	3	4	4	6	3	3	4	2	3	4	1	4	3	3	2	3	3	2	3	3	2
1236	2	23	1	4	서울특별시 관악구 삼성동	1	2	0	1	1	1	3	300	3	2	2	2	3	3	3	3	2	2	4	2	3	4	4	4	3	3	3	3	3	4	3	6	1	6	3	3	3	3	3	3	3	3	3	3
1237	1	54	2		부산광역시 서구 동대신3동	2	4	1	1	1	2	6	600	3	2	2	2	3	2	3	2	2	2	2	2	2	2	3	3	3	4	1	4	5	2	3	6	1	2	3	2	2	2	2	2	3	2	3	3
1238	2	64	1	4	서울특별시 동작구 사당3동	2	2	0	4	2	1	4	350	3	2	2	2	2	2	2	2	2	2	2	2	3	3	3	3	3	3	3	3	3	4	2	3	4	3	3	3	3	3	3	3	3	2	2	2
1239	2	42	6		대전광역시 서구 괴정동	2	2	0	4	1	2	4	700	1	3	3	3	2	3	2	4	3	2	3	3	2	2	2	3	3	1	1	1	5	2	5	6	1	6	3	3	2	2	3	3	3	3	3	3
1240	2	32	4		인천광역시 남동구 만수4동	2	3	1	1	7	2	4	600	3	2	3	3	4	3	3	3	3	3	3	3	2	3	2	3	3	1	3	3	5	2	5	5	2	4	2	1	1	1	1	1	1	1	1	1
1241	1	32	4		인천광역시 동구 화수1.화평동	2	3	1	1	2	1	1	120	2	3	4	4	4	4	4	4	3	4	3	3	2	2	2	2	2	3	3	3	5	2	4	4	3	4	1	1	1	1	1	1	1	1	1	2
1242	1	39	3		대구광역시 수성구 두산동	1	3	0	3	1	2	6	1000	5	2	2	2	2	2	2	2	2	2	2	2	3	3	3	3	3	1	6	6	6	1	1	2	5	2	3	3	3	3	3	3	3	3	3	3
1243	2	40	4		인천광역시 부평구 부평6동	2	4	2	2	1	2	4	400	3	2	2	3	2	3	3	2	3	2	2	2	2	3	3	3	3	1	5	1	3	4	2	3	4	2	3	3	3	3	3	3	3	2	3	2
1244	2	35	5		광주광역시 광산구 어룡동	2	5	3	1	1	2	4	450	3	3	4	3	4	3	4	4	4	4	3	3	3	3	3	3	3	1	1	1	2	5	2	6	1	6	4	4	3	4	3	3	3	2	3	3
1245	1	69	5		광주광역시 남구 주월1동	2	3	0	3	1	2	6	670	4	1	1	1	2	2	1	1	1	2	2	1	2	3	3	3	3	4	5	5	4	3	2	2	5	1	3	2	3	3	2	3	3	2	3	1
1246	1	50	1	4	서울특별시 영등포구 양평2동	2	4	2	1	1	2	4	350	3	1	2	3	4	3	2	1	2	3	4	3	1	2	3	4	3	1	2	3	6	1	5	6	1	5	4	3	2	1	3	2	1	3	2	1
1247	2	35	2		부산광역시 사하구 괴정3동	2	3	1	1	1	1	2	5000	3	2	2	2	2	2	2	2	2	2	2	2	1	1	1	1	1	1	1	1	6	1	6	6	1	6	2	2	2	2	2	2	2	2	2	2
1248	2	52	7		울산광역시 동구 화정동	2	4	2	1	1	2	4	600	3	2	1	2	2	1	2	2	2	1	2	2	3	4	3	3	3	4	5	5	4	3	4	4	3	3	3	3	4	4	3	4	4	2	3	3
1249	2	53	1	2	서울특별시 성북구 정릉3동	1	4	0	1	1	2	4	400	4	2	2	3	3	2	3	2	2	3	2	3	3	3	3	3	3	3	2	2	6	1	6	6	1	6	3	3	3	3	3	2	3	3	3	3
1250	2	52	2		부산광역시 남구 용호1동	2	4	1	1	1	2	4	750	3	2	2	2	2	2	2	2	2	2	3	2	3	3	3	3	3	4	4	4	3	4	2	6	1	3	2	1	1	1	1	1	1	1	1	1
1251	2	47	4		인천광역시 남동구 간석4동	2	5	0	1	1	2	2	360	3	3	2	3	3	3	4	3	3	2	3	2	2	3	3	3	2	1	1	1	6	1	6	6	1	2	3	3	3	2	3	3	2	3	3	2
1252	2	58	7		울산광역시 남구 옥동	2	4	0	1	1	2	4	750	3	2	2	2	3	2	2	1	2	2	2	2	2	2	3	3	4	4	4	5	3	4	4	3	4	3	3	4	4	3	3	4	2	4	4	2
1253	2	29	1	5	서울특별시 강동구 둔촌2동	1	1	0	1	2	1	4	350	3	3	2	3	3	3	3	3	3	3	3	3	2	2	2	2	2	3	6	2	6	1	4	6	1	1	3	2	3	2	2	3	2	2	3	2
1254	2	25	2		부산광역시 사상구 엄궁동	1	4	0	1	1	2	4	500	4	2	2	3	3	3	2	3	3	2	3	2	3	3	3	3	3	1	6	1	6	1	1	6	1	1	4	3	4	4	2	4	3	2	4	3
1255	1	66	2		부산광역시 강서구 가덕도동	2	2	0	5	2	1	6	300	1	3	3	3	3	3	3	3	3	3	3	3	2	2	2	2	2	1	3	4	6	1	6	6	1	6	3	3	3	3	2	2	2	1	1	1
1256	2	57	2		부산광역시 해운대구 재송1동	2	3	0	3	1	2	2	700	2	2	2	2	1	2	2	2	2	2	2	2	3	3	2	3	3	4	1	4	3	4	6	6	1	3	3	2	3	2	2	3	2	2	2	2
1257	1	53	4		인천광역시 서구 검암경서동	2	4	2	1	1	2	2	100	3	4	3	4	4	4	4	4	4	4	4	4	4	4	3	3	4	5	5	5	2	5	2	2	5	2	4	4	4	4	4	4	4	4	4	4
1258	1	56	5		광주광역시 북구 매곡동	2	4	0	1	1	2	6	550	2	2	2	2	2	2	3	2	2	2	2	2	3	3	3	3	3	1	4	1	3	4	2	3	4	2	3	4	3	2	4	3	2	1	2	3
1259	2	51	1	4	서울특별시 금천구 독산4동	2	2	0	1	1	2	3	100	1	3	4	4	2	2	1	1	1	3	1	3	2	3	3	3	3	3	5	4	3	4	3	2	5	2	3	2	3	2	2	3	2	2	3	2
1260	2	40	3		대구광역시 동구 신천3동	2	2	0	4	1	2	6	400	3	2	2	3	2	3	2	2	2	3	2	2	2	3	3	3	3	1	1	1	2	5	3	6	1	2	2	3	2	2	3	3	2	2	2	3
1261	2	26	1	5	서울특별시 송파구 잠실본동	1	4	0	1	1	2	4	800	2	2	2	2	3	3	2	2	4	3	3	2	2	3	3	3	3	1	1	1	6	1	6	6	1	6	3	4	4	3	3	3	1	2	4	1
1262	1	33	3		대구광역시 달성군 다사읍	2	3	1	1	2	2	4	350	3	3	2	2	3	3	3	2	3	2	2	3	2	3	2	2	3	4	3	4	6	1	4	3	4	3	2	3	3	2	3	3	2	2	3	2
1263	1	56	1	3	서울특별시 은평구 갈현1동	2	4	0	4	1	1	2	370	3	3	2	2	4	2	2	4	2	2	2	3	2	3	3	3	3	3	1	1	4	3	4	4	3	4	3	3	3	1	3	3	1	3	3	1
1264	2	38	4		인천광역시 미추홀구 주안8동	2	3	1	1	1	3	6	700	3	4	4	4	4	2	2	3	2	2	2	3	2	2	2	2	2	2	2	1	6	1	6	6	1	5	3	1	3	2	2	2	3	2	3	2
1265	1	57	1	3	서울특별시 은평구 응암2동	2	4	0	4	2	2	4	1200	1	2	3	3	3	3	3	3	2	3	3	3	3	3	3	4	3	5	6	5	2	5	3	1	6	2	3	2	3	3	2	3	3	2	3	3
1266	2	39	2		부산광역시 연제구 연산4동	1	3	0	1	1	1	4	350	3	1	1	2	3	2	2	2	2	2	1	1	3	4	3	3	3	1	1	1	6	1	6	6	1	6	3	3	3	3	3	3	3	3	3	3
1267	2	37	4		인천광역시 미추홀구 학익1동	1	1	0	1	1	2	4	230	3	1	1	1	3	3	4	3	2	2	3	1	3	3	3	3	2	1	1	1	6	1	3	6	1	6	3	3	3	3	3	4	3	3	3	3
1268	1	52	2		부산광역시 연제구 거제2동	2	6	0	1	2	2	4	500	4	1	1	2	2	3	3	4	4	3	3	3	4	3	2	1	3	6	5	4	3	4	3	3	4	4	4	3	2	1	2	2	3	2	2	2
1269	1	52	4		인천광역시 남동구 논현고잔동	4	1	0	1	2	1	2	50	4	3	3	2	3	3	3	2	3	3	3	2	2	2	2	2	2	1	1	1	6	1	6	6	1	5	2	3	2	2	2	2	2	3	2	2
1270	1	58	1	2	서울특별시 광진구 자양3동	2	4	0	1	1	2	4	950	3	2	2	2	2	2	2	1	2	2	2	1	2	3	2	2	2	4	3	4	4	3	3	4	3	3	2	2	2	2	2	2	2	2	2	2
1271	1	26	5		광주광역시 광산구 우산동	1	1	0	1	1	1	4	210	2	3	2	3	3	4	4	2	3	4	3	3	1	1	1	1	1	1	1	1	1	6	1	3	4	3	2	1	2	2	2	2	2	2	2	2
1272	1	44	2		부산광역시 연제구 거제3동	2	4	2	1	1	1	4	300	1	4	4	3	4	3	4	4	4	4	3	4	3	2	3	3	2	1	5	1	4	3	6	2	5	5	3	2	2	2	2	1	3	1	2	1
1273	1	53	6		대전광역시 유성구 온천1동	2	5	2	1	1	1	6	400	3	3	3	2	2	3	4	3	4	3	4	3	3	2	3	2	3	2	1	1	5	2	5	5	2	5	2	2	2	3	3	3	2	2	3	2
1274	2	47	7		울산광역시 동구 전하2동	2	3	1	1	1	2	4	550	3	3	2	1	2	1	2	3	2	1	1	1	3	2	3	3	3	3	2	1	3	4	3	2	5	2	3	4	3	2	2	3	2	1	3	2
1275	1	32	1	1	서울특별시 중구 청구동	1	4	0	4	2	1	4	650	3	1	2	2	2	2	3	3	3	3	3	2	3	3	3	3	3	1	1	1	6	1	6	6	1	6	3	3	3	3	3	3	3	3	3	3
1276	1	51	1	4	서울특별시 관악구 중앙동	2	4	2	1	1	2	2	300	3	3	3	2	2	2	2	2	2	2	2	2	3	3	3	3	3	4	5	5	3	4	3	2	5	2	4	2	2	2	3	3	3	3	3	3
1277	1	36	3		대구광역시 동구 동촌동	2	3	1	1	2	1	4	250	3	3	3	3	3	2	3	2	2	2	2	2	3	3	3	3	3	4	4	4	3	4	3	3	4	3	4	4	4	4	3	3	3	3	3	3
1278	1	30	7		울산광역시 동구 방어동	2	2	0	1	1	2	4	300	2	3	2	2	3	2	3	2	1	3	3	3	3	2	2	3	3	4	5	4	3	4	2	3	4	2	3	3	2	3	3	2	3	3	3	3
1279	1	36	4		인천광역시 남동구 간석2동	2	5	3	1	1	1	6	430	2	3	2	2	2	2	2	2	2	2	2	2	3	3	3	3	3	6	5	5	1	6	2	1	6	2	3	3	3	3	3	3	3	3	4	3
1280	1	50	1	4	서울특별시 강서구 화곡8동	2	1	1	1	1	2	4	500	5	2	3	2	2	2	2	2	2	2	1	2	3	4	3	3	3	4	4	4	3	4	2	3	4	3	4	3	3	3	3	3	3	3	3	3
1281	2	58	1	3	서울특별시 은평구 응암2동	1	1	0	4	3	1	4	220	3	2	2	3	2	3	3	2	3	3	3	2	2	3	3	3	3	5	5	5	6	1	3	6	1	6	3	3	3	3	3	3	3	2	2	2
1282	2	35	7		울산광역시 북구 농소1동	1	1	0	3	3	2	4	250	3	2	3	3	3	3	2	2	3	3	4	3	2	3	3	3	3	4	2	1	6	1	3	1	6	2	4	4	4	4	4	4	4	3	4	4
1283	1	55	1	4	서울특별시 구로구 신도림동	2	4	0	1	1	1	2	200	2	3	2	3	2	2	2	1	2	2	2	2	2	3	3	3	3	4	4	4	3	4	2	2	5	2	3	3	3	3	3	3	3	2	3	3
1284	2	41	4		인천광역시 서구 검단동	2	4	2	1	7	1	2	400	2	2	2	2	2	2	2	1	3	3	3	2	4	4	4	4	4	1	2	1	2	5	2	1	6	1	4	4	4	3	4	4	3	4	4	2
1285	1	61	3		대구광역시 수성구 고산1동	2	4	0	1	1	2	6	600	1	4	4	3	3	3	3	3	4	4	3	4	3	3	3	3	2	3	4	3	6	1	2	4	3	3	4	3	4	4	3	3	2	1	2	2
1286	1	39	6		대전광역시 유성구 진잠동	2	4	2	1	2	1	4	280	4	3	2	2	3	3	3	3	3	4	3	2	2	2	2	3	2	3	4	3	3	4	3	4	3	4	2	3	3	2	2	3	3	3	3	2
1287	1	39	4		인천광역시 부평구 산곡1동	2	3	1	3	1	2	4	520	3	2	2	2	3	3	3	2	2	3	3	3	3	3	2	2	2	4	3	3	3	4	4	3	4	3	3	2	2	2	2	2	2	3	3	2
1288	2	53	1	4	서울특별시 양천구 신월1동	2	3	1	3	1	2	4	500	3	2	2	3	3	3	2	1	2	2	2	3	3	3	4	2	2	3	2	2	3	4	3	3	4	3	4	3	3	2	3	3	2	3	3	2
1289	1	35	6		대전광역시 대덕구 송촌동	1	1	0	1	1	2	4	350	4	1	2	2	3	2	2	2	1	2	2	1	4	3	3	4	3	4	5	4	4	3	2	2	5	3	3	3	4	4	2	3	2	3	2	3
1290	2	38	4		인천광역시 연수구 선학동	1	5	0	1	1	2	4	6000	3	2	2	2	2	2	2	3	2	2	2	2	3	3	3	3	3	6	1	1	1	6	6	2	5	5	3	2	3	3	2	2	2	3	3	2
1291	2	67	3		대구광역시 수성구 고산3동	2	4	0	1	1	2	2	500	3	2	2	2	2	2	2	2	2	2	2	2	1	1	1	2	2	1	1	1	6	1	6	6	1	6	1	1	1	1	1	1	1	1	1	1
1292	1	29	1	4	서울특별시 관악구 신사동	1	4	0	3	1	1	6	700	3	2	3	4	4	3	3	2	3	3	4	3	3	2	2	2	3	4	3	3	3	4	4	4	3	3	3	2	1	1	3	4	2	2	2	2
1293	2	39	6		대전광역시 중구 중촌동	2	5	1	1	1	2	4	1200	3	2	2	2	2	3	2	2	3	2	2	2	3	3	3	3	3	5	6	5	2	5	1	2	5	1	4	3	3	3	3	3	3	3	3	3
1294	1	35	6		대전광역시 대덕구 덕암동	1	1	0	3	1	2	4	420	2	2	3	2	2	3	2	3	3	3	2	3	3	2	3	3	3	3	3	2	4	3	3	5	2	5	3	2	3	2	2	3	2	2	3	2
1295	2	36	6		대전광역시 서구 정림동	1	3	0	1	1	2	4	350	3	2	2	2	3	2	3	2	2	2	2	2	2	3	3	2	2	4	4	3	2	5	2	6	1	2	3	2	3	1	2	2	2	2	2	2
1296	1	63	1	4	서울특별시 영등포구 당산2동	2	2	0	1	1	2	4	350	1	2	2	3	2	2	2	1	2	2	1	2	2	3	3	2	2	1	4	1	3	4	3	1	6	1	3	3	3	3	3	3	3	3	3	3
1297	1	47	4		인천광역시 서구 석남2동	2	3	1	1	2	1	4	330	3	3	2	3	3	3	2	3	3	3	2	3	2	3	3	2	2	4	3	1	3	4	4	3	4	4	3	3	2	1	3	2	1	3	2	1
1298	1	60	3		대구광역시 중구 동인동	2	3	0	1	1	2	2	400	2	1	1	1	3	2	3	2	2	2	2	2	2	3	3	3	3	3	5	4	6	1	2	6	1	2	4	2	4	4	1	4	4	1	4	4
1299	2	36	7		울산광역시 북구 농소2동	2	4	2	1	1	2	4	400	3	2	2	2	2	2	2	2	3	3	3	2	2	3	3	2	2	3	3	1	6	1	4	6	1	3	2	3	2	2	2	3	2	2	2	3
1300	1	70	2		부산광역시 남구 용호3동	2	3	0	1	1	2	6	600	2	1	2	1	2	2	2	2	1	2	1	2	3	4	3	3	3	4	5	5	2	5	2	2	5	2	3	3	4	4	3	4	2	2	3	2
1301	1	54	7		울산광역시 중구 학성동	2	4	0	3	1	2	4	500	2	2	2	1	1	1	1	2	1	2	1	1	4	4	4	4	4	4	5	5	3	4	3	3	4	3	4	4	4	4	3	3	3	3	3	3
1302	1	37	4		인천광역시 중구 송월동	1	1	0	3	2	2	2	150	3	2	2	2	4	3	3	3	2	3	2	3	2	2	2	2	2	1	1	1	6	1	6	6	1	6	2	2	2	2	2	2	2	2	2	2
1303	1	28	1	2	서울특별시 성북구 월곡1동	1	2	0	1	3	1	4	144	3	2	1	2	1	2	1	2	1	2	1	2	2	2	2	2	2	1	2	1	6	1	6	6	1	6	1	2	1	2	1	2	1	2	1	2
1304	2	46	3		대구광역시 수성구 고산3동	2	4	2	1	1	2	4	350	1	1	1	2	2	3	2	2	1	1	2	2	3	2	2	3	4	4	5	6	3	4	3	1	6	2	2	3	3	4	2	3	3	2	2	3
1305	1	40	4		인천광역시 중구 운서동	2	4	2	3	2	2	4	600	3	2	2	4	3	3	2	2	4	3	3	4	3	4	4	3	3	4	3	3	3	4	5	2	5	2	3	4	4	3	3	2	4	3	3	2
1306	2	22	7		울산광역시 북구 양정동	2	2	0	4	2	2	4	400	3	2	4	4	3	2	4	2	1	2	3	2	2	4	2	3	1	4	1	4	3	4	1	3	4	5	3	1	3	2	2	3	3	2	4	3
1307	2	30	4		인천광역시 부평구 삼산1동	1	4	0	1	1	1	4	500	3	2	2	3	3	3	3	3	3	3	3	2	3	3	3	3	3	1	1	1	6	1	2	6	1	6	3	3	3	2	2	2	2	2	3	2
1308	1	38	3		대구광역시 북구 관음동	2	5	2	4	3	2	4	500	3	2	3	2	2	3	3	2	2	2	2	2	3	3	3	3	3	4	5	5	3	4	2	4	3	2	3	2	3	2	3	3	3	2	3	2
1309	1	34	5		광주광역시 서구 농성1동	1	2	0	1	2	2	4	250	4	2	1	2	2	1	2	1	2	2	1	1	4	4	4	3	4	5	5	1	2	5	2	1	6	1	2	1	2	3	3	2	2	3	3	3
1310	2	48	7		울산광역시 남구 신정1동	2	3	1	1	1	2	4	550	4	2	3	3	2	2	2	2	3	2	2	3	3	2	2	3	2	1	4	3	6	1	3	6	1	3	3	2	2	2	2	3	3	3	1	2
1311	1	25	1	1	서울특별시 종로구 창신2동	2	3	1	1	2	2	4	500	3	2	2	2	1	1	2	3	2	2	1	2	3	4	3	3	4	5	4	3	3	4	4	3	4	4	3	2	4	3	3	3	4	4	3	2
1312	2	23	5		광주광역시 북구 매곡동	1	1	0	5	2	1	3	300	4	1	3	3	4	4	4	3	4	4	4	3	2	3	3	3	3	1	2	2	3	4	3	1	6	1	4	4	4	4	3	4	4	3	4	3
1313	1	51	7		울산광역시 울주군 범서읍	1	1	0	4	2	1	4	350	3	2	2	2	3	2	2	2	3	2	2	3	3	3	3	3	2	4	5	4	3	4	3	3	4	3	3	2	2	2	2	3	2	2	3	2
1314	1	60	1	2	서울특별시 강북구 번2동	1	1	0	1	3	1	2	150	2	2	2	3	2	1	2	1	2	2	2	3	3	4	4	3	4	5	6	3	1	6	2	1	6	4	4	2	3	1	2	4	3	2	3	2
1315	2	25	3		대구광역시 달서구 송현1동	1	4	0	4	3	1	4	800	2	2	2	2	3	3	3	3	3	3	3	2	2	2	2	2	2	2	2	2	2	5	2	6	1	6	4	4	4	2	4	4	2	4	4	3
1316	1	33	5		광주광역시 광산구 첨단1동	2	4	2	1	1	1	4	300	4	3	3	2	2	2	3	3	3	2	2	2	3	3	3	3	3	5	5	5	3	4	4	3	4	3	3	2	2	3	2	2	2	2	2	2
1317	1	62	1	4	서울특별시 동작구 신대방2동	2	2	0	1	1	2	4	400	2	2	2	3	2	2	2	3	2	3	2	2	3	2	3	3	3	1	2	3	5	2	4	4	3	3	3	3	2	2	3	2	2	2	2	1
1318	1	69	2		부산광역시 강서구 명지동	2	3	0	3	1	2	4	800	4	2	2	2	2	2	2	2	1	2	2	2	3	3	3	3	2	6	5	5	2	5	2	1	6	1	3	3	3	2	3	3	2	3	3	2
1319	2	66	4		인천광역시 부평구 부평5동	3	1	0	1	1	2	2	150	2	2	4	4	2	2	2	1	1	2	1	1	2	3	4	4	3	3	3	1	2	5	2	1	6	1	3	2	3	2	2	3	2	1	3	2
1320	1	22	5		광주광역시 동구 지원1동	1	3	0	3	2	2	3	356	3	3	2	3	3	3	2	2	2	3	3	2	3	2	2	3	3	3	4	5	3	4	3	2	5	2	3	2	3	3	2	2	2	3	3	4
1321	2	36	3		대구광역시 남구 봉덕3동	1	1	0	1	3	1	4	180	3	2	2	2	3	3	3	3	3	3	3	2	2	3	3	3	3	1	3	3	6	1	2	6	1	6	3	3	3	3	3	3	3	2	2	2
1322	1	66	3		대구광역시 동구 안심3.4동	2	3	0	1	1	2	4	480	4	2	2	2	2	2	1	2	1	1	1	1	2	4	4	4	4	4	5	1	6	1	2	6	1	1	4	3	4	3	3	4	2	2	3	2
1323	1	62	1	2	서울특별시 성북구 동선동	2	3	0	3	2	1	2	400	5	1	1	1	4	3	2	3	2	2	4	2	2	2	3	3	3	2	2	1	6	1	6	5	2	6	2	1	2	1	1	2	1	1	2	1
1324	1	60	3		대구광역시 동구 불로.봉무동	2	2	0	1	1	2	5	360	2	4	4	4	3	3	3	3	3	3	4	4	3	3	3	3	3	6	3	3	4	3	4	2	5	3	4	3	3	2	2	3	3	2	2	2
1325	2	33	5		광주광역시 서구 화정3동	2	2	0	3	1	2	4	580	4	2	2	2	4	2	4	4	2	3	3	2	1	3	3	4	3	1	5	5	1	6	1	1	6	1	3	3	3	3	3	3	3	3	3	3
1326	1	70	1	4	서울특별시 동작구 사당3동	2	3	0	1	1	1	4	320	2	2	3	2	3	2	3	3	2	3	2	2	2	3	3	3	2	5	5	5	5	2	4	4	3	4	3	2	3	2	2	3	2	2	3	2
1327	2	52	4		인천광역시 연수구 송도1동	2	3	0	1	1	1	4	320	5	2	1	2	2	2	2	2	2	2	3	1	3	3	3	3	3	4	3	3	6	1	3	4	3	2	3	3	3	2	3	3	2	3	3	2
1328	1	27	1	4	서울특별시 관악구 인헌동	1	4	0	5	3	1	4	600	3	2	2	1	2	3	2	2	2	2	2	1	4	4	4	4	4	3	4	4	5	2	3	4	3	4	2	4	4	2	2	3	3	2	3	3
1329	1	39	2		부산광역시 해운대구 반여1동	1	3	0	1	1	1	4	500	2	2	2	2	3	3	3	3	3	3	3	2	2	3	3	3	3	6	1	1	2	5	2	3	4	3	1	1	1	1	1	1	1	1	1	1
1330	2	24	2		부산광역시 사상구 덕포2동	1	4	0	3	2	2	3	200	3	2	3	4	3	3	2	3	3	4	2	3	3	2	3	4	3	3	4	2	4	3	5	6	1	5	3	2	1	2	2	2	3	3	2	1
1331	2	21	1	4	서울특별시 구로구 신도림동	1	3	0	1	1	2	3	550	3	4	4	4	2	2	1	1	2	3	1	4	3	4	2	2	3	2	4	2	2	5	2	2	5	2	3	3	4	4	2	3	3	3	3	2
1332	2	23	5		광주광역시 광산구 신가동	1	4	0	3	1	2	4	400	4	3	3	2	2	3	2	2	2	2	2	3	2	2	3	2	2	1	1	3	4	3	4	4	3	4	3	3	3	3	3	3	3	3	3	3
1333	1	55	4		인천광역시 중구 신포동	4	3	1	7	7	2	4	430	3	3	3	2	4	3	3	2	4	3	3	3	1	2	2	2	2	5	5	5	2	5	2	2	5	2	4	3	3	3	3	2	3	3	2	3
1334	1	50	7		울산광역시 중구 학성동	2	3	0	1	1	1	6	400	3	2	4	4	4	3	4	4	1	1	3	3	2	4	4	4	4	6	5	4	2	5	1	3	4	1	4	1	1	2	1	2	1	1	3	2
1335	1	50	1	4	서울특별시 강서구 가양1동	2	4	2	1	2	1	2	500	4	3	2	2	3	2	4	2	2	2	2	2	2	2	3	3	2	3	3	3	4	3	4	5	2	4	3	2	3	2	3	4	3	3	3	3
1336	1	67	1	4	서울특별시 양천구 신월1동	3	3	0	1	1	2	4	700	1	2	3	2	3	3	3	3	3	3	4	2	3	3	3	3	3	2	4	3	6	1	4	6	1	4	2	2	3	2	1	3	2	1	2	2
1337	2	44	2		부산광역시 남구 문현3동	2	2	0	3	2	1	4	450	5	2	3	2	3	2	2	2	2	2	2	2	3	2	2	1	3	2	1	1	5	2	6	5	2	6	1	1	1	1	1	1	1	1	1	1
1338	1	39	1	3	서울특별시 서대문구 홍은2동	2	3	1	1	1	2	6	700	2	2	1	1	4	3	4	4	2	2	3	1	3	4	4	3	3	4	5	1	6	1	3	3	4	3	4	4	4	4	4	4	4	4	4	4
1339	2	56	6		대전광역시 중구 태평1동	2	4	0	1	2	2	4	390	3	2	2	2	3	3	3	3	2	2	2	2	3	3	3	3	2	3	1	1	4	3	6	6	1	6	3	2	3	2	2	3	2	2	3	2
1340	1	25	6		대전광역시 서구 관저2동	1	5	0	1	3	2	4	250	3	2	2	1	2	2	1	2	2	2	1	2	1	1	3	1	1	1	1	1	4	3	4	4	3	4	3	3	2	1	2	3	3	1	2	3
1341	1	29	1	4	서울특별시 금천구 독산4동	1	1	0	1	1	2	5	500	3	2	2	3	3	4	3	3	3	4	3	2	2	2	3	2	2	1	2	2	6	1	2	6	1	1	3	3	4	3	2	3	3	2	3	2
1342	1	38	2		부산광역시 동래구 수민동	2	3	1	1	1	1	4	450	4	2	2	2	3	3	3	3	3	3	3	2	2	3	3	2	2	1	1	1	6	1	6	6	1	6	2	2	2	2	2	2	2	2	2	2
1343	2	32	2		부산광역시 북구 화명2동	1	3	0	1	1	2	4	200	3	2	2	2	3	3	4	3	3	3	4	2	1	1	1	1	1	1	6	1	6	1	1	6	1	2	3	3	3	3	3	3	3	3	3	3
1344	2	70	1	4	서울특별시 양천구 목4동	2	4	0	1	1	2	2	650	3	2	2	2	2	2	2	2	2	2	2	2	3	3	3	3	3	2	5	5	2	5	1	3	4	3	3	2	3	3	2	3	3	2	2	2
1345	1	43	2		부산광역시 동래구 명륜동	2	4	2	1	2	2	4	850	3	2	2	3	3	3	3	3	2	3	3	2	3	3	4	4	4	2	2	2	2	5	2	3	4	2	3	2	3	2	2	3	2	2	3	2
1346	1	49	3		대구광역시 동구 안심3.4동	2	3	1	1	1	1	4	400	3	2	2	2	3	2	3	2	2	2	2	2	3	3	3	3	3	6	6	2	3	4	3	3	4	3	3	3	3	2	3	3	3	3	3	3
1347	2	70	2		부산광역시 부산진구 연지동	2	2	0	1	1	1	2	200	2	2	2	2	2	2	3	2	2	2	2	2	3	3	4	3	3	3	3	4	5	2	5	2	5	1	3	2	2	2	1	2	1	2	1	1
1348	2	41	2		부산광역시 해운대구 재송1동	1	1	0	4	7	1	4	0	3	2	2	2	3	3	3	3	3	3	3	2	2	3	3	3	3	1	1	1	6	1	6	6	1	6	3	3	3	3	2	2	2	2	2	2
1349	1	58	4		인천광역시 부평구 십정1동	2	8	0	3	1	2	4	800	2	1	1	2	1	1	1	1	1	1	2	1	3	3	3	3	3	1	5	2	2	5	2	2	5	2	3	2	3	1	2	3	1	2	2	1
1350	1	42	3		대구광역시 남구 대명1동	2	5	3	4	1	1	2	250	3	2	2	2	3	3	2	2	2	3	3	2	2	2	3	3	3	3	3	1	3	4	5	6	1	4	1	2	3	3	2	2	3	3	2	3
1351	2	27	6		대전광역시 대덕구 신탄진동	1	4	0	4	1	1	4	157	4	4	4	4	4	4	4	4	4	4	4	4	1	2	2	2	2	1	1	1	6	1	6	6	1	6	1	1	1	1	1	1	1	1	1	1
1352	2	50	6		대전광역시 중구 용두동	4	3	1	1	1	2	4	450	4	1	2	1	1	2	2	1	1	2	3	2	3	4	4	2	3	1	4	2	5	2	3	6	1	2	4	1	3	2	1	2	1	1	2	1
1353	1	56	1	4	서울특별시 양천구 목5동	2	3	0	1	2	1	6	900	5	2	2	2	3	2	2	1	2	2	3	2	3	3	3	4	4	1	4	1	6	1	1	6	1	2	3	3	3	3	3	3	3	3	3	3
1354	1	50	1	4	서울특별시 양천구 신월4동	2	4	1	4	1	1	4	380	3	2	3	3	2	2	3	3	2	2	2	3	3	3	2	3	3	4	4	3	3	4	2	3	4	2	3	2	3	3	2	3	3	3	3	3
1355	2	52	1	4	서울특별시 동작구 대방동	2	3	0	1	1	2	4	800	4	2	2	2	2	2	2	3	3	3	3	2	2	3	3	3	2	1	3	1	6	1	1	6	1	1	3	2	3	3	1	2	2	1	2	1
1356	2	49	2		부산광역시 수영구 민락동	2	4	1	1	1	2	4	900	2	2	2	2	2	2	2	2	2	2	2	2	2	2	2	2	2	1	1	1	6	1	6	6	1	6	2	2	2	2	2	2	2	2	2	2
1357	2	43	3		대구광역시 남구 이천동	2	2	0	1	1	2	4	490	3	1	2	2	3	2	1	1	1	1	1	1	3	4	4	4	4	4	4	3	3	4	3	2	5	2	4	4	4	4	3	3	3	2	2	2
1358	1	54	1	4	서울특별시 영등포구 당산2동	2	5	0	1	1	2	4	750	3	1	1	2	2	2	2	1	2	2	3	2	2	3	3	3	2	5	6	5	5	2	1	6	1	1	4	2	4	3	3	4	3	3	4	3
1359	2	54	6		대전광역시 유성구 노은3동	2	5	3	3	2	1	2	250	3	3	2	2	3	3	2	2	1	2	1	2	3	4	4	3	4	5	4	1	2	5	3	5	2	2	4	4	3	2	3	3	2	3	3	2
1360	1	41	3		대구광역시 서구 평리1동	1	2	0	3	1	1	4	250	2	3	4	3	3	3	4	4	4	4	4	3	2	4	4	4	3	6	5	2	3	4	4	1	6	2	2	2	2	2	2	2	2	2	2	2
1361	2	51	2		부산광역시 부산진구 개금1동	2	4	2	1	1	2	4	250	4	2	2	2	3	2	2	2	2	2	3	2	2	3	3	3	3	4	5	4	3	4	3	2	5	1	3	3	3	3	2	2	2	2	2	3
1362	1	57	1	4	서울특별시 금천구 가산동	2	4	0	4	1	1	6	800	1	2	1	2	2	1	2	1	2	1	1	1	3	3	3	4	3	6	6	6	2	5	1	2	5	2	4	4	4	3	4	4	2	4	4	2
1363	2	52	4		인천광역시 부평구 십정1동	4	3	0	4	2	1	2	400	4	3	3	3	2	2	3	3	2	3	2	2	2	2	3	3	2	4	3	1	3	4	3	3	4	3	4	3	3	2	3	3	2	3	3	2
1364	1	48	4		인천광역시 남동구 구월1동	1	1	0	2	3	2	6	500	4	2	2	3	2	2	2	3	2	2	2	2	3	3	3	3	3	1	1	1	6	1	6	3	4	3	3	3	3	3	3	3	3	3	3	3
1365	2	57	3		대구광역시 동구 지저동	2	3	0	3	1	1	2	150	3	2	1	2	3	2	2	3	2	2	3	2	1	2	2	2	2	3	1	1	4	3	6	4	3	5	2	1	2	2	2	2	2	2	2	2
1366	2	38	4		인천광역시 계양구 계양1동	2	4	2	1	1	2	4	500	3	2	1	2	4	2	2	2	2	2	2	2	3	4	3	3	3	3	1	1	6	1	3	6	1	2	3	3	4	2	3	4	2	3	2	3
1367	2	28	4		인천광역시 옹진군 자월면	1	2	0	1	2	1	6	700	4	2	1	1	3	3	3	3	2	2	3	1	2	4	4	3	3	1	6	3	1	6	1	1	6	1	4	4	4	4	4	4	4	3	4	3
1368	2	38	4		인천광역시 서구 신현원창동	1	1	0	7	3	1	4	200	3	2	2	2	3	3	3	3	3	2	2	2	2	3	3	4	3	1	2	2	1	6	1	2	5	2	3	3	3	3	2	3	3	2	3	3
1369	1	39	1	3	서울특별시 은평구 수색동	2	3	1	1	1	2	4	400	4	3	3	3	3	3	3	3	3	3	3	4	2	3	3	3	3	2	2	2	5	2	5	5	2	5	1	1	1	1	1	1	1	1	1	1
1370	1	33	2		부산광역시 해운대구 중1동	2	3	1	1	1	1	4	500	3	3	2	2	3	3	2	2	3	3	3	3	2	2	2	2	1	1	1	1	6	1	6	6	1	6	1	2	2	1	2	1	2	2	2	1
1371	2	29	1	5	서울특별시 송파구 방이1동	1	4	0	4	1	2	4	800	3	2	2	2	3	2	2	2	2	2	2	2	3	3	3	4	4	4	4	1	3	4	3	3	4	3	2	2	1	1	1	1	1	1	1	1
1372	1	57	2		부산광역시 동래구 명장1동	2	3	0	4	1	1	2	100	2	2	2	3	4	3	4	1	3	3	3	3	3	3	3	3	4	3	4	4	4	3	4	3	4	4	3	2	2	1	2	3	2	2	3	3
1373	1	57	1	2	서울특별시 노원구 중계1동	2	4	0	1	1	2	6	800	4	2	2	1	2	2	2	1	2	2	2	2	3	3	3	3	3	6	6	4	1	6	1	1	6	1	3	3	3	2	3	3	2	3	3	2
1374	2	50	7		울산광역시 남구 삼산동	2	4	0	3	1	2	4	500	3	3	4	3	4	3	3	2	3	3	4	3	1	3	3	3	2	5	5	5	1	6	1	1	6	1	3	2	3	2	2	3	2	2	3	2
1375	1	38	5		광주광역시 서구 화정4동	1	2	0	1	1	1	5	280	4	2	2	3	3	2	3	4	1	3	2	2	2	4	4	3	3	3	3	1	3	4	2	5	2	3	3	3	3	3	3	3	3	3	3	3
1376	1	48	3		대구광역시 중구 동인동	2	4	2	1	1	1	4	400	3	1	4	1	4	1	4	1	4	1	4	1	1	2	3	4	3	1	2	3	6	1	5	6	1	4	4	3	2	2	2	1	2	2	1	2
1377	1	56	3		대구광역시 남구 봉덕3동	2	3	0	1	1	2	4	450	2	2	2	2	1	2	1	2	2	2	2	2	2	3	4	3	3	5	5	3	4	3	4	2	5	2	3	2	3	2	2	3	2	2	3	2
1378	2	56	1	4	서울특별시 영등포구 신길1동	2	5	0	3	3	2	4	300	3	3	3	3	2	3	3	3	3	3	3	3	2	3	3	3	3	4	4	4	6	1	1	1	6	1	3	3	3	3	2	2	2	2	2	2
1379	1	29	1	2	서울특별시 강북구 인수동	1	4	0	1	1	2	6	700	5	4	3	3	3	4	4	3	4	4	4	4	3	3	3	2	2	1	3	1	2	5	2	2	5	2	2	3	3	2	4	4	4	4	4	4
1380	2	50	1	2	서울특별시 강북구 삼양동	2	4	0	1	1	1	4	450	2	3	3	4	3	3	3	3	3	3	3	4	2	3	3	3	3	1	6	4	3	4	2	3	4	4	4	3	3	3	2	3	3	2	3	3
1381	2	34	1	3	서울특별시 은평구 불광1동	2	3	1	1	1	2	4	500	3	2	2	3	4	3	2	4	3	3	3	4	2	2	1	3	2	5	5	3	6	1	3	5	2	6	1	1	1	1	1	1	1	1	1	1
1382	1	49	7		울산광역시 북구 양정동	2	3	1	1	1	2	4	500	3	2	2	2	3	2	3	2	2	2	2	2	2	3	3	3	3	1	5	5	6	1	1	6	1	1	3	2	3	3	2	3	3	2	3	3
1383	1	45	7		울산광역시 동구 일산동	1	1	0	4	2	2	4	2500	3	2	2	3	3	2	3	3	2	2	3	3	4	4	4	4	4	4	4	4	3	4	3	3	4	3	2	3	3	2	3	2	2	2	2	2
1384	2	27	1	5	서울특별시 서초구 서초1동	1	4	0	1	2	2	4	350	4	1	1	2	3	3	2	2	2	2	2	2	3	3	3	3	3	3	4	6	2	5	1	3	4	1	4	4	4	3	4	4	3	4	4	3
1385	2	33	2		부산광역시 기장군 기장읍	2	2	0	1	1	2	4	600	3	2	2	3	2	2	2	3	2	2	2	3	2	3	3	2	3	4	4	4	3	4	3	6	1	6	3	2	2	2	2	2	2	2	2	2
1386	2	27	4		인천광역시 동구 만석동	2	2	0	1	1	2	6	400	3	2	3	3	4	2	4	3	2	3	3	2	2	3	3	2	2	2	2	1	6	1	3	6	1	3	3	3	3	3	1	3	2	1	3	2
1387	1	60	1	2	서울특별시 노원구 하계1동	2	3	0	1	1	1	2	200	5	4	4	4	4	4	4	4	4	4	4	4	3	3	3	1	1	6	1	1	1	6	6	1	6	6	4	4	1	1	4	1	1	4	1	1
1388	1	52	4		인천광역시 서구 검단동	2	4	1	1	1	2	4	400	2	2	2	3	2	2	2	2	2	2	2	2	2	3	3	3	3	5	6	5	1	6	1	1	6	1	3	3	3	3	3	3	3	3	3	3
1389	2	36	4		인천광역시 부평구 부평5동	1	1	0	4	2	1	2	190	3	1	1	3	4	4	4	4	4	4	4	2	1	3	1	3	3	1	1	1	6	1	4	6	1	6	3	3	3	3	3	3	3	2	2	2
1390	1	52	1	2	서울특별시 성북구 장위2동	2	3	0	4	1	2	4	400	4	2	2	3	2	2	1	1	3	2	3	2	3	4	4	4	3	6	5	4	1	6	1	1	6	1	4	4	4	3	4	4	3	4	4	3
1391	1	51	1	2	서울특별시 노원구 상계5동	2	3	1	1	1	2	4	700	2	3	4	4	4	3	4	4	4	4	4	4	2	3	3	3	3	1	3	3	6	1	2	6	1	6	3	1	3	2	1	3	2	1	3	2
1392	2	22	1	5	서울특별시 송파구 잠실본동	1	2	0	4	3	1	2	100	3	4	3	3	4	4	3	3	2	2	2	3	2	1	2	2	3	4	4	4	6	1	6	6	1	6	3	3	4	3	1	2	2	1	1	1
1393	2	21	3		대구광역시 달성군 다사읍	1	4	0	5	3	2	3	900	4	3	3	2	3	3	3	2	2	3	3	3	2	2	3	3	2	5	5	4	1	6	1	1	6	1	4	4	4	4	4	4	4	4	4	4
1394	2	53	1	2	서울특별시 노원구 상계5동	2	6	1	4	1	3	6	1200	2	2	3	3	2	2	2	2	1	2	2	3	2	3	3	3	2	5	5	5	2	5	2	2	5	2	3	2	2	1	1	2	2	1	2	1
1395	2	59	3		대구광역시 중구 성내2동	2	2	0	3	1	2	6	300	2	4	4	4	3	2	2	2	2	2	2	3	2	3	4	3	3	6	6	6	1	6	1	1	6	1	4	3	4	4	2	2	1	2	2	1
1396	1	61	3		대구광역시 달서구 감삼동	2	4	0	1	4	3	6	500	2	1	1	1	1	1	1	1	1	1	1	1	4	4	4	4	4	5	5	5	2	5	2	2	5	2	4	4	4	4	4	4	4	4	4	4
1397	2	35	1	3	서울특별시 마포구 신수동	1	3	0	3	1	2	4	700	4	2	2	2	2	2	2	1	2	2	2	2	2	3	3	3	3	1	1	1	6	1	6	4	3	1	4	3	3	3	3	4	3	2	2	2
1398	1	35	3		대구광역시 북구 태전2동	1	2	0	1	1	1	6	550	3	2	3	3	3	3	2	2	3	3	3	3	1	3	3	3	3	2	2	3	4	3	2	4	3	4	3	2	2	2	2	3	2	2	3	2
1399	2	26	1	3	서울특별시 서대문구 북아현동	2	2	1	1	1	2	4	321	3	2	1	4	3	2	1	2	3	2	4	3	3	2	4	2	3	4	6	2	4	3	1	1	6	3	2	3	1	2	4	2	3	3	3	2
1400	2	30	2		부산광역시 해운대구 우1동	2	3	1	1	1	2	4	700	5	2	2	2	2	2	2	1	1	2	2	1	2	3	3	3	3	1	3	1	6	1	4	6	1	3	3	2	2	2	2	2	2	2	2	2
1401	1	33	4		인천광역시 남동구 구월1동	1	2	0	3	1	2	4	250	3	3	2	2	3	2	1	2	3	2	3	3	3	2	3	2	3	2	2	1	5	2	5	4	3	5	3	2	3	1	2	3	1	3	3	2
1402	2	37	4		인천광역시 남동구 논현1동	2	3	1	1	3	2	4	530	3	2	2	3	3	2	3	3	2	3	3	2	2	3	3	3	3	1	4	1	4	3	1	3	4	2	3	3	3	2	3	3	2	3	3	2
1403	1	57	6		대전광역시 서구 둔산1동	2	4	0	1	1	2	4	400	3	1	1	2	2	2	3	2	2	2	2	2	3	3	3	3	3	4	4	3	4	3	3	3	4	2	4	3	4	3	1	4	3	4	4	3
1404	1	33	4		인천광역시 미추홀구 도화2.3동	2	4	2	4	2	1	4	350	3	2	2	2	3	3	3	3	3	3	3	2	2	2	3	3	3	1	1	1	3	4	3	6	1	6	3	3	3	3	3	3	3	3	3	3
1405	2	45	7		울산광역시 남구 신정1동	2	3	1	1	2	1	4	860	3	3	2	2	4	3	4	4	4	3	4	3	2	2	2	1	2	5	5	2	2	5	2	2	5	2	2	2	3	3	2	3	2	2	2	3
1406	1	56	3		대구광역시 북구 관문동	2	3	0	3	2	1	2	320	3	3	2	3	3	2	2	2	2	2	3	2	2	3	3	3	3	5	5	3	3	4	3	2	5	2	3	3	3	2	3	3	2	3	3	2
1407	2	52	6		대전광역시 중구 중촌동	2	2	0	1	1	1	2	380	4	2	3	3	3	2	2	3	2	2	2	3	3	3	3	4	4	5	4	4	4	3	4	4	3	4	3	1	2	2	2	2	2	1	1	1
1408	2	56	1	2	서울특별시 노원구 하계1동	2	2	0	1	1	2	6	1500	4	3	3	3	3	3	3	2	2	2	3	3	3	3	3	3	3	1	4	5	6	1	3	6	1	2	3	2	3	3	2	3	2	2	3	2
1409	1	54	1	2	서울특별시 노원구 중계본동	2	3	1	1	1	2	4	500	4	3	3	4	3	2	3	3	2	3	3	3	3	3	3	3	3	3	5	3	3	4	2	2	5	2	3	2	3	3	3	3	3	2	3	3
1410	1	56	1	2	서울특별시 도봉구 창1동	2	4	0	1	1	2	4	830	3	2	2	3	3	2	3	3	3	2	3	3	3	4	4	3	3	1	3	1	3	4	3	6	1	3	4	3	4	3	2	3	2	1	2	1
1411	2	28	2		부산광역시 해운대구 반여1동	1	3	0	4	1	1	4	300	3	3	4	3	3	3	3	4	3	3	4	4	3	3	3	3	3	4	5	5	4	3	3	4	3	3	2	3	2	2	2	2	2	1	1	2
1412	1	50	1	4	서울특별시 관악구 난곡동	2	4	1	1	1	1	4	650	3	3	3	3	3	2	3	3	2	3	2	3	2	2	2	3	3	1	1	1	6	1	6	6	1	6	3	2	3	2	1	3	2	2	3	2
1413	2	56	4		인천광역시 남동구 구월1동	4	3	0	1	1	2	4	300	2	2	2	2	4	2	4	3	3	3	3	2	1	3	3	3	3	3	3	1	2	5	2	1	6	1	3	3	3	1	3	3	1	3	3	1
1414	1	24	1	3	서울특별시 서대문구 충현동	1	4	0	1	4	2	4	300	3	3	2	3	3	2	3	2	2	3	2	2	3	3	2	2	3	3	3	4	4	3	3	4	3	3	3	3	2	2	1	1	2	4	4	3
1415	1	51	4		인천광역시 미추홀구 주안8동	1	2	0	1	1	1	4	135	3	4	4	4	4	4	4	4	3	4	3	4	1	2	1	2	1	1	2	1	5	2	6	5	2	6	2	1	2	1	2	1	2	2	1	2
1416	2	51	1	2	서울특별시 성동구 성수1가1동	2	4	0	4	1	2	2	450	4	2	3	2	3	2	3	2	2	2	3	2	3	3	3	3	3	1	4	1	6	1	3	2	5	2	4	3	4	3	3	4	3	3	4	3
1417	2	27	4		인천광역시 중구 운서동	1	3	0	1	1	2	5	900	3	1	2	2	4	3	4	3	3	2	3	1	2	3	3	3	3	1	6	1	6	1	1	6	1	2	4	4	4	4	3	3	3	3	3	3
1418	2	28	1	2	서울특별시 중랑구 상봉1동	2	3	1	4	2	2	4	430	3	2	2	2	2	3	4	4	3	3	4	2	3	3	3	3	3	2	2	2	5	2	5	5	2	5	3	3	3	3	3	3	3	2	3	3
1419	2	32	4		인천광역시 남동구 간석2동	2	2	0	4	2	1	4	500	2	3	2	2	4	3	3	3	2	2	2	3	3	2	2	3	3	3	2	2	4	3	5	4	3	3	2	3	2	3	2	2	3	2	3	2
1420	2	27	6		대전광역시 서구 관저2동	1	1	0	5	2	1	4	160	3	2	2	2	2	2	2	1	1	1	2	2	3	3	3	3	3	4	4	1	1	6	1	1	6	1	3	3	3	3	3	3	3	3	3	3
1421	2	29	2		부산광역시 기장군 정관읍	2	3	1	1	1	2	4	600	3	3	4	3	3	3	3	2	3	3	3	3	4	4	3	3	3	4	4	4	2	5	2	3	4	3	4	4	4	4	3	4	3	3	4	3
1422	1	51	5		광주광역시 남구 백운1동	2	3	1	1	1	2	4	500	3	1	2	2	2	2	1	1	2	2	1	1	3	3	4	4	3	4	5	5	2	5	3	3	4	2	3	2	3	3	3	3	2	2	2	3
1423	2	28	1	4	서울특별시 영등포구 영등포본동	2	3	1	1	1	2	4	600	3	3	3	4	4	3	2	3	3	3	3	3	2	3	3	3	3	3	3	3	4	3	4	4	3	3	3	2	2	2	2	2	2	2	2	2
1424	2	44	2		부산광역시 연제구 연산4동	2	5	3	1	1	2	4	750	4	2	2	2	2	1	2	2	2	2	2	2	2	4	4	4	4	2	4	1	3	4	2	3	4	2	4	3	3	3	2	3	3	2	2	2
1425	1	34	3		대구광역시 달성군 유가읍	2	3	1	1	1	2	4	300	5	1	2	1	1	2	1	1	2	2	1	1	4	3	4	4	4	6	5	6	4	3	3	3	4	3	4	3	4	3	4	3	4	4	4	3
1426	2	25	4		인천광역시 부평구 부평5동	2	3	1	1	2	2	4	60	3	2	3	2	2	3	2	2	2	2	2	2	2	3	4	3	2	1	6	5	6	1	2	1	6	1	2	2	2	2	3	3	3	2	2	2
1427	2	52	2		부산광역시 사상구 주례2동	1	2	0	3	1	1	4	190	3	3	3	2	3	3	2	3	3	3	3	3	2	2	3	2	2	2	2	1	4	3	5	4	3	4	2	2	1	2	1	1	2	1	2	2
1428	2	29	1	4	서울특별시 관악구 난곡동	1	2	0	4	3	2	4	800	4	4	4	4	4	4	4	4	4	4	4	4	2	3	3	4	3	1	2	2	6	1	4	5	2	5	4	3	3	3	2	3	3	2	2	2
1429	2	34	1	3	서울특별시 서대문구 홍제3동	2	4	2	1	1	2	4	580	3	2	1	2	3	3	3	3	3	4	4	2	2	3	3	3	2	3	6	2	6	1	2	6	1	2	4	4	4	4	3	4	4	2	4	4
1430	2	23	1	2	서울특별시 중랑구 중화2동	1	4	0	4	1	2	4	500	3	2	3	2	1	3	2	3	3	1	3	2	3	4	2	3	2	4	2	5	4	3	3	3	4	3	2	3	2	2	2	3	1	3	2	4
1431	1	51	6		대전광역시 서구 만년동	1	1	0	5	3	2	4	190	4	2	2	2	4	2	3	2	2	2	3	2	3	4	4	4	4	4	5	3	4	3	2	2	5	2	3	2	3	1	2	3	2	2	3	2
1432	1	28	4		인천광역시 중구 운서동	2	2	0	2	3	2	4	300	2	3	2	3	3	4	4	3	3	3	3	3	2	3	3	3	3	1	5	1	4	3	2	6	1	6	4	4	4	4	4	4	4	3	4	4
1433	1	59	1	4	서울특별시 관악구 난곡동	1	1	0	3	3	1	4	150	3	2	2	2	3	2	3	3	2	2	2	2	3	3	3	4	3	3	4	3	4	3	3	2	5	2	4	4	4	2	4	4	2	4	4	2
1434	2	23	2		부산광역시 동래구 명장1동	1	3	0	1	1	2	2	300	4	2	2	3	3	2	2	3	3	2	3	2	3	3	2	2	3	4	4	1	3	4	3	6	1	6	3	3	3	2	3	3	2	2	3	2
1435	1	28	4		인천광역시 부평구 부평5동	2	2	0	1	1	2	4	430	3	2	3	3	3	2	3	2	2	2	3	3	3	3	3	3	4	3	4	2	3	4	2	3	4	3	3	3	3	3	2	2	2	2	2	2
1436	2	48	4		인천광역시 남동구 논현1동	2	4	2	1	1	2	2	350	4	2	2	2	2	2	2	2	1	2	2	2	3	3	3	3	3	3	5	5	3	4	2	3	4	2	4	3	4	3	3	4	3	3	4	3
1437	2	28	4		인천광역시 서구 청라2동	2	4	2	1	1	2	4	500	2	2	2	2	3	4	4	2	3	2	3	4	3	4	4	3	3	4	4	2	5	2	4	4	3	5	4	2	3	2	2	2	3	3	1	2
1438	2	24	1	1	서울특별시 서대문구 홍은2동	1	1	0	1	2	2	4	200	5	2	3	1	2	3	1	2	3	1	2	4	3	3	1	4	2	3	5	3	3	4	1	4	3	1	2	3	2	4	2	3	3	1	2	2
1439	2	37	1	3	서울특별시 마포구 망원1동	2	3	1	4	1	2	4	400	3	2	3	2	1	2	1	2	1	2	2	2	2	3	3	3	2	5	5	1	3	4	3	1	6	1	4	3	4	3	3	3	3	3	3	3
1440	2	42	3		대구광역시 수성구 고산2동	1	2	0	1	2	2	2	180	3	2	1	2	1	2	1	1	2	2	1	2	3	4	3	4	3	1	6	1	6	1	1	6	1	1	3	3	3	1	3	3	1	3	3	1
1441	1	40	4		인천광역시 남동구 장수서창동	1	3	0	1	1	2	4	900	2	2	2	2	3	2	3	2	3	3	3	2	1	4	4	4	4	6	5	5	2	5	2	3	4	2	4	4	4	4	4	4	4	4	4	4
1442	1	52	1	4	서울특별시 관악구 남현동	2	3	0	1	2	3	6	700	4	1	2	2	1	2	2	2	1	2	2	1	3	3	4	4	3	3	4	4	5	2	1	5	2	2	3	3	3	3	1	3	2	1	2	2
1443	1	60	2		부산광역시 연제구 연산6동	2	2	0	4	1	1	2	210	5	3	2	2	3	2	3	2	2	2	3	3	2	3	3	3	3	2	1	1	3	4	6	4	3	5	3	3	2	1	3	2	1	3	2	1
1444	2	20	6		대전광역시 유성구 진잠동	1	4	0	1	1	2	3	800	4	4	4	4	4	4	3	4	4	4	2	4	3	3	2	2	3	2	2	2	5	2	5	5	2	5	4	4	4	4	4	4	4	3	3	3
1445	2	33	2		부산광역시 부산진구 개금1동	1	1	0	1	3	2	4	300	5	2	2	2	3	1	3	2	1	1	1	1	4	4	4	4	4	5	5	5	3	4	2	2	5	2	4	4	4	4	4	4	4	4	4	4
1446	2	58	2		부산광역시 남구 용호3동	2	3	0	1	1	2	4	500	3	3	2	2	2	2	1	1	1	1	2	2	2	3	3	3	1	3	3	3	6	1	3	6	1	3	3	2	3	2	2	3	2	2	3	2
1447	1	51	2		부산광역시 부산진구 연지동	2	5	1	3	1	2	2	550	3	3	4	3	3	3	4	3	3	3	2	4	1	3	4	4	3	2	3	3	3	4	2	5	2	5	3	2	4	3	2	2	3	3	4	2
1448	2	52	6		대전광역시 대덕구 오정동	2	3	1	1	1	1	2	560	3	3	3	3	2	4	3	2	3	3	2	3	2	2	2	2	2	1	2	1	6	1	6	6	1	6	3	3	2	2	1	1	1	1	1	1
1449	1	50	2		부산광역시 연제구 연산4동	1	1	0	4	2	1	2	410	3	4	1	1	1	2	2	2	4	1	2	3	4	3	3	2	2	4	3	3	4	3	5	5	2	6	4	3	3	3	4	3	2	4	4	4
1450	2	29	1	5	서울특별시 서초구 서초1동	1	3	0	1	3	2	4	600	3	2	2	3	3	3	3	3	3	3	3	2	3	3	3	3	2	4	4	4	3	4	3	3	4	3	2	2	2	2	1	1	1	2	2	2
1451	2	27	1	4	서울특별시 관악구 중앙동	1	2	0	4	3	2	4	600	4	2	3	3	4	3	4	3	3	4	4	4	4	4	4	4	2	6	6	6	1	6	1	1	6	1	4	4	4	4	4	4	4	4	4	4
1452	1	31	2		부산광역시 사상구 학장동	2	2	0	1	1	2	5	500	3	3	3	2	3	2	2	2	3	2	2	2	3	2	2	2	2	4	3	4	3	4	4	4	3	4	3	2	4	2	3	3	2	2	3	3
1453	2	34	5		광주광역시 광산구 어룡동	2	2	0	1	1	1	4	270	3	2	3	2	4	2	4	4	2	3	3	2	3	3	3	3	3	1	1	1	6	1	6	6	1	6	2	2	2	2	2	3	3	2	3	3
1454	2	57	5		광주광역시 북구 운암1동	2	4	0	1	1	2	4	580	4	2	2	2	3	3	3	3	3	3	2	2	3	3	3	3	4	4	4	2	3	4	2	4	3	4	4	2	4	2	2	4	2	2	3	2
1455	2	27	1	5	서울특별시 강동구 천호2동	2	2	0	4	2	2	4	700	3	3	3	3	3	2	3	3	3	3	3	3	3	3	3	3	3	4	4	4	3	4	3	6	1	2	3	3	3	3	3	2	3	2	2	3
1456	1	38	3		대구광역시 북구 산격4동	2	4	1	4	3	1	4	500	4	1	2	1	2	1	2	1	2	1	2	1	4	3	4	3	4	6	4	2	2	5	2	1	6	1	4	4	4	3	4	4	3	3	4	2
1457	2	38	2		부산광역시 동래구 사직3동	2	3	1	1	1	2	4	500	3	3	2	4	3	3	2	3	3	4	3	3	2	3	2	1	2	3	4	5	3	4	4	4	3	3	1	3	2	3	2	3	2	3	3	3
1458	2	36	7		울산광역시 북구 농소1동	2	3	1	1	1	2	6	400	3	3	2	2	2	2	1	1	2	2	3	2	2	3	3	3	2	1	5	4	6	1	2	6	1	2	3	2	3	3	2	3	3	2	3	3
1459	2	25	1	3	서울특별시 마포구 망원1동	1	2	0	5	7	1	2	100	5	4	4	4	4	4	4	4	4	4	4	4	3	3	3	3	3	1	1	1	1	6	6	1	6	6	1	1	1	1	1	1	1	1	1	1
1460	2	24	1	4	서울특별시 구로구 가리봉동	1	4	0	1	1	1	3	500	3	3	4	3	4	3	3	4	3	3	4	3	3	3	2	3	3	4	4	4	3	4	3	3	4	3	3	2	3	2	2	3	3	2	3	3
1461	1	52	2		부산광역시 기장군 일광면	2	4	0	1	1	2	4	800	2	2	2	2	2	2	2	2	2	2	2	2	3	3	3	3	3	2	2	2	4	3	4	5	2	5	3	3	3	2	3	3	2	3	3	2
1462	2	31	2		부산광역시 사상구 엄궁동	2	2	0	1	1	1	5	230	4	1	2	3	2	3	2	2	3	3	3	3	3	3	2	2	2	3	4	4	3	4	4	5	2	4	4	3	2	2	2	3	2	4	2	2
1463	2	51	2		부산광역시 부산진구 개금1동	2	5	3	1	2	2	2	550	3	2	2	2	2	2	2	1	2	2	2	2	3	3	3	3	3	5	6	4	2	5	2	2	5	1	4	3	4	4	3	3	3	2	3	3
1464	1	39	4		인천광역시 서구 검단동	2	2	0	4	1	2	4	900	3	2	2	2	3	3	2	2	2	2	2	2	3	3	3	3	3	4	5	4	4	3	3	4	3	4	3	2	2	3	2	3	2	2	2	2
1465	2	26	5		광주광역시 남구 주월1동	1	5	0	3	1	2	4	300	3	4	4	2	1	3	1	2	2	2	2	3	3	4	4	3	3	1	1	1	6	1	1	6	1	6	4	4	4	4	3	3	3	2	2	2
1466	1	33	2		부산광역시 금정구 장전2동	1	1	0	1	1	2	4	320	3	2	2	2	2	2	2	2	2	2	2	2	3	3	3	3	3	5	5	5	2	5	2	2	5	2	2	2	2	2	2	2	2	2	2	2
1467	2	35	2		부산광역시 사상구 모라1동	2	3	1	4	1	2	4	490	3	3	3	3	3	3	3	3	3	3	4	4	1	1	1	1	1	1	1	1	5	2	5	1	6	1	3	3	3	2	3	3	2	3	3	3
1468	2	28	2		부산광역시 금정구 부곡2동	1	2	0	4	1	1	3	230	2	3	4	3	4	3	4	4	3	4	3	3	2	1	2	2	1	4	4	3	4	3	5	4	3	5	2	3	3	2	2	1	1	1	2	1
1469	2	49	3		대구광역시 수성구 범어2동	4	3	1	1	2	3	6	800	4	1	1	1	2	2	2	1	2	2	3	2	3	4	4	3	3	1	4	5	6	1	3	6	1	4	3	3	3	3	1	3	3	1	3	3
1470	2	31	5		광주광역시 북구 건국동	1	2	0	4	5	1	4	200	3	3	3	3	4	3	4	4	3	4	3	3	1	3	3	2	2	3	3	1	1	6	1	6	1	6	3	1	1	1	1	1	1	1	1	1
1471	1	44	3		대구광역시 달서구 감삼동	2	4	2	3	1	1	4	550	5	4	4	4	4	4	4	3	3	4	2	4	1	1	2	3	1	3	3	2	3	4	3	4	3	4	3	3	3	2	2	3	2	2	3	2
1472	2	34	4		인천광역시 미추홀구 주안2동	2	2	0	4	1	2	4	550	5	1	1	1	1	1	1	2	1	1	1	1	2	2	2	3	3	1	4	1	6	1	1	6	1	6	4	4	4	4	3	4	4	2	4	4
1473	2	31	3		대구광역시 북구 복현2동	2	6	2	1	1	1	2	200	1	2	3	3	2	2	4	2	3	3	3	2	1	2	3	2	2	4	4	3	3	4	3	3	4	3	4	4	4	2	4	4	2	4	4	2
1474	2	28	1	4	서울특별시 강서구 가양1동	2	4	2	1	1	1	4	570	2	2	2	2	1	1	1	2	1	3	2	1	2	2	3	3	4	3	4	5	2	5	1	2	5	1	3	4	3	4	3	4	4	4	3	4
1475	1	35	4		인천광역시 부평구 부평5동	2	4	2	4	2	2	4	450	4	3	4	2	4	3	2	2	4	4	3	2	3	1	2	3	2	3	4	5	3	4	2	4	3	2	1	3	2	3	3	1	2	1	2	2
1476	2	38	2		부산광역시 해운대구 재송1동	2	3	1	1	1	2	4	800	4	2	2	2	1	2	2	2	3	2	3	2	2	3	3	3	3	5	6	4	4	3	4	4	3	2	4	4	4	4	4	3	3	4	3	2
1477	2	54	2		부산광역시 수영구 광안1동	2	3	1	1	1	2	4	500	3	3	2	3	3	2	2	3	3	3	2	2	2	2	3	3	3	3	3	4	3	4	3	4	3	4	3	3	3	3	3	3	3	3	3	3
1478	1	57	1	2	서울특별시 광진구 중곡2동	2	3	0	4	2	2	4	350	3	2	2	2	2	3	2	3	2	2	3	2	2	3	4	3	3	4	5	4	2	5	1	1	6	1	4	3	4	3	3	4	3	3	4	3
1479	2	37	4		인천광역시 동구 만석동	2	4	1	3	2	2	4	700	4	2	2	3	2	2	2	2	2	2	2	2	3	3	3	3	3	6	6	5	2	5	2	2	5	2	3	3	3	3	3	3	3	3	3	3
1480	2	51	5		광주광역시 남구 사직동	2	3	1	1	2	2	4	500	3	2	3	2	2	3	3	2	3	2	2	3	2	3	2	2	3	4	5	4	3	4	4	3	4	3	2	3	2	2	3	3	2	3	3	2
1481	2	53	2		부산광역시 동구 범일1동	2	2	0	4	1	2	4	600	3	3	3	3	4	3	3	3	3	3	3	4	2	2	2	2	2	1	6	1	6	1	1	6	1	2	3	2	3	2	2	3	2	2	2	1
1482	2	24	1	4	서울특별시 동작구 흑석동	1	3	0	1	1	1	4	500	4	2	2	2	4	2	4	4	3	3	4	3	4	4	4	4	4	1	2	1	5	2	3	6	1	6	4	4	4	4	4	4	4	4	4	4
1483	2	41	4		인천광역시 부평구 부개2동	2	3	1	1	1	2	4	420	3	2	2	2	2	2	1	1	2	2	3	2	3	3	4	4	4	1	4	1	6	1	2	6	1	2	4	3	4	2	3	4	2	2	3	2
1484	2	29	1	4	서울특별시 양천구 목4동	1	4	0	1	1	2	4	1000	3	3	2	3	2	1	1	1	3	2	2	3	3	3	3	2	3	4	3	2	3	4	4	3	4	4	2	3	2	2	2	4	3	2	2	1
1485	1	35	7		울산광역시 중구 우정동	2	3	1	1	1	2	6	350	4	2	2	3	3	3	3	3	3	3	3	2	2	3	3	3	3	2	4	2	6	1	1	6	1	6	3	2	3	3	2	2	2	2	2	2
1486	2	27	1	2	서울특별시 성북구 석관동	1	5	0	3	2	1	4	700	3	1	2	2	3	3	4	4	4	4	4	2	3	3	3	3	3	1	1	1	6	1	6	6	1	6	1	1	1	1	1	1	1	1	1	1
1487	2	52	2		부산광역시 수영구 망미1동	1	1	0	1	2	2	4	400	3	3	2	3	2	2	3	3	2	2	3	2	2	3	2	2	1	4	5	3	4	3	3	4	3	3	2	3	3	2	3	2	3	2	2	3
1488	2	26	3		대구광역시 중구 남산3동	1	5	0	2	1	2	4	200	3	3	4	2	3	3	2	3	4	3	3	2	1	2	1	2	1	2	3	2	6	1	5	6	1	5	1	2	1	2	2	1	2	2	1	2
1489	2	23	1	2	서울특별시 동대문구 청량리동	1	4	0	4	1	2	4	800	3	3	4	3	3	4	4	4	3	4	3	3	2	3	2	3	2	1	4	4	5	2	1	4	3	3	3	2	3	3	2	3	3	2	3	2
1490	1	42	7		울산광역시 남구 선암동	2	4	2	3	2	2	4	500	4	3	2	2	3	2	2	3	2	2	3	2	3	2	3	3	3	4	3	4	4	3	3	3	4	4	3	2	3	3	2	3	3	3	2	2
1491	2	54	1	2	서울특별시 노원구 하계1동	2	4	0	1	1	1	2	350	3	2	2	3	3	3	3	3	2	2	3	2	2	2	3	2	2	1	1	1	6	1	5	6	1	5	3	1	3	1	1	3	1	1	3	1
1492	1	54	2		부산광역시 해운대구 우2동	2	5	3	1	2	2	4	300	3	3	3	4	4	4	3	2	3	4	3	4	3	4	3	4	3	5	6	5	2	5	2	2	5	2	3	4	4	4	4	4	3	2	3	4
1493	1	50	2		부산광역시 강서구 녹산동	1	2	0	1	3	1	2	300	5	1	1	1	1	1	1	1	3	1	3	1	2	4	4	4	4	6	6	1	2	5	2	5	2	5	4	4	4	4	4	4	4	4	4	4
1494	1	38	5		광주광역시 광산구 수완동	2	4	2	1	1	1	4	280	2	1	1	2	3	2	3	3	2	2	2	2	2	3	3	4	4	1	6	3	6	1	1	6	1	2	3	3	4	3	3	4	3	3	3	3
1495	2	34	2		부산광역시 사상구 학장동	4	1	0	2	3	1	4	165	3	2	2	3	4	4	4	4	4	4	4	2	3	3	3	3	3	4	4	3	2	5	2	2	5	2	4	4	3	3	3	1	2	3	3	3
1496	1	50	6		대전광역시 대덕구 덕암동	2	4	1	1	1	3	4	1500	4	3	3	3	2	2	3	2	2	2	2	2	2	3	3	3	3	4	6	4	4	3	2	2	5	1	4	3	3	3	3	3	3	2	3	2
1497	2	26	3		대구광역시 달서구 월성1동	1	5	0	1	2	2	4	4500	3	3	4	3	4	4	4	4	4	4	4	3	2	3	3	2	2	3	3	2	4	3	4	4	3	3	3	2	2	2	2	2	2	2	2	2
1498	1	29	2		부산광역시 사하구 장림2동	1	3	0	1	1	2	4	500	3	2	3	3	3	2	4	3	3	2	2	2	2	2	3	2	2	4	1	6	3	4	4	1	6	4	3	2	3	2	3	2	3	2	2	2
1499	2	31	1	3	서울특별시 은평구 진관동	2	4	2	1	1	2	4	350	2	2	2	1	3	3	3	2	3	3	3	2	2	3	3	3	3	3	3	3	2	5	2	3	4	3	4	4	4	4	3	3	3	3	3	3
1500	1	50	3		대구광역시 수성구 고산3동	2	2	0	1	1	1	2	260	3	2	2	3	3	3	1	2	2	1	2	2	3	3	4	4	4	3	6	4	1	6	2	1	6	2	4	3	3	3	2	2	2	2	2	2
1501	1	36	2		부산광역시 금정구 부곡2동	1	4	0	3	1	1	4	1500	3	3	2	2	2	2	2	2	2	2	2	2	3	3	3	3	3	2	2	2	5	2	5	5	2	5	2	2	2	2	3	3	2	3	2	3
1502	2	48	3		대구광역시 달성군 다사읍	2	4	1	1	1	2	4	500	4	1	1	1	1	2	1	1	2	1	2	1	2	4	4	4	3	5	5	5	1	6	1	1	6	1	4	4	4	4	3	3	3	2	2	2
1503	1	27	1	2	서울특별시 동대문구 전농1동	1	1	0	5	3	1	6	180	2	2	2	3	4	2	4	4	4	3	4	2	2	3	2	3	3	1	1	1	6	1	3	6	1	6	2	2	1	1	1	2	1	1	2	1
1504	2	21	6		대전광역시 서구 도마2동	1	1	0	5	3	1	3	230	5	1	2	3	4	4	4	4	4	4	4	1	2	2	2	3	3	2	1	1	6	1	1	2	5	2	4	4	3	2	4	3	2	4	3	2
1505	1	41	4		인천광역시 부평구 일신동	2	4	2	1	1	2	4	600	3	1	3	1	3	1	3	1	1	2	1	1	3	3	3	2	3	6	6	6	2	5	2	2	5	2	3	3	3	3	3	4	2	3	4	3
1506	2	51	2		부산광역시 중구 보수동	2	4	0	4	1	1	2	280	3	2	2	2	3	3	3	3	3	2	3	2	2	3	3	3	3	4	1	1	6	1	6	6	1	6	3	3	3	1	3	3	1	3	2	1
1507	2	29	1	2	서울특별시 성동구 성수1가1동	1	3	0	1	1	2	4	600	2	2	3	3	3	2	3	2	4	3	3	3	3	2	4	3	3	4	5	3	3	4	2	2	5	6	3	2	4	3	3	3	2	3	2	4
1508	1	48	7		울산광역시 남구 대현동	2	3	1	1	1	1	4	300	4	2	2	2	2	2	2	2	2	2	3	2	3	3	3	3	3	4	4	5	3	4	3	3	4	3	3	3	3	3	3	3	2	2	3	2
1509	1	26	1	2	서울특별시 은평구 불광1동	1	3	0	1	3	1	2	200	2	2	2	3	2	2	3	2	2	2	2	3	3	2	3	2	3	4	4	3	4	3	4	4	3	4	3	3	3	2	3	3	2	3	3	3
1510	2	41	4		인천광역시 연수구 송도1동	2	2	0	1	2	2	2	500	3	1	2	2	2	2	2	1	2	2	3	1	2	4	4	4	3	5	5	5	1	6	1	2	5	1	3	3	3	3	3	3	3	3	3	3
1511	1	25	2		부산광역시 수영구 망미2동	1	5	0	1	1	2	4	700	3	4	3	4	4	4	3	3	4	4	4	3	4	3	4	3	4	1	6	2	6	1	1	5	2	1	4	3	4	2	3	4	3	3	4	3
1512	1	50	1	2	서울특별시 광진구 중곡2동	4	4	1	4	1	1	2	200	3	2	3	2	3	2	3	1	3	2	2	3	3	3	4	3	3	4	5	3	4	3	3	3	4	2	2	2	3	2	2	3	2	3	2	3
1513	2	56	2		부산광역시 북구 구포2동	2	3	0	1	1	1	2	480	3	2	2	2	2	2	2	2	2	2	2	2	3	3	3	3	3	4	5	4	3	4	3	3	4	3	4	3	3	3	3	3	2	3	3	3
1514	2	29	3		대구광역시 북구 관문동	1	3	0	4	1	1	4	300	3	3	3	3	2	3	3	2	3	3	3	3	2	2	3	3	3	1	2	1	1	6	1	1	6	1	3	3	3	3	3	3	3	3	3	3
1515	2	28	3		대구광역시 달성군 다사읍	2	2	0	1	1	2	4	500	3	2	2	2	3	3	3	2	2	1	3	2	2	3	4	4	3	2	2	2	6	1	2	6	1	6	4	2	3	3	2	3	3	2	3	3
1516	2	26	4		인천광역시 동구 화수2동	1	4	0	1	1	1	2	200	3	2	2	2	2	2	2	2	2	2	2	2	3	3	3	3	3	2	2	1	5	2	6	5	2	5	3	3	3	2	3	3	2	3	2	2
1517	1	41	7		울산광역시 중구 태화동	2	4	2	1	1	3	4	1500	3	2	2	2	2	2	2	2	2	2	2	2	2	2	2	2	2	1	1	1	4	3	4	5	2	5	2	2	2	2	2	2	2	2	2	2
1518	1	60	3		대구광역시 달서구 성당동	2	4	0	3	1	2	4	825	3	2	3	2	2	2	1	1	2	2	2	2	2	4	4	4	3	6	5	4	3	4	3	2	5	2	3	2	3	3	2	2	2	2	3	3
1519	1	24	1	1	서울특별시 종로구 종로1.2.3.4가동	1	3	0	4	1	2	4	380	3	3	3	2	3	3	3	3	2	2	3	3	3	2	3	2	2	5	1	1	2	5	6	2	5	2	3	3	3	3	3	3	3	2	2	3
1520	2	50	7		울산광역시 남구 달동	2	4	1	1	1	1	6	800	4	4	3	3	3	3	3	2	2	2	2	3	2	3	3	3	3	1	4	1	6	1	2	6	1	2	3	3	3	3	3	3	3	3	3	3
1521	2	31	5		광주광역시 북구 석곡동	1	5	0	2	1	2	4	800	3	2	2	2	4	2	4	4	2	2	4	2	3	4	4	4	4	6	6	2	1	6	1	1	6	1	4	4	4	4	3	3	3	3	3	3
1522	2	56	2		부산광역시 부산진구 양정2동	2	4	0	1	1	2	4	900	2	1	1	2	2	2	2	2	2	3	1	1	3	4	4	3	3	1	6	1	6	1	2	6	1	2	4	1	3	1	1	4	1	1	4	1
1523	1	35	2		부산광역시 강서구 녹산동	1	1	0	1	1	1	4	175	4	2	3	3	4	2	4	4	3	3	3	3	3	4	4	4	4	1	1	1	3	4	3	3	4	3	4	4	4	4	4	4	4	4	4	4
1524	1	26	1	2	서울특별시 성동구 성수1가1동	1	4	0	1	1	2	4	1200	3	2	2	2	3	2	2	3	2	2	3	2	2	2	3	3	3	3	4	4	3	4	3	6	1	6	2	2	3	3	2	3	3	3	2	3
1525	2	44	7		울산광역시 동구 일산동	2	2	0	1	3	1	2	550	4	2	3	2	3	3	3	2	3	3	3	3	2	3	3	3	2	2	3	2	4	3	3	5	2	4	3	2	3	3	3	3	2	3	2	2
1526	2	31	2		부산광역시 북구 덕천1동	1	4	0	1	1	3	4	220	1	1	1	1	2	2	1	1	2	2	1	1	4	3	2	1	4	6	6	6	6	1	6	5	2	6	4	4	4	3	4	4	3	3	3	2
1527	1	22	3		대구광역시 북구 고성동	1	4	0	1	1	2	5	400	3	1	2	2	1	2	1	2	1	2	1	2	4	3	3	3	4	6	5	6	1	6	2	1	6	2	4	3	4	4	4	4	3	4	3	3
1528	2	55	2		부산광역시 동래구 명장1동	2	4	1	1	1	1	4	420	3	2	3	3	2	4	1	2	3	2	4	3	4	2	2	3	1	2	3	4	3	4	2	4	3	4	3	3	4	2	2	2	3	3	3	2
1529	1	51	3		대구광역시 수성구 황금2동	2	4	2	1	1	2	4	1400	3	2	2	2	3	2	2	2	2	2	2	2	3	3	3	3	3	3	3	3	3	4	3	6	1	2	3	2	3	2	2	3	2	2	3	2
1530	2	60	3		대구광역시 달서구 도원동	2	2	0	1	1	2	6	800	3	1	1	2	4	3	3	1	3	2	3	1	2	3	3	3	3	1	6	1	6	1	1	6	1	6	4	3	4	3	3	4	3	3	4	3
1531	2	32	2		부산광역시 연제구 연산4동	2	3	1	1	2	2	4	666	3	2	3	2	4	4	4	2	3	3	4	2	2	2	2	2	2	3	4	3	1	6	1	1	6	1	3	2	3	2	2	2	3	2	3	2
1532	2	27	2		부산광역시 강서구 명지동	1	4	0	3	1	2	4	1500	3	2	2	2	3	2	3	3	3	2	3	3	3	3	3	2	3	4	4	5	4	3	3	3	4	4	3	3	3	3	2	2	2	2	2	2
1533	2	29	7		울산광역시 중구 태화동	2	4	2	1	1	2	4	600	3	1	1	2	2	2	2	2	2	2	2	2	4	4	3	3	3	4	5	5	2	5	2	2	5	2	4	3	4	3	3	4	3	2	3	2
1534	2	25	1	2	서울특별시 성북구 보문동	1	1	0	5	3	1	4	320	3	3	2	3	3	3	2	4	2	2	2	4	2	2	2	2	3	2	2	1	4	3	4	4	3	6	3	3	3	2	3	2	1	3	2	1
1535	1	23	1	4	서울특별시 영등포구 신길4동	1	1	0	3	4	2	4	422	3	3	1	3	3	3	2	2	4	3	3	1	3	1	2	1	2	5	4	4	4	3	4	4	3	4	3	4	3	3	2	2	2	3	1	1
1536	2	25	3		대구광역시 동구 신암4동	1	4	0	1	1	2	4	510	3	2	2	2	3	2	3	3	3	2	3	2	2	3	4	3	3	1	2	1	6	1	4	3	4	2	4	3	4	3	3	3	3	2	3	2
1537	2	39	2		부산광역시 사하구 다대1동	2	4	2	1	1	2	4	300	3	2	3	3	2	2	2	2	3	3	3	2	3	3	3	3	3	1	3	3	4	3	3	4	3	6	2	2	2	2	2	2	2	1	1	1
1538	2	52	4		인천광역시 부평구 부개2동	2	2	0	1	1	2	2	350	3	2	3	3	3	3	3	2	3	3	3	2	2	3	3	3	3	4	2	2	5	2	4	4	3	4	4	4	3	2	3	3	2	3	3	2
1539	1	29	7		울산광역시 중구 학성동	2	3	1	1	1	2	6	400	5	1	1	1	2	2	2	3	2	3	2	2	2	2	2	3	3	6	5	5	1	6	2	1	6	2	2	3	3	2	2	2	2	3	3	2
1540	2	28	1	3	서울특별시 은평구 녹번동	1	3	0	1	1	1	4	1000	4	3	4	4	2	4	3	4	4	3	4	4	3	4	3	3	3	3	4	3	3	4	4	3	4	3	4	4	4	4	3	3	3	2	2	2
1541	1	57	2		부산광역시 서구 아미동	2	2	1	3	1	1	4	200	2	2	3	2	2	2	3	3	2	3	2	2	3	3	3	3	3	5	5	5	2	5	2	3	4	3	3	2	2	2	2	3	2	2	3	2
1542	2	36	2		부산광역시 부산진구 부전1동	2	3	1	1	1	2	2	500	3	3	3	4	3	2	3	3	3	3	4	4	3	3	2	3	2	4	4	3	4	3	4	2	5	3	3	2	2	3	3	3	2	2	2	2
1543	1	27	3		대구광역시 북구 관문동	2	4	2	4	2	2	4	450	3	3	4	4	3	3	4	3	3	3	4	3	2	1	1	2	2	2	2	3	5	2	6	5	2	6	2	3	2	2	2	2	3	3	3	3
1544	2	24	4		인천광역시 부평구 부평6동	1	4	0	4	3	1	2	450	3	3	2	3	4	3	3	3	3	3	3	3	2	3	3	3	3	3	3	2	6	1	6	6	1	6	3	2	2	2	2	2	2	2	2	2
1545	2	23	1	4	서울특별시 관악구 조원동	1	1	0	5	2	1	4	198	3	3	3	3	3	3	3	3	3	3	3	2	2	2	2	2	2	1	1	1	6	1	6	6	1	6	2	2	2	2	2	2	2	2	2	2
1546	2	27	1	2	서울특별시 성북구 보문동	2	2	0	1	1	2	4	470	3	3	4	4	4	4	4	4	3	4	4	4	3	2	2	2	3	1	1	1	6	1	5	6	1	6	3	2	2	2	2	2	2	2	2	2
1547	2	20	1	2	서울특별시 광진구 중곡2동	1	2	0	5	3	1	3	160	3	3	2	3	4	4	4	4	4	3	4	2	3	4	4	4	2	1	6	1	6	1	4	6	1	6	3	2	3	2	2	3	2	2	3	2
1548	2	29	1	2	서울특별시 광진구 자양3동	1	4	0	4	1	1	4	200	3	2	3	3	3	3	3	2	2	2	2	2	4	3	2	2	2	6	5	4	5	2	4	5	2	4	4	3	2	1	2	3	3	2	2	2
1549	1	52	3		대구광역시 서구 내당1동	2	5	2	1	1	2	6	150	2	3	3	3	3	3	3	3	4	4	3	3	4	4	3	3	3	4	4	4	3	4	3	3	4	3	4	4	4	4	4	4	4	3	3	4
1550	2	52	1	2	서울특별시 중랑구 망우본동	2	4	0	1	1	2	4	1000	3	2	2	4	4	4	4	4	3	3	3	3	1	3	2	2	2	3	6	3	6	1	2	6	1	2	3	2	3	2	2	2	2	2	2	2
1551	1	29	1	2	서울특별시 강북구 인수동	2	2	0	4	1	2	4	320	3	3	3	3	3	3	3	3	2	2	3	2	2	2	2	2	3	1	6	2	2	5	1	3	4	1	3	2	3	3	2	3	3	2	3	3
1552	2	55	7		울산광역시 남구 달동	2	5	0	1	1	3	4	1000	2	3	3	3	4	2	3	2	2	3	2	3	3	3	3	3	3	4	4	4	4	3	4	6	1	3	3	2	3	3	2	2	2	2	2	3
1553	1	29	3		대구광역시 서구 내당1동	2	3	1	1	1	1	4	280	4	3	2	3	3	2	3	1	2	2	3	2	2	3	3	3	3	2	4	2	5	2	3	6	1	3	3	2	3	2	2	3	2	2	2	2
1554	1	26	1	3	서울특별시 중구 명동	1	5	0	3	1	2	4	5000	3	3	2	2	2	4	3	3	3	2	2	2	3	3	2	4	3	4	4	5	4	3	4	3	4	3	3	3	3	3	2	3	3	2	2	2
1555	1	53	2		부산광역시 부산진구 부전1동	2	3	0	1	1	2	4	500	2	2	1	2	2	1	2	2	1	2	2	2	1	2	3	3	2	3	4	4	4	3	3	4	3	3	3	2	3	2	2	3	2	2	3	2
1556	2	25	3		대구광역시 달성군 다사읍	1	3	0	1	1	2	4	200	3	2	2	2	3	3	3	3	3	3	3	2	2	2	2	2	2	1	3	1	6	1	4	6	1	6	3	2	3	2	2	2	2	1	2	2
1557	1	55	3		대구광역시 남구 봉덕3동	2	5	0	1	1	2	6	680	3	1	2	2	3	3	3	2	1	2	3	2	2	3	3	3	3	4	4	2	5	2	2	6	1	2	3	2	3	2	2	3	2	2	3	2
1558	1	27	1	2	서울특별시 동대문구 청량리동	1	3	0	1	1	2	4	500	3	2	2	2	2	2	2	2	2	2	2	2	3	3	3	3	3	3	3	3	4	3	4	6	1	6	2	2	2	2	2	2	2	2	2	2
1559	2	27	1	1	서울특별시 강남구 삼성1동	2	3	2	1	1	1	2	100	5	1	2	2	2	2	2	3	4	3	2	3	1	2	1	3	1	4	5	1	3	4	2	2	5	2	2	1	1	2	3	2	3	3	3	3
1560	2	22	5		광주광역시 남구 월산동	1	3	0	3	2	2	2	200	3	2	3	3	2	2	1	1	1	1	1	1	2	3	2	1	1	5	4	4	4	3	4	3	4	4	1	2	3	2	3	3	3	3	3	3
1561	1	52	2		부산광역시 중구 부평동	2	5	2	1	1	2	6	150	2	4	4	4	3	3	3	3	4	4	4	3	4	4	4	3	3	4	4	3	3	4	3	3	4	3	4	4	4	3	4	4	4	3	3	3
1562	1	54	6		대전광역시 서구 내동	1	3	0	1	1	2	4	600	4	4	4	3	3	2	3	3	4	4	3	3	4	3	3	3	4	5	4	4	3	4	3	3	4	2	4	3	3	4	3	4	4	3	4	4
1563	1	40	4		인천광역시 미추홀구 학익1동	2	4	2	1	1	2	4	500	4	2	2	3	2	2	3	2	3	4	3	2	2	3	3	3	3	1	5	5	3	4	2	6	1	3	3	3	4	4	3	4	4	2	3	3
1564	2	23	6		대전광역시 동구 삼성동	1	3	0	1	2	1	2	350	4	2	3	3	3	3	3	3	3	3	3	2	2	3	2	3	3	3	3	1	4	3	4	4	3	4	3	3	3	2	3	3	2	3	3	2
1565	2	29	1	4	서울특별시 금천구 독산4동	2	4	2	1	1	3	6	300	1	3	4	4	3	4	4	3	3	4	4	3	4	3	4	3	3	6	6	6	1	6	1	2	5	2	4	4	3	3	3	3	3	3	3	3
1566	2	21	1	4	서울특별시 금천구 독산4동	1	4	0	4	2	1	2	450	3	2	2	2	2	2	2	1	2	2	2	2	3	3	3	3	4	6	1	1	1	6	6	6	1	6	4	4	2	2	4	2	2	4	2	2
1567	2	23	1	2	서울특별시 노원구 상계5동	1	4	0	1	1	1	3	233	3	3	3	2	3	3	3	3	2	2	2	3	3	2	2	2	3	3	4	4	4	3	3	3	4	4	3	3	2	2	2	3	2	2	3	2
1568	2	31	2		부산광역시 해운대구 중1동	2	2	1	1	1	1	4	400	3	3	2	2	3	4	1	3	2	2	3	3	3	3	2	3	4	3	4	4	4	3	3	3	4	2	3	3	3	2	3	2	2	2	3	3
1569	1	29	1	3	서울특별시 관악구 삼성동	1	7	0	1	1	3	4	550	2	3	4	1	3	4	2	1	4	2	4	3	4	1	2	4	3	6	2	4	4	3	1	2	5	4	4	2	3	1	3	2	4	4	2	4
1570	2	53	2		부산광역시 남구 대연1동	2	3	1	1	1	2	4	600	4	4	3	3	4	3	3	2	3	4	3	3	2	2	1	2	1	3	2	3	3	4	3	3	4	3	3	1	2	2	2	2	3	3	2	1
1571	1	56	2		부산광역시 강서구 명지동	2	4	0	1	1	1	4	300	4	2	2	2	3	2	2	2	2	2	2	2	3	3	3	3	3	2	2	2	6	1	5	3	4	3	3	3	3	2	3	3	3	2	2	3
1572	1	70	5		광주광역시 광산구 신가동	2	2	0	1	1	2	4	330	3	1	2	2	2	1	2	1	2	2	2	1	3	3	4	4	3	4	1	3	6	1	3	3	4	3	4	3	3	3	2	4	4	3	4	4
1573	2	29	3		대구광역시 수성구 고산1동	1	4	0	1	2	2	4	600	3	3	2	3	3	2	3	2	3	2	2	3	3	3	3	3	3	4	4	4	3	4	3	2	5	3	3	2	3	2	3	2	2	3	2	2
1574	2	33	2		부산광역시 강서구 녹산동	2	4	0	1	2	1	4	300	3	3	2	2	4	2	4	3	2	2	3	2	3	3	3	4	3	1	4	1	3	4	6	6	1	6	3	3	3	1	3	3	2	2	2	2
1575	1	27	1	3	서울특별시 마포구 상암동	1	4	0	1	1	2	5	800	3	2	1	1	2	2	1	1	2	1	1	2	1	4	3	4	3	1	1	1	6	1	6	2	5	2	1	1	1	1	1	1	1	1	1	1
1576	1	27	3		대구광역시 달서구 송현1동	1	4	0	3	1	2	4	720	3	2	2	3	3	3	3	2	3	3	4	2	2	3	3	2	2	6	6	6	1	6	1	1	6	1	1	1	1	1	1	1	1	1	1	1
1577	1	28	1	2	서울특별시 노원구 중계본동	1	4	0	3	2	2	4	500	3	4	1	2	3	4	2	1	4	2	1	3	2	1	4	2	1	4	2	5	3	4	5	2	5	4	4	3	2	4	2	4	3	3	1	2
1578	1	26	1	2	서울특별시 성북구 장위2동	1	3	0	4	1	2	2	500	3	2	2	2	3	3	3	2	2	3	3	2	2	4	3	3	3	4	5	4	2	5	2	2	5	2	4	4	2	3	3	4	3	3	4	3
1579	1	23	4		인천광역시 남동구 간석2동	1	3	0	4	1	2	5	100	3	3	2	3	2	2	2	2	2	3	2	2	1	3	3	2	3	4	5	5	2	5	2	2	5	2	1	3	2	3	2	2	3	2	3	3
1580	1	39	2		부산광역시 해운대구 좌4동	1	1	0	1	2	1	4	280	4	3	3	3	4	4	3	4	3	3	3	4	3	4	3	3	3	5	5	3	2	5	2	1	6	1	4	4	3	2	3	3	2	4	3	2
1581	2	26	3		대구광역시 달서구 본리동	2	3	1	4	2	1	2	200	4	4	2	3	2	2	3	2	2	2	2	2	3	2	3	2	3	4	3	1	3	4	3	3	4	3	4	4	3	2	4	4	3	3	3	1
1582	2	53	1	2	서울특별시 성북구 보문동	1	1	0	3	2	1	2	400	3	2	2	3	3	3	3	3	2	3	3	3	3	3	4	3	3	5	6	6	2	5	2	2	5	2	3	3	3	2	2	2	2	2	2	2
1583	2	28	2		부산광역시 서구 남부민2동	2	3	1	3	1	1	4	300	3	2	3	1	4	4	3	2	3	2	1	3	2	3	3	3	3	3	4	2	4	3	5	4	3	2	3	4	2	2	3	3	2	2	2	3
1584	2	26	7		울산광역시 동구 남목2동	2	3	1	1	1	2	4	400	3	2	2	2	2	2	3	2	4	2	4	2	2	2	2	2	2	6	6	6	2	5	2	1	6	1	3	3	3	3	3	3	2	3	3	3
1585	2	27	4		인천광역시 계양구 작전1동	2	3	1	1	1	2	4	500	3	3	2	2	2	2	2	3	2	2	2	3	3	3	3	3	3	1	6	1	6	1	1	6	1	1	3	3	3	3	3	3	3	3	3	2
1586	2	50	2		부산광역시 금정구 서2동	1	3	0	3	2	2	4	250	3	3	2	4	3	3	3	4	4	3	4	3	2	3	2	3	4	3	3	4	3	4	3	2	5	2	3	4	2	2	2	2	3	1	2	2
1587	1	50	6		대전광역시 서구 둔산1동	2	4	1	1	1	3	6	900	3	2	3	2	2	2	2	3	2	3	3	2	3	3	3	3	2	6	6	4	2	5	1	3	4	1	2	2	3	3	2	3	2	2	2	2
1588	2	51	1	2	서울특별시 성북구 정릉3동	2	4	0	1	2	2	4	500	3	3	3	3	3	3	3	2	3	3	3	3	2	3	3	3	3	1	1	1	6	1	2	3	4	3	3	3	3	3	3	3	3	3	3	3
1589	2	55	4		인천광역시 강화군 선원면	2	1	0	1	1	1	4	100	4	3	3	3	3	3	3	3	3	2	2	2	3	3	3	4	4	5	4	4	3	4	2	2	5	3	3	2	3	3	2	2	3	2	3	3
1590	2	27	1	4	서울특별시 강서구 방화1동	1	1	0	4	3	2	4	210	2	2	2	3	3	4	3	3	3	4	4	3	2	3	3	3	3	5	5	5	6	1	1	6	1	2	4	4	4	4	3	3	3	3	3	3
1591	2	26	2		부산광역시 북구 덕천1동	2	2	0	1	1	1	4	350	4	3	4	4	4	4	4	4	4	4	3	3	3	3	3	3	3	1	1	1	6	1	6	6	1	6	3	3	3	2	3	2	2	3	2	2
1592	2	55	4		인천광역시 계양구 계산1동	2	4	0	1	1	2	4	400	4	3	3	2	3	3	2	3	3	3	3	3	3	3	3	2	3	4	6	5	2	5	2	2	5	1	3	2	3	3	2	3	3	2	3	3
1593	2	55	2		부산광역시 연제구 거제2동	2	4	0	1	1	1	4	800	4	2	2	1	1	1	1	2	2	2	3	3	3	3	4	4	4	4	5	5	1	6	1	2	5	2	2	3	3	3	1	3	2	3	3	3
1594	2	27	1	2	서울특별시 성동구 금호1가동	1	4	0	1	1	1	4	800	3	2	2	1	1	1	1	1	2	2	2	2	4	3	3	3	3	4	4	5	5	2	5	3	4	3	3	3	2	2	4	4	3	2	2	2
1595	2	53	2		부산광역시 수영구 광안3동	2	3	0	1	1	2	2	100	3	1	2	3	4	3	2	1	2	3	4	3	4	3	2	1	2	6	5	4	1	6	2	1	6	2	4	3	2	1	4	3	2	4	3	2
1596	2	62	2		부산광역시 동구 범일1동	2	3	0	1	1	2	4	350	3	2	2	2	3	2	3	2	2	2	2	2	3	3	3	3	2	1	3	2	5	2	3	6	1	4	3	2	2	2	2	2	3	3	2	2
1597	2	28	7		울산광역시 동구 남목2동	2	3	1	1	1	2	4	600	3	3	3	3	3	2	2	3	3	2	4	3	1	1	3	3	3	1	4	1	6	1	3	6	1	4	3	3	3	3	3	3	3	3	3	3
1598	2	29	2		부산광역시 남구 용호3동	1	4	0	1	1	2	4	1350	4	2	1	2	1	2	1	1	2	2	1	1	2	4	3	3	3	5	5	5	2	5	2	2	5	2	3	3	4	3	3	4	3	3	3	2
1599	2	28	2		부산광역시 사하구 장림2동	2	5	1	1	2	1	2	250	3	3	2	3	2	2	3	2	3	3	4	3	2	3	3	3	2	3	3	2	4	3	4	4	3	3	3	3	3	2	3	3	2	3	3	2
1600	2	29	1	2	서울특별시 성동구 금호1가동	2	4	2	1	2	2	4	350	3	1	1	2	2	2	2	2	2	1	1	1	4	3	3	4	4	1	1	1	5	2	4	5	2	5	3	3	3	3	2	2	2	2	2	3
1601	1	29	2		부산광역시 연제구 연산4동	1	3	0	1	1	1	4	220	3	2	2	2	3	2	3	2	2	2	3	2	2	3	3	3	3	6	6	4	1	6	1	1	6	1	3	3	3	2	3	3	2	4	3	3
1602	1	51	2		부산광역시 사하구 다대2동	2	4	0	1	3	1	4	500	3	3	2	3	2	3	3	2	2	3	2	3	2	3	3	3	2	3	2	2	4	3	4	4	3	5	2	3	2	2	2	3	3	3	2	3
1603	2	28	5		광주광역시 남구 주월1동	1	4	0	3	1	2	4	420	4	2	3	2	2	3	2	1	2	2	3	3	3	3	3	2	2	5	5	5	3	4	2	3	4	2	3	2	2	2	2	3	3	2	2	2
1604	2	49	4		인천광역시 남동구 논현고잔동	2	4	0	1	1	2	4	600	3	3	3	2	3	3	3	3	3	3	2	3	3	3	3	3	2	1	1	1	6	1	5	5	2	5	4	3	3	2	3	3	2	3	3	3
1605	2	26	1	2	서울특별시 강북구 번2동	1	4	0	1	3	1	4	130	3	2	3	3	4	4	4	4	4	4	3	2	1	3	3	2	2	1	3	3	6	1	3	6	1	6	4	4	4	4	4	4	3	4	4	3
1606	2	51	2		부산광역시 북구 화명2동	2	4	2	1	1	2	4	400	3	2	2	3	3	2	2	2	3	2	3	2	3	2	2	3	3	4	3	3	3	4	4	3	4	4	3	3	2	2	3	3	3	3	3	2
1607	1	26	3		대구광역시 중구 대봉1동	1	1	0	2	2	2	4	200	5	1	2	2	1	2	1	1	2	2	3	3	4	4	3	3	3	6	6	6	3	4	3	3	4	3	4	3	3	3	3	2	2	3	2	3
1608	2	26	2		부산광역시 부산진구 가야1동	2	5	1	4	1	2	4	450	3	2	1	2	2	2	2	2	3	2	3	2	2	1	2	3	2	4	5	4	3	4	3	3	4	4	3	3	3	2	3	2	1	3	2	1
1609	2	29	3		대구광역시 달서구 상인2동	2	3	1	1	1	2	4	400	3	3	4	4	4	4	3	4	4	4	4	4	3	3	3	3	3	3	6	3	4	3	2	3	4	2	4	4	4	4	4	4	3	3	4	3
1610	1	52	3		대구광역시 달성군 구지면	2	2	0	3	1	1	2	300	2	3	4	4	4	3	4	1	3	4	4	4	3	3	3	3	3	4	4	1	3	4	3	3	4	3	3	3	3	1	3	3	1	3	3	1
1611	2	24	4		인천광역시 남동구 논현1동	2	2	1	1	1	2	2	500	4	2	2	2	2	2	2	1	1	2	2	2	3	4	3	3	3	3	3	3	3	4	3	3	4	3	4	2	2	2	3	3	3	2	3	3
1612	1	33	7		울산광역시 중구 다운동	2	4	2	1	1	3	4	900	3	3	4	3	4	3	4	3	4	3	4	3	3	4	3	4	3	4	5	6	2	5	1	2	5	1	4	2	3	4	2	3	4	2	3	4
1613	2	50	2		부산광역시 금정구 부곡2동	2	3	1	1	1	2	4	600	3	2	2	3	3	3	2	3	4	4	2	2	2	2	3	2	2	3	4	5	4	3	4	5	2	4	3	1	2	2	2	2	3	2	2	2
1614	2	27	5		광주광역시 북구 중앙동	2	5	1	3	1	3	6	1000	2	3	3	4	3	4	3	4	4	4	4	3	3	2	2	2	1	3	2	2	5	2	5	5	2	4	2	2	1	2	2	2	1	2	1	2
1615	2	27	4		인천광역시 남동구 구월1동	1	4	0	1	1	2	3	850	3	2	3	2	4	3	4	3	2	3	3	3	1	3	3	3	3	4	5	5	2	5	2	4	3	1	3	3	3	2	2	3	2	2	3	2
1616	2	49	4		인천광역시 서구 검단동	2	4	0	1	1	2	4	580	3	2	2	1	1	1	2	1	1	2	1	1	4	4	4	4	4	4	4	3	4	3	3	5	2	4	2	3	3	1	4	3	3	3	2	2
1617	2	54	2		부산광역시 북구 만덕3동	2	4	2	1	1	2	4	300	3	2	2	3	3	2	2	2	2	2	2	2	3	3	3	3	3	1	5	5	6	1	3	6	1	3	3	2	3	3	2	3	3	2	3	3
1618	2	20	1	4	서울특별시 동작구 상도4동	1	1	0	5	3	1	5	150	3	2	3	3	4	4	4	4	4	4	4	2	3	3	3	1	1	4	4	5	1	6	3	1	6	1	4	3	3	3	3	3	3	2	3	3
1619	2	28	2		부산광역시 사상구 학장동	2	3	1	1	1	1	4	200	3	3	2	2	3	3	3	2	2	3	3	2	3	2	2	3	3	1	5	1	6	1	2	6	1	2	3	2	3	2	2	3	2	2	3	2
1620	1	29	2		부산광역시 연제구 연산4동	2	2	0	1	2	2	4	600	3	3	3	2	3	3	2	3	2	3	2	2	3	3	2	3	2	3	4	4	4	3	5	6	1	3	1	3	2	2	2	2	3	2	3	2
1621	1	29	4		인천광역시 남동구 간석2동	2	2	0	5	4	1	2	166	1	3	2	2	1	1	1	2	2	2	2	3	1	3	1	2	3	1	1	1	4	3	6	3	4	6	1	1	1	1	1	1	1	4	1	1
1622	1	57	3		대구광역시 동구 공산동	2	1	0	1	1	2	2	250	1	2	2	2	2	2	2	1	2	2	2	2	3	3	3	4	3	5	4	4	3	4	2	2	5	2	3	3	3	2	3	3	2	3	3	2
1623	2	29	2		부산광역시 북구 구포2동	2	1	0	4	3	2	4	200	4	3	2	2	2	4	4	1	3	3	2	2	3	4	3	3	4	4	3	2	3	4	3	3	4	3	2	3	3	1	3	3	2	3	3	1
1624	2	28	1	2	서울특별시 노원구 하계1동	2	2	0	1	1	2	4	500	4	2	1	1	3	3	2	3	2	1	3	1	3	3	3	3	2	5	5	3	3	4	2	3	4	4	4	3	3	2	1	1	1	2	3	2
1625	2	29	1	2	서울특별시 성북구 보문동	2	3	0	4	2	2	4	700	3	2	3	2	1	2	2	3	2	2	2	2	2	3	2	2	3	1	1	4	3	4	6	2	5	2	2	3	2	3	3	2	2	2	2	2
1626	2	27	4		인천광역시 서구 검단동	1	3	0	1	3	2	4	500	3	2	2	3	3	3	3	2	3	3	3	3	2	3	3	2	2	2	3	3	5	2	4	5	2	5	2	2	2	2	2	2	2	1	1	1
1627	1	50	2		부산광역시 동래구 명륜동	2	4	0	1	1	1	4	400	3	2	2	3	3	2	3	2	3	3	3	2	2	2	3	3	3	6	6	2	1	6	1	2	5	2	3	3	3	2	3	3	2	3	3	2
1628	2	52	3		대구광역시 북구 복현2동	2	3	0	1	1	2	2	150	3	2	2	2	2	2	2	2	2	2	3	2	2	2	2	2	2	2	1	1	5	2	6	6	1	5	1	1	1	1	1	1	1	1	1	1
1629	2	26	1	4	서울특별시 강서구 염창동	1	4	0	1	1	2	4	800	3	3	3	3	3	2	3	3	3	3	3	3	2	3	3	3	3	1	6	1	6	1	2	6	1	2	4	4	4	4	4	4	4	3	3	3
1630	2	29	2		부산광역시 사하구 감천2동	1	4	0	8	7	1	4	600	4	1	2	1	2	2	1	1	2	2	2	1	2	3	3	2	2	6	1	1	3	4	3	6	1	6	3	2	2	2	2	2	1	2	2	1
1631	1	28	7		울산광역시 중구 다운동	2	4	1	4	2	1	4	350	4	3	4	3	2	3	2	2	3	3	3	2	3	1	2	1	1	1	4	5	6	1	6	2	5	3	3	2	1	2	3	4	3	1	1	2
1632	2	26	1	2	서울특별시 도봉구 방학2동	2	4	2	1	2	2	2	500	3	3	3	2	3	4	4	3	3	2	3	3	3	2	2	3	3	4	3	4	3	4	4	4	3	3	3	3	2	1	3	3	2	2	3	3
1633	1	59	5		광주광역시 동구 계림2동	2	2	0	3	7	2	6	300	2	2	3	2	2	2	2	1	2	2	2	2	2	3	2	2	1	4	4	3	2	5	2	2	5	2	3	2	3	2	2	2	1	2	2	1
1634	1	61	3		대구광역시 서구 평리3동	2	3	0	1	1	1	4	800	4	2	2	3	3	2	2	2	2	3	2	2	2	3	3	3	3	4	5	4	3	4	2	3	4	2	4	2	3	3	2	3	3	2	3	3
1635	1	28	2		부산광역시 남구 용당동	2	3	1	1	2	2	4	330	2	2	2	3	3	2	3	1	2	3	4	4	4	3	2	3	3	3	3	4	2	5	2	3	4	3	2	3	3	4	2	4	2	1	1	2
1636	1	38	7		울산광역시 남구 신정1동	2	3	1	1	2	1	4	360	4	2	3	3	3	3	4	3	3	3	3	3	2	1	2	2	2	3	3	1	5	2	5	3	4	6	2	2	2	1	2	2	1	2	2	1
1637	2	27	2		부산광역시 해운대구 우2동	2	3	1	1	2	2	4	500	3	3	3	2	4	4	4	3	4	3	4	4	1	2	3	2	3	5	6	5	2	5	2	2	5	2	4	2	3	2	3	2	2	3	2	2
1638	2	28	7		울산광역시 중구 약사동	2	3	1	1	1	1	4	400	3	2	3	3	2	2	3	3	3	3	2	2	3	2	1	2	3	3	1	1	5	2	6	6	1	6	3	2	2	2	2	2	1	1	1	1
1639	1	26	5		광주광역시 광산구 수완동	1	1	0	2	3	2	4	200	3	2	2	3	3	2	2	3	3	2	2	2	2	3	2	2	2	3	4	3	4	3	3	3	4	4	3	2	2	3	3	2	3	3	3	3
1640	1	25	2		부산광역시 북구 금곡동	1	1	0	1	2	2	5	700	4	2	3	3	2	2	3	3	3	2	2	3	3	2	2	2	3	4	2	3	4	3	5	4	3	5	2	3	2	2	2	3	3	2	1	2
1641	1	60	4		인천광역시 부평구 부개2동	2	4	0	4	2	2	4	750	2	2	2	2	2	2	3	2	2	2	2	2	2	3	3	3	2	4	4	3	2	5	2	2	5	2	3	3	3	3	2	3	2	2	2	2
1642	2	55	2		부산광역시 영도구 동삼1동	1	3	0	1	1	2	4	450	3	2	2	1	2	2	2	1	2	2	1	1	3	2	2	2	2	3	4	3	3	4	3	3	4	3	1	2	1	1	1	2	2	2	2	2
1643	2	29	7		울산광역시 북구 농소1동	1	3	0	4	1	1	4	900	3	3	3	3	4	3	4	4	4	2	3	2	3	3	3	3	3	1	6	1	6	1	1	4	3	2	4	4	4	4	4	4	3	4	4	3
1644	2	65	5		광주광역시 남구 주월1동	3	2	0	1	1	1	1	160	3	2	3	2	3	2	3	2	3	2	2	2	2	3	3	2	3	3	4	4	4	3	4	3	4	4	2	3	3	3	3	3	2	3	2	2
1645	2	55	4		인천광역시 남동구 간석3동	2	5	0	1	1	2	4	599	4	4	1	2	2	3	1	2	3	3	3	2	2	2	2	1	1	1	4	2	4	3	5	4	3	4	2	3	3	2	4	4	3	4	3	2
1646	1	55	3		대구광역시 남구 대명1동	2	3	0	1	1	1	4	380	3	2	2	2	3	3	3	2	2	2	2	2	2	3	3	3	3	6	5	1	3	4	3	2	5	3	3	3	3	2	3	3	2	3	3	2
1647	1	27	1	4	서울특별시 구로구 오류2동	1	4	0	1	1	2	2	587	5	3	2	2	1	3	3	2	1	2	2	2	1	4	2	2	3	2	4	4	2	5	3	3	4	2	1	4	2	1	4	3	1	3	4	2
1648	1	28	4		인천광역시 계양구 계산1동	2	3	1	1	1	2	4	350	4	1	1	1	1	1	1	3	1	1	1	1	3	3	3	3	3	5	5	5	3	4	3	2	5	2	3	3	3	2	3	3	2	3	3	2
1649	2	25	4		인천광역시 미추홀구 주안2동	1	3	0	3	2	2	4	1000	3	2	1	2	2	2	2	2	2	2	3	1	3	3	3	3	3	2	3	3	1	6	1	2	5	1	4	4	4	4	4	4	4	3	4	4
1650	1	59	4		인천광역시 남동구 간석2동	2	5	0	1	1	2	6	599	5	3	2	2	1	2	1	1	2	2	1	1	3	4	4	2	3	3	3	3	6	1	6	4	3	5	3	4	2	1	2	3	4	1	2	3
1651	1	25	1	3	서울특별시 은평구 응암2동	1	1	0	5	1	1	2	210	3	4	3	4	3	4	3	4	3	4	4	4	4	3	2	1	1	6	5	4	4	3	5	3	4	2	4	3	2	1	3	2	1	3	2	1
1652	2	28	5		광주광역시 서구 금호1동	1	5	0	1	3	1	4	99	3	2	3	1	1	2	2	3	2	3	1	1	1	2	2	2	2	6	6	6	1	6	1	1	6	1	3	3	2	4	3	4	3	3	3	3
1653	2	24	3		대구광역시 북구 대현동	1	2	0	4	3	1	3	300	4	1	1	4	3	2	3	4	2	3	2	2	3	3	3	3	3	3	3	3	3	4	1	3	4	2	3	3	3	3	3	3	3	2	2	2
1654	2	50	2		부산광역시 수영구 망미1동	1	4	0	3	1	1	4	550	4	2	2	2	3	2	3	2	2	2	3	2	3	3	3	3	3	3	3	1	4	3	4	6	1	6	2	2	2	1	2	2	1	2	2	1
1655	1	47	4		인천광역시 연수구 송도1동	1	6	0	1	1	2	4	650	4	2	2	2	3	2	3	1	2	2	2	2	2	3	4	3	3	4	5	1	4	3	3	3	4	3	3	3	3	3	3	3	3	3	3	3
1656	2	51	2		부산광역시 부산진구 당감1동	2	4	1	1	1	1	4	600	3	2	2	3	2	2	1	2	2	2	2	2	3	4	3	2	3	1	1	1	6	1	6	6	1	6	2	2	3	2	2	2	2	2	2	3
1657	2	54	2		부산광역시 기장군 기장읍	2	3	1	1	1	2	4	600	3	2	2	2	3	3	2	2	3	2	3	2	2	2	3	3	3	1	6	6	6	1	1	6	1	1	3	1	3	3	1	3	3	1	3	3
1658	1	28	6		대전광역시 중구 대흥동	1	1	0	4	3	2	4	200	3	1	2	2	1	1	1	2	1	1	2	2	3	3	3	4	4	3	4	4	3	4	3	3	4	3	3	3	4	3	2	2	2	4	4	4
1659	1	51	4		인천광역시 서구 가좌3동	2	4	2	1	1	1	4	400	3	1	3	4	2	3	3	1	3	4	3	3	3	4	2	2	3	4	5	4	4	3	4	5	2	6	4	1	2	2	2	2	1	4	3	2
1660	2	51	1	2	서울특별시 성북구 석관동	2	4	0	1	1	2	4	480	3	3	3	3	3	3	3	2	3	2	3	3	2	2	3	3	2	1	4	1	6	1	4	3	4	3	3	2	3	2	2	3	2	2	3	2
1661	2	27	7		울산광역시 남구 삼산동	1	4	0	1	1	3	4	1000	4	2	2	2	2	3	3	2	2	1	2	2	1	2	2	3	3	4	4	6	6	1	4	4	3	3	3	2	2	2	1	1	1	1	1	2
1662	2	22	1	2	서울특별시 중랑구 중화2동	1	4	0	4	3	1	2	50	3	2	3	3	4	4	3	3	3	4	3	2	2	3	2	3	3	2	3	4	4	3	3	4	3	3	3	3	2	3	3	3	4	2	2	3
1663	1	26	3		대구광역시 달서구 진천동	1	4	0	4	2	1	3	200	1	3	2	3	3	3	4	3	3	3	4	3	2	3	3	3	3	1	4	1	6	1	3	6	1	3	3	3	3	2	3	3	2	3	3	2
1664	1	50	4		인천광역시 서구 검단동	2	4	2	1	1	2	4	300	3	2	3	3	3	3	2	3	4	3	3	3	2	3	2	2	2	3	4	4	3	4	2	3	4	2	3	2	2	3	3	2	3	2	3	2
1665	2	22	3		대구광역시 북구 침산3동	1	5	0	1	1	1	3	400	3	2	2	1	2	2	1	1	2	2	1	2	3	4	3	4	3	4	4	4	3	4	3	3	4	3	3	4	3	3	3	3	3	2	3	3
1666	1	28	6		대전광역시 서구 내동	2	2	0	1	1	2	4	300	3	3	3	4	3	3	2	3	4	3	3	4	3	4	4	3	3	4	5	5	2	5	3	2	5	3	3	4	3	3	3	4	2	3	4	3
1667	2	27	1	2	서울특별시 성북구 길음1동	2	2	0	1	1	2	6	2500	5	2	2	2	2	2	2	3	2	2	2	2	3	3	3	3	3	1	6	6	6	1	1	6	1	1	3	2	3	3	2	3	3	2	3	3
1668	1	45	4		인천광역시 남동구 간석2동	2	6	0	1	2	2	4	700	3	2	2	2	3	3	3	2	3	2	3	2	2	3	3	2	3	1	6	3	3	4	1	5	2	1	4	3	4	4	1	3	3	1	4	2
1669	2	51	3		대구광역시 달서구 월성2동	2	2	0	1	1	1	4	499	3	2	2	3	3	3	2	2	3	3	3	3	2	3	3	2	2	2	2	2	5	2	5	6	1	6	2	2	2	2	2	2	2	2	2	2
1670	2	53	2		부산광역시 금정구 금사회동동	2	4	0	3	2	2	2	200	4	2	3	1	2	3	3	4	4	4	4	3	4	4	3	3	3	6	6	4	3	4	3	2	5	3	4	4	4	3	3	4	3	2	2	3
1671	1	29	6		대전광역시 중구 유천2동	1	2	0	4	2	1	4	208	5	2	3	2	2	2	2	1	2	2	2	2	2	3	4	4	3	1	1	1	6	1	6	6	1	6	4	3	3	2	3	3	2	2	3	3
1672	2	53	4		인천광역시 부평구 부평5동	4	2	0	1	1	2	2	300	3	2	2	2	2	3	2	2	2	2	1	2	3	4	4	4	4	1	5	2	6	1	2	2	5	2	3	4	4	4	3	4	4	2	4	2
1673	2	21	3		대구광역시 서구 내당1동	1	2	0	4	3	1	2	150	2	2	2	3	3	2	3	2	2	3	2	2	2	4	4	3	3	3	3	2	4	3	5	3	4	4	3	3	3	3	3	3	2	3	3	2
1674	2	26	6		대전광역시 서구 만년동	1	1	0	5	3	2	4	210	3	3	3	3	3	4	3	3	3	3	3	3	2	3	3	3	2	6	6	6	1	6	1	1	6	1	3	2	2	2	2	2	2	2	2	2
1675	2	50	3		대구광역시 달성군 다사읍	2	4	2	1	1	2	4	450	2	2	2	2	1	2	1	1	2	2	2	2	2	3	3	3	3	1	2	2	6	1	3	3	4	3	3	3	3	2	3	3	3	3	3	3
1676	1	29	1	2	서울특별시 노원구 상계5동	2	3	1	1	1	2	4	400	3	3	2	2	3	2	2	3	3	2	3	3	2	3	2	2	3	1	3	1	6	1	2	6	1	2	1	2	2	3	1	2	3	2	3	2
1677	1	38	7		울산광역시 중구 학성동	1	2	0	4	2	2	4	500	3	3	3	3	3	3	3	4	4	4	4	3	2	2	3	3	3	3	3	3	4	3	4	4	3	4	3	2	1	2	1	1	2	3	3	2
1678	2	38	7		울산광역시 중구 복산1동	2	3	1	1	1	1	4	499	3	2	2	2	2	2	3	2	2	2	2	2	2	2	3	2	2	3	3	2	6	1	6	6	1	5	1	1	2	2	1	1	2	1	1	1
1679	2	38	7		울산광역시 남구 삼호동	1	2	0	1	1	1	4	150	3	4	4	4	2	2	2	2	2	2	2	4	2	3	3	3	3	1	1	1	6	1	6	6	1	6	3	2	2	2	2	2	2	2	2	2
1680	2	28	1	2	서울특별시 성동구 왕십리도선동	2	3	1	1	1	2	4	400	3	3	3	3	2	3	4	3	3	3	2	2	2	2	1	2	2	3	4	4	3	4	3	3	4	3	2	3	3	3	1	1	2	3	2	2
1681	2	57	5		광주광역시 서구 농성1동	2	2	0	1	2	1	4	600	4	3	2	2	3	2	2	3	2	3	2	2	3	3	3	3	3	4	5	2	4	3	3	3	4	3	3	3	4	3	2	3	2	2	4	2
1682	2	33	7		울산광역시 북구 농소1동	1	5	0	1	1	2	4	400	2	2	2	2	2	3	2	2	2	2	2	2	3	3	3	3	2	4	4	3	2	5	2	2	5	2	3	2	2	3	3	3	2	3	3	2
1683	1	63	1	2	서울특별시 노원구 상계9동	2	3	0	1	1	2	4	350	3	2	2	2	3	3	3	3	2	2	2	2	3	3	3	3	3	6	5	5	4	3	3	2	5	2	3	3	3	3	3	3	3	3	3	3
1684	2	50	1	2	서울특별시 성북구 정릉3동	1	2	0	3	3	1	4	350	4	4	4	4	3	4	4	2	4	4	4	4	2	3	3	3	2	3	4	1	6	1	2	2	5	2	2	2	3	3	2	2	3	2	3	3
1685	2	57	4		인천광역시 부평구 부개2동	2	2	0	1	3	1	4	400	2	2	2	3	4	4	4	3	3	3	4	3	4	4	4	1	4	6	2	1	1	6	1	1	6	1	4	3	4	3	3	4	3	3	3	3
1686	2	55	4		인천광역시 남동구 구월1동	1	8	0	4	1	2	6	600	4	2	2	3	1	1	1	1	1	1	1	2	4	4	4	4	4	5	5	5	6	1	3	2	5	2	4	4	4	4	3	3	3	2	3	3
1687	2	29	3		대구광역시 수성구 두산동	2	2	0	1	3	2	4	650	4	2	2	3	2	2	2	2	3	2	3	2	3	3	3	3	3	1	6	4	6	1	1	3	4	1	4	3	4	3	3	4	3	1	3	2
1688	2	22	4		인천광역시 서구 검단동	1	3	0	1	2	2	3	500	3	3	3	2	2	3	3	2	2	3	2	2	2	3	2	2	3	3	4	3	4	3	3	4	3	3	2	3	3	2	2	3	2	2	3	2
1689	2	22	1	3	서울특별시 서대문구 남가좌1동	1	4	0	3	1	2	3	500	3	3	3	3	3	3	3	3	3	3	2	3	2	3	3	3	3	6	6	6	1	6	1	1	6	1	3	3	3	3	3	3	3	3	3	3
1690	1	27	1	2	서울특별시 광진구 중곡2동	1	3	0	1	3	2	4	970	2	3	4	3	2	1	1	1	1	2	2	4	3	4	3	3	2	5	5	4	2	5	3	3	4	4	4	4	4	4	4	4	4	3	4	3
1691	1	59	5		광주광역시 서구 양동	3	1	0	3	1	1	1	50	3	4	4	3	3	4	3	3	3	3	2	3	2	2	2	2	3	6	4	2	1	6	2	4	3	5	2	4	3	1	4	3	2	4	3	2
1692	2	26	3		대구광역시 중구 대봉1동	2	3	2	3	1	2	4	700	3	3	2	2	2	2	2	2	2	2	3	2	3	3	3	3	3	4	3	3	5	2	4	4	3	4	3	2	2	2	2	2	2	1	2	2
1693	1	55	1	2	서울특별시 동대문구 장안1동	2	3	0	4	3	1	2	400	5	2	2	2	2	2	2	2	3	3	2	2	1	3	3	4	3	1	1	1	6	1	6	3	4	3	3	2	3	2	2	3	2	2	3	2
1694	2	69	7		울산광역시 남구 삼호동	2	2	0	1	1	2	2	330	2	2	2	3	3	2	2	2	2	3	2	2	2	3	3	3	3	4	5	5	5	2	3	6	1	4	3	2	3	2	4	3	3	3	3	2
1695	1	36	7		울산광역시 남구 삼산동	2	3	1	1	1	2	4	600	2	2	2	2	3	3	3	2	2	2	3	2	3	3	3	3	3	6	4	4	1	6	1	6	1	2	3	3	3	3	2	2	2	3	3	3
1696	1	24	2		부산광역시 해운대구 좌4동	1	3	0	1	1	2	2	300	2	3	2	2	3	3	4	3	2	3	4	3	4	3	4	3	3	5	4	5	3	4	2	3	4	4	4	3	3	4	3	4	2	4	3	4
1697	2	28	1	4	서울특별시 관악구 은천동	1	2	0	4	3	2	4	200	4	2	3	4	4	4	4	4	4	4	4	3	1	3	3	4	3	3	5	4	3	4	2	3	4	2	1	2	1	2	1	1	1	1	1	1
1698	2	54	2		부산광역시 수영구 수영동	2	2	0	4	1	2	1	199	1	3	2	3	3	2	2	2	3	3	4	3	3	3	3	3	3	3	2	2	5	2	5	5	2	5	1	1	1	1	1	1	1	1	1	1
1699	2	29	1	2	서울특별시 광진구 화양동	2	3	1	4	2	2	4	400	3	3	3	3	3	3	3	3	3	3	3	2	3	3	3	3	2	1	6	1	2	5	2	2	5	2	3	2	3	3	2	3	3	2	3	3
1700	2	76	1	2	서울특별시 성북구 장위2동	3	2	0	3	1	1	1	650	5	2	3	2	3	3	3	3	3	2	3	3	2	2	2	2	3	3	3	2	3	4	4	3	4	6	3	3	2	2	3	2	2	3	2	2
1701	2	29	1	2	서울특별시 광진구 자양3동	2	3	1	4	2	2	6	450	4	2	3	2	2	2	2	2	3	3	3	2	2	3	3	3	3	3	3	3	3	4	3	2	5	2	4	4	4	4	4	4	4	4	4	4
1702	2	50	1	2	서울특별시 노원구 상계5동	2	3	0	1	1	1	2	300	3	2	2	2	2	2	3	3	3	3	3	2	1	1	2	2	2	4	3	3	4	3	5	6	1	6	2	2	2	1	2	2	1	1	2	2
1703	1	64	4		인천광역시 미추홀구 주안2동	3	2	0	1	7	2	4	500	3	3	2	3	3	3	2	2	3	2	3	2	4	4	4	4	4	4	5	3	3	4	3	3	4	2	4	4	4	3	3	4	3	3	4	3
1704	2	46	4		인천광역시 미추홀구 주안2동	2	2	0	1	1	1	4	200	3	3	4	3	2	2	3	2	3	3	3	4	2	3	3	2	2	2	3	3	3	4	3	4	3	2	4	3	4	4	3	4	4	2	3	4
1705	1	47	7		울산광역시 울주군 웅촌면	2	4	2	7	7	1	6	400	3	3	3	3	3	3	2	2	2	3	3	3	2	2	2	2	2	3	3	2	5	2	4	5	2	4	3	3	2	2	3	3	2	3	2	2
1706	1	29	7		울산광역시 북구 염포동	1	3	0	1	1	2	4	300	3	3	2	3	1	2	2	2	3	3	4	3	3	1	2	3	1	4	3	5	3	4	4	3	4	4	3	3	2	2	3	2	1	2	2	1
1707	2	29	1	2	서울특별시 성동구 금호1가동	2	2	0	2	3	1	4	500	3	2	4	3	3	3	3	1	1	1	1	3	3	1	1	1	1	2	4	5	6	1	3	6	1	6	3	2	2	2	2	2	2	3	2	2
1708	2	25	1	2	서울특별시 성북구 보문동	1	3	0	4	3	2	4	1000	5	4	4	4	4	3	4	4	4	4	4	4	3	3	3	3	4	5	5	5	2	5	2	2	5	2	3	3	3	3	3	3	3	3	3	3
1709	2	28	1	4	서울특별시 영등포구 문래동	1	1	0	4	3	1	4	200	3	4	4	4	2	2	3	2	2	2	2	3	3	3	3	3	3	1	1	1	6	1	5	6	1	6	2	2	2	2	2	2	2	2	2	2
1710	2	55	3		대구광역시 서구 평리3동	2	3	0	3	2	2	2	700	2	2	3	3	3	2	2	2	3	2	4	3	2	3	4	3	3	3	4	2	3	4	3	3	4	3	3	2	1	1	2	3	2	2	1	2
1711	2	25	6		대전광역시 유성구 원신흥동	1	4	0	1	1	1	4	500	3	1	1	1	3	2	3	3	3	3	3	1	2	4	2	4	4	5	5	5	3	4	3	5	2	5	3	3	3	3	3	3	3	2	2	2
1712	2	29	1	2	서울특별시 노원구 상계5동	2	2	0	1	1	2	4	300	4	2	2	1	1	1	1	2	2	2	2	2	2	2	3	3	3	1	1	4	6	1	6	5	2	5	2	2	3	3	2	2	2	4	4	4
1713	1	54	6		대전광역시 유성구 신성동	2	4	0	1	1	2	6	400	2	1	2	1	2	2	2	1	2	2	2	1	2	3	3	3	3	4	3	3	2	5	3	2	5	3	3	3	3	2	3	3	2	3	3	2
1714	1	43	4		인천광역시 미추홀구 도화2.3동	2	3	1	4	1	1	4	400	5	2	2	2	3	3	2	2	2	2	2	2	3	3	2	2	3	6	6	6	1	6	1	1	6	1	3	2	2	3	3	3	2	1	3	3
1715	2	51	3		대구광역시 북구 복현2동	1	3	0	1	1	1	4	100	3	2	2	2	2	3	2	2	3	3	3	2	2	3	3	2	2	2	1	2	6	1	5	6	1	5	3	2	3	2	2	2	2	2	2	2
1716	1	51	6		대전광역시 유성구 원신흥동	2	4	1	1	1	2	4	360	2	2	1	3	3	2	3	1	2	1	4	3	3	3	4	2	2	4	5	3	4	3	3	4	3	3	3	4	2	2	3	2	2	3	3	2
1717	2	59	2		부산광역시 부산진구 당감1동	2	4	0	1	2	1	2	590	3	2	4	4	4	4	4	4	4	4	4	4	2	4	4	4	4	1	3	3	6	1	3	6	1	6	4	2	4	4	2	4	4	2	4	4
1718	1	69	2		부산광역시 부산진구 개금3동	4	1	0	1	1	1	6	240	2	2	4	3	3	2	3	1	2	2	2	3	3	2	3	3	3	2	2	2	5	2	5	6	1	6	3	2	2	1	1	1	1	1	1	1
1719	1	53	1	2	서울특별시 동대문구 용신동	2	5	0	1	1	2	4	400	3	2	2	2	2	2	3	2	2	2	3	2	3	3	3	3	3	2	2	2	5	2	2	4	3	2	4	3	3	3	3	3	3	2	2	2
1720	1	28	1	2	서울특별시 노원구 상계5동	2	4	2	4	1	1	4	320	5	2	3	3	3	3	3	2	3	3	3	4	2	3	2	3	2	3	4	5	3	4	4	3	4	2	4	3	2	1	4	3	2	4	3	2
1721	1	74	4		인천광역시 옹진군 덕적면	3	2	0	1	2	1	2	224	1	3	2	3	2	3	2	2	2	2	3	3	3	3	3	2	3	2	4	2	4	3	3	5	2	4	3	3	3	2	2	2	2	2	1	1
1722	2	69	5		광주광역시 동구 지원1동	2	5	0	3	3	1	4	670	4	3	2	3	2	3	2	3	2	3	2	2	2	3	2	2	1	4	4	1	2	5	4	2	5	3	3	4	2	1	3	3	1	4	3	1
1723	1	51	7		울산광역시 중구 병영1동	2	4	1	1	1	2	4	520	3	2	2	3	1	2	3	2	2	4	3	1	3	1	2	2	3	4	5	3	5	2	3	3	4	2	3	2	2	3	3	2	3	2	1	3
1724	2	27	3		대구광역시 달서구 두류1.2동	1	1	0	5	3	1	4	167	4	2	2	2	2	2	2	3	3	2	2	2	3	3	3	3	3	2	2	1	3	4	3	6	1	6	2	2	2	2	2	2	2	2	2	2
1725	2	28	1	3	서울특별시 마포구 서강동	1	4	0	1	1	2	4	400	3	4	4	4	4	4	4	4	4	4	3	4	2	3	3	3	2	3	5	3	4	3	3	4	3	3	3	2	3	3	2	3	2	1	2	1
1726	2	25	4		인천광역시 부평구 부평5동	1	4	0	1	1	2	6	800	3	2	2	2	2	2	2	2	2	2	2	3	2	3	3	3	3	2	4	4	5	2	4	5	2	4	3	3	3	3	2	2	2	1	1	1
1727	2	25	1	3	서울특별시 마포구 아현동	1	3	0	1	1	2	4	220	3	3	3	2	3	3	3	2	3	3	3	2	2	2	3	3	2	3	3	3	4	3	4	4	3	4	2	3	2	2	2	3	2	2	2	3
1728	2	27	3		대구광역시 달서구 감삼동	1	5	0	1	1	2	4	850	3	3	4	3	3	3	4	4	3	3	3	3	2	3	3	3	2	1	4	4	6	1	1	6	1	2	3	3	3	3	3	3	3	3	3	3
1729	2	29	1	4	서울특별시 강서구 발산1동	2	4	0	1	2	1	4	600	5	2	1	2	3	2	2	2	2	2	2	2	3	3	3	3	3	6	5	1	6	1	6	2	5	2	3	3	3	3	3	3	3	3	3	3
1730	1	29	4		인천광역시 계양구 계산1동	1	3	0	1	1	2	4	200	5	4	4	4	2	1	4	4	1	2	1	4	1	3	3	3	3	4	5	4	1	6	3	3	4	3	4	3	4	3	3	3	4	1	3	4
1731	2	29	3		대구광역시 수성구 범어2동	1	2	0	1	2	1	4	300	3	3	3	2	4	3	3	3	3	3	3	3	3	3	3	3	3	3	3	1	4	3	4	4	3	4	3	3	3	2	3	3	3	3	2	2
1732	2	28	4		인천광역시 남동구 장수서창동	1	5	0	1	2	1	4	400	3	3	1	3	3	3	4	4	2	2	3	2	3	3	3	3	3	2	2	1	3	4	3	6	1	6	4	3	3	3	3	3	3	3	3	3
1733	1	55	3		대구광역시 달성군 다사읍	1	1	0	1	1	1	6	200	3	3	2	3	3	3	3	3	2	2	3	2	2	2	2	2	2	1	3	3	6	1	6	6	1	6	3	2	3	2	2	3	3	2	2	2
1734	1	52	3		대구광역시 수성구 중동	2	6	2	1	1	2	4	900	3	2	2	2	3	2	2	3	2	2	2	1	2	3	3	3	3	6	6	4	1	6	1	1	6	1	3	3	3	2	3	3	2	3	3	2
1735	1	64	4		인천광역시 중구 송월동	2	3	0	3	1	2	2	300	1	3	2	3	2	3	2	2	3	2	3	2	2	3	3	2	2	5	5	4	2	5	1	2	5	2	2	1	2	1	1	2	1	1	2	1
1736	1	29	4		인천광역시 부평구 십정1동	1	4	0	4	1	2	4	300	3	3	3	3	3	3	3	3	3	3	3	3	3	3	3	3	3	1	1	1	6	1	6	6	1	6	3	3	3	3	3	3	3	3	3	3
1737	1	25	1	4	서울특별시 동작구 상도4동	1	3	0	1	2	1	4	5000	3	3	2	3	4	3	4	4	4	4	4	3	1	1	1	1	1	2	1	1	6	1	6	6	1	6	1	1	1	1	1	1	1	1	1	1
1738	2	40	4		인천광역시 남동구 논현1동	2	4	2	1	2	2	4	250	3	1	2	1	1	1	2	1	2	1	1	1	3	4	3	3	4	3	3	4	4	3	3	2	5	3	3	4	3	3	3	2	3	3	2	3
1739	2	22	5		광주광역시 남구 월산동	1	3	0	1	1	2	2	680	3	3	3	4	3	4	3	3	4	4	4	3	2	3	3	2	2	4	4	4	4	3	5	5	2	4	2	3	3	2	2	1	2	3	2	3
1740	2	41	4		인천광역시 미추홀구 주안6동	2	5	2	1	1	2	4	800	5	2	2	2	2	2	2	2	2	2	3	2	2	3	2	2	2	4	3	1	6	1	1	6	1	2	3	2	3	2	1	3	2	1	3	2
1741	2	26	6		대전광역시 유성구 관평동	1	4	0	1	1	1	4	500	4	3	3	3	2	2	1	2	2	4	2	4	3	4	4	4	2	3	4	1	2	5	2	4	3	4	4	4	4	4	4	4	4	3	3	3
1742	2	27	1	4	서울특별시 강서구 화곡8동	1	1	0	2	3	1	4	250	3	2	4	4	4	4	4	4	4	4	4	4	2	4	4	4	4	1	1	1	6	1	6	6	1	6	4	4	4	4	2	3	3	2	3	3
1743	1	52	3		대구광역시 북구 복현2동	2	6	2	1	1	2	4	700	3	2	2	2	3	2	3	3	2	2	3	3	3	3	2	2	3	4	5	3	2	5	2	2	5	2	3	3	3	2	3	3	2	2	2	3
1744	2	22	1	4	서울특별시 중구 명동	1	5	0	1	1	2	3	300	4	2	3	3	3	2	3	4	4	2	3	3	3	2	2	2	2	1	6	6	6	1	1	6	1	1	4	4	4	4	4	4	4	2	2	2
1745	1	57	4		인천광역시 부평구 삼산1동	2	2	1	1	1	1	4	200	3	2	2	2	2	2	2	2	2	3	2	2	2	2	2	2	2	5	1	1	6	1	2	2	5	6	1	1	2	2	2	2	2	2	2	2
1746	2	26	6		대전광역시 서구 갈마2동	1	5	0	1	1	1	4	750	4	2	2	2	3	3	3	3	3	2	3	2	2	3	3	3	3	1	4	1	6	1	2	6	1	6	1	1	1	1	1	1	1	1	1	1
1747	1	27	1	3	서울특별시 서대문구 남가좌1동	1	4	0	3	1	2	4	250	4	1	2	2	1	2	4	3	2	3	2	1	4	3	2	3	3	6	5	5	1	6	2	3	4	2	3	2	3	4	2	3	4	4	3	3
1748	1	26	5		광주광역시 남구 대촌동	1	2	0	1	4	2	4	100	1	4	4	4	4	4	4	4	4	4	4	4	4	4	4	4	4	1	1	1	6	1	6	6	1	6	1	1	1	1	1	1	1	1	1	1
1749	1	25	2		부산광역시 부산진구 부전1동	1	1	0	5	3	1	4	200	3	2	3	1	2	2	3	4	3	3	2	3	3	4	3	2	2	4	5	4	3	4	2	4	3	3	3	2	2	3	3	2	2	2	2	3
1750	1	64	4		인천광역시 중구 송월동	2	3	0	3	1	2	2	300	1	3	2	3	2	2	1	2	3	2	1	2	1	3	3	1	1	4	5	4	2	5	2	2	5	2	2	1	1	1	1	1	1	1	1	1
1751	2	29	7		울산광역시 남구 달동	2	3	1	4	3	1	4	450	2	3	3	2	3	2	2	3	2	3	2	2	2	3	3	3	2	1	4	3	6	1	4	6	1	1	3	2	3	2	2	2	2	1	2	1
1752	2	26	4		인천광역시 남동구 논현고잔동	2	2	0	1	1	2	4	500	4	2	2	2	3	3	3	2	2	2	3	3	3	3	3	2	2	3	3	3	5	2	5	5	2	5	3	3	3	3	3	3	3	3	3	3
1753	2	28	2		부산광역시 사하구 신평1동	2	3	1	1	1	2	4	500	1	3	2	3	3	4	3	3	2	3	3	3	1	1	1	1	1	5	5	5	1	6	1	3	4	3	2	1	1	2	1	1	1	1	1	1
1754	1	29	4		인천광역시 남동구 구월1동	1	3	0	2	3	1	4	900	4	2	2	2	3	3	3	3	3	3	3	2	3	3	3	3	3	6	6	6	1	6	1	1	6	1	4	4	4	4	4	4	4	4	4	4
1755	1	44	4		인천광역시 미추홀구 주안2동	1	1	0	1	1	2	4	300	3	2	1	1	2	2	1	2	2	2	2	1	2	3	3	3	3	4	3	4	4	3	3	4	3	3	3	2	3	3	3	2	3	2	3	3
1756	1	54	7		울산광역시 중구 병영1동	2	4	0	1	1	1	4	290	3	2	1	2	3	2	3	1	2	2	2	2	2	3	4	4	4	4	5	2	2	5	2	3	4	3	4	4	4	2	3	3	2	3	3	2
1757	2	51	3		대구광역시 수성구 고산3동	2	3	0	1	1	1	4	550	3	2	2	2	2	2	2	1	2	2	2	2	2	3	4	4	3	5	5	5	2	5	2	2	5	1	3	3	3	3	3	3	3	4	4	4
1758	1	58	4		인천광역시 연수구 옥련2동	2	3	0	1	1	2	4	600	3	2	3	4	3	3	4	3	3	4	4	3	2	3	3	3	2	1	3	1	5	2	5	6	1	4	3	3	3	2	3	3	2	3	3	2
1759	1	27	2		부산광역시 동래구 온천1동	1	1	0	5	3	2	4	280	3	2	2	3	4	3	4	4	4	4	4	2	2	2	2	2	2	1	3	1	6	1	1	6	1	6	3	3	3	3	3	3	3	3	3	3
1760	2	65	5		광주광역시 동구 학동	4	1	0	1	1	2	4	330	4	2	2	2	3	3	2	1	2	2	3	2	2	3	3	4	3	6	6	1	3	4	3	1	6	1	4	4	4	1	4	4	1	4	4	1
1761	2	58	5		광주광역시 북구 동림동	2	2	0	3	3	1	2	200	3	2	2	2	2	2	3	2	2	1	1	1	4	4	3	3	3	4	4	3	2	5	2	3	4	3	3	3	3	2	3	3	2	2	2	2
1762	1	22	3		대구광역시 달서구 용산1동	1	3	0	1	1	2	3	300	3	3	2	2	2	2	2	2	2	2	2	3	2	3	3	3	3	4	4	3	3	4	4	3	4	2	3	2	2	3	2	2	2	2	3	2
1763	1	27	7		울산광역시 남구 신정4동	2	3	1	1	1	2	4	400	3	3	2	4	2	3	2	2	3	3	3	2	2	3	3	2	3	4	4	4	4	3	3	3	4	3	2	2	3	3	2	3	3	3	2	3
1764	1	50	1	2	서울특별시 성북구 장위3동	2	4	1	1	1	2	4	770	4	2	3	3	3	3	3	3	2	3	3	3	3	3	4	3	3	4	6	3	4	3	2	2	5	2	3	3	3	1	3	3	1	2	2	2
1765	2	55	1	2	서울특별시 성북구 월곡1동	2	4	0	1	2	1	4	500	3	2	2	2	3	3	3	2	2	2	3	3	2	3	3	3	3	1	3	2	4	3	4	5	2	5	3	3	3	2	3	2	2	3	3	2
1766	2	28	1	4	서울특별시 강서구 화곡8동	2	2	0	4	1	2	4	200	4	2	2	2	2	3	3	3	3	3	3	2	2	3	3	3	3	1	4	1	6	1	3	6	1	2	3	3	3	3	2	3	2	2	2	1
1767	1	29	1	4	서울특별시 구로구 구로2동	1	1	0	2	2	2	4	500	3	3	3	2	2	2	2	3	4	3	2	2	3	3	3	3	3	5	4	4	1	6	1	1	6	1	3	3	3	3	3	3	3	3	3	2
1768	1	25	1	4	서울특별시 영등포구 당산2동	1	4	0	1	1	2	4	1200	3	2	2	2	2	2	3	2	2	3	3	2	2	3	3	2	3	1	6	2	6	1	1	6	1	1	4	2	4	4	1	4	4	1	4	4
1769	2	21	2		부산광역시 남구 대연1동	1	4	0	8	5	1	3	350	4	2	2	2	2	3	2	1	3	3	3	1	3	4	3	4	4	4	3	3	3	4	1	3	4	2	4	4	4	4	4	4	4	4	4	4
1770	1	51	3		대구광역시 달서구 이곡1동	1	3	0	3	1	2	4	700	5	2	3	2	2	2	2	3	3	2	2	2	1	3	3	3	3	2	2	2	6	1	6	6	1	6	2	2	2	2	2	2	2	2	2	2
1771	1	59	1	2	서울특별시 광진구 구의3동	2	4	0	1	1	2	4	600	5	2	2	1	2	2	2	3	2	2	2	2	3	3	4	3	3	4	4	4	3	4	3	3	4	3	3	3	3	2	3	3	2	3	3	2
1772	1	57	5		광주광역시 남구 월산동	2	1	0	2	3	2	4	500	4	4	4	4	4	4	4	4	3	3	3	3	2	2	2	3	2	3	4	3	2	5	2	3	4	3	4	2	4	3	2	4	3	2	4	3
1773	2	27	3		대구광역시 북구 산격4동	1	5	0	3	1	2	4	500	3	2	3	2	3	2	3	4	4	3	2	3	2	2	3	3	3	4	5	4	3	4	3	3	4	3	3	2	3	3	4	3	3	2	3	3
1774	2	26	4		인천광역시 부평구 삼산1동	1	4	0	4	3	1	4	400	3	1	2	3	2	3	2	4	4	4	4	2	1	1	1	1	1	6	1	1	2	5	1	2	5	1	3	1	1	1	1	1	1	1	1	1
1775	1	48	4		인천광역시 계양구 계양1동	1	3	0	4	1	2	6	350	5	2	3	3	2	2	3	2	3	3	3	3	3	3	3	2	2	2	2	1	5	2	5	5	2	4	3	3	3	2	2	3	3	2	2	3
1776	2	28	2		부산광역시 해운대구 좌4동	2	3	1	1	2	2	4	600	2	1	2	2	2	2	2	2	2	2	2	1	2	2	3	3	3	5	5	5	2	5	2	2	5	2	3	3	3	3	3	3	3	3	3	3
1777	2	21	3		대구광역시 동구 안심3.4동	1	4	0	1	1	2	3	450	3	2	1	2	2	2	2	2	2	2	2	1	2	3	3	3	2	2	6	3	2	5	2	3	4	1	3	3	3	3	2	3	2	2	2	2
1778	1	24	3		대구광역시 달성군 화원읍	1	3	0	1	1	2	5	800	3	2	1	2	2	1	2	1	1	1	2	1	4	3	4	4	4	1	5	1	6	1	6	6	1	6	4	3	3	3	3	3	3	2	2	2
1779	2	28	7		울산광역시 동구 일산동	2	5	1	5	3	1	2	200	2	3	2	3	2	2	2	2	3	3	3	3	2	3	3	3	3	5	5	1	2	5	2	2	5	2	4	4	3	1	3	3	2	3	3	2
1780	1	68	2		부산광역시 서구 동대신1동	2	3	0	1	1	2	2	400	3	2	2	3	2	1	2	2	4	2	2	1	3	4	3	3	4	1	2	1	6	1	5	4	3	3	3	2	3	2	2	3	2	3	3	4
1781	2	25	2		부산광역시 동구 범일1동	1	4	0	1	1	1	4	200	3	3	2	3	2	3	2	2	2	3	3	2	3	2	3	3	2	3	5	3	2	5	3	2	5	4	3	2	3	2	3	2	2	2	1	3
1782	1	28	1	4	서울특별시 금천구 가산동	1	2	0	5	3	1	4	200	4	4	4	4	4	4	4	4	4	4	4	4	1	1	1	3	3	1	1	1	6	1	6	6	1	6	1	1	1	1	1	1	1	1	1	1
1783	1	23	2		부산광역시 연제구 연산4동	1	3	0	4	3	2	3	300	3	4	4	4	4	4	4	4	4	4	4	3	1	3	3	3	3	5	5	5	6	1	6	3	4	6	1	1	1	1	1	1	1	1	1	1
1784	2	55	2		부산광역시 해운대구 좌4동	2	5	0	1	1	2	4	650	2	2	2	2	2	2	2	1	2	2	2	2	3	3	3	3	3	6	6	6	1	6	1	1	6	1	3	3	3	3	3	3	3	3	3	3
1785	2	28	4		인천광역시 부평구 삼산1동	1	3	0	1	1	2	6	800	4	1	2	2	3	2	3	2	1	4	2	1	3	3	2	2	3	6	6	5	3	4	2	2	5	3	4	3	2	3	3	3	2	2	3	3
1786	1	52	7		울산광역시 동구 화정동	1	3	0	1	1	1	4	270	3	3	2	3	3	3	3	3	3	3	3	2	2	3	3	3	3	5	5	1	2	5	3	2	5	2	4	3	4	2	3	3	3	3	3	3
1787	1	59	5		광주광역시 동구 학동	2	4	0	1	1	1	4	350	3	3	3	4	3	1	3	4	3	3	2	2	2	3	1	2	2	3	3	2	4	3	3	4	3	4	3	3	3	2	3	3	1	3	3	2
1788	2	50	3		대구광역시 중구 동인동	2	4	0	5	2	2	2	800	3	2	2	2	2	3	3	3	2	3	3	2	2	2	2	3	3	1	4	1	6	1	3	6	1	6	3	3	3	3	3	3	3	3	3	3
1789	2	55	6		대전광역시 유성구 원신흥동	2	4	0	1	1	2	6	1000	3	2	2	2	3	2	2	2	2	2	2	2	3	3	3	3	2	3	3	1	6	1	3	5	2	3	4	3	3	2	2	3	2	2	3	2
1790	2	28	3		대구광역시 달성군 화원읍	1	4	0	3	1	2	2	900	3	2	2	2	2	1	2	2	2	2	2	2	3	3	4	3	3	5	5	5	3	4	3	2	5	2	3	3	3	3	3	3	3	3	3	3
1791	2	26	1	4	서울특별시 영등포구 신길4동	1	4	0	1	1	2	4	700	3	3	2	2	2	3	3	2	3	3	3	2	2	3	3	3	2	1	5	5	3	4	3	3	4	3	2	3	2	3	1	3	3	2	3	3
1792	2	55	7		울산광역시 남구 대현동	2	4	1	1	1	1	4	350	3	2	2	2	2	2	3	2	2	2	3	2	2	2	2	2	2	4	4	4	3	4	3	3	4	3	3	3	3	3	3	3	3	3	3	3
1793	2	56	1	2	서울특별시 강북구 송중동	2	3	0	4	2	2	2	700	3	2	2	2	2	2	2	2	3	3	2	3	3	3	3	4	3	6	6	6	3	4	3	3	4	2	4	3	4	3	2	3	3	2	3	3
1794	1	23	1	3	서울특별시 서대문구 북가좌1동	1	2	0	1	3	1	3	750	3	2	1	2	4	3	4	4	3	3	4	2	1	3	3	4	3	6	6	1	1	6	1	6	1	6	3	3	3	1	3	3	1	3	3	2
1795	2	21	4		인천광역시 계양구 작전1동	1	4	0	1	1	1	3	300	4	2	1	2	2	2	3	3	2	2	3	2	1	3	3	3	3	1	4	1	6	1	3	6	1	6	3	3	3	3	3	3	3	3	3	3
1796	1	27	7		울산광역시 중구 약사동	1	1	0	3	1	2	4	100	3	3	3	3	3	3	3	3	3	3	3	3	2	2	2	2	2	1	1	1	6	1	6	6	1	6	2	2	2	2	2	2	2	2	2	2
1797	2	25	3		대구광역시 동구 안심3.4동	1	1	0	5	3	2	5	300	2	2	3	3	3	4	3	3	3	3	3	2	4	4	3	3	3	3	4	5	6	1	1	2	5	1	4	2	3	4	1	3	4	1	4	4
1798	2	57	6		대전광역시 유성구 진잠동	2	2	0	1	1	2	2	500	3	2	2	2	2	2	2	1	2	2	2	2	3	3	3	3	3	4	4	4	3	4	3	2	5	2	3	3	3	3	3	3	3	3	3	3
1799	2	29	1	5	서울특별시 강남구 대치4동	1	3	0	1	1	2	4	7000	3	2	2	2	3	3	3	3	3	3	3	1	2	3	3	2	2	4	6	4	3	4	3	5	2	5	4	4	4	4	2	3	3	1	3	3
1800	1	24	2		부산광역시 사하구 하단2동	1	4	0	1	1	2	3	500	3	2	1	2	1	1	2	2	2	2	1	1	4	3	4	3	4	5	6	5	2	5	2	3	4	2	4	3	4	4	4	3	4	4	3	3
1801	1	28	3		대구광역시 수성구 지산1동	1	1	0	5	5	1	3	130	3	2	3	2	2	3	2	2	2	4	4	3	3	3	3	4	4	2	2	2	2	5	2	3	4	3	4	4	4	4	4	4	4	4	4	4
1802	2	28	4		인천광역시 계양구 계양1동	1	4	0	1	1	2	4	500	3	2	3	3	3	3	3	3	3	3	3	3	2	3	2	2	2	4	4	4	2	5	2	2	5	3	3	2	2	2	1	1	1	1	1	1
1803	1	29	7		울산광역시 남구 신정1동	1	3	0	4	3	1	6	300	4	3	3	2	3	3	2	2	2	2	2	2	2	2	2	2	2	2	1	2	3	4	3	5	2	5	2	1	2	2	3	2	2	1	1	2
1804	1	26	1	5	서울특별시 강남구 역삼2동	1	1	0	1	1	2	4	650	3	3	3	3	2	2	2	3	3	3	2	2	3	3	2	2	2	3	3	4	4	3	4	4	3	3	2	2	2	2	2	2	2	2	2	2
1805	1	29	2		부산광역시 강서구 가덕도동	2	3	1	2	2	2	5	400	3	2	2	2	1	2	2	2	3	2	2	3	2	4	3	3	4	1	4	3	5	2	5	4	3	4	3	2	2	2	2	2	2	2	2	2
1806	2	26	7		울산광역시 동구 일산동	1	1	0	1	3	2	2	250	3	2	2	3	2	2	2	2	3	3	3	1	2	2	3	3	3	1	6	1	6	1	6	6	1	6	3	2	3	1	3	3	3	3	3	3
1807	2	26	2		부산광역시 중구 영주2동	1	3	0	5	3	2	4	200	3	2	2	3	4	4	4	3	3	3	3	3	3	3	3	3	3	1	6	4	6	1	2	6	1	2	4	2	3	3	2	3	3	2	3	3
1808	2	26	1	5	서울특별시 송파구 문정1동	1	2	0	1	1	1	4	500	3	4	4	4	4	4	3	4	4	4	4	4	4	4	4	4	4	4	6	4	1	6	1	1	6	1	4	4	4	4	4	4	4	4	4	4
1809	2	53	3		대구광역시 남구 대명1동	2	4	2	3	1	2	4	1400	3	2	3	3	3	2	2	2	2	2	2	2	3	3	3	3	3	2	2	2	3	4	2	2	5	2	3	3	3	3	2	3	2	2	3	2
1810	2	60	2		부산광역시 사하구 장림2동	3	2	0	3	1	1	1	280	3	3	3	3	3	3	3	3	4	3	3	3	2	2	2	2	2	6	5	4	2	5	2	2	5	3	2	2	1	1	2	2	1	1	2	2
1811	1	29	2		부산광역시 서구 아미동	1	4	0	3	1	2	4	600	2	2	1	3	3	3	2	4	3	3	2	2	3	4	4	2	2	3	4	5	4	3	3	3	4	3	1	2	3	1	1	2	4	1	2	2
1812	1	52	1	2	서울특별시 노원구 상계5동	2	1	1	1	3	1	4	400	3	2	2	3	2	2	2	2	3	2	2	2	2	3	3	3	3	4	5	4	2	5	2	2	5	2	4	2	3	3	2	2	2	2	2	2
1813	2	25	5		광주광역시 광산구 월곡1동	1	4	0	1	1	2	4	800	2	1	2	3	1	2	2	1	2	2	1	2	3	3	4	3	3	5	5	5	2	5	3	3	4	2	3	3	3	3	3	3	3	2	3	2
1814	2	26	2		부산광역시 강서구 가덕도동	2	2	0	4	2	2	4	860	4	1	1	1	3	3	3	2	3	3	2	1	2	3	3	3	3	2	5	5	3	4	3	6	1	6	2	2	3	4	3	4	4	2	3	4
1815	2	60	3		대구광역시 남구 대명1동	2	2	0	1	1	1	1	80	5	1	2	3	3	3	2	2	1	3	3	2	2	3	2	3	2	6	4	3	2	5	4	3	4	4	4	4	3	2	4	3	2	2	2	1
1816	2	22	2		부산광역시 사하구 당리동	1	5	0	1	1	1	3	380	3	3	2	2	4	3	4	4	3	3	3	2	3	3	3	3	3	3	3	2	4	3	2	6	1	6	4	3	3	3	3	3	3	3	3	3
1817	2	29	2		부산광역시 해운대구 좌4동	1	2	0	1	1	2	4	200	3	3	2	2	3	3	3	2	3	3	2	2	3	3	3	3	3	3	4	3	3	4	3	3	4	3	4	3	3	3	3	4	3	3	3	3
1818	2	45	4		인천광역시 계양구 계산1동	1	1	0	2	3	2	4	418	4	3	4	4	3	3	3	2	3	3	3	4	3	4	4	3	3	6	3	5	1	6	4	2	5	6	3	3	3	3	2	3	2	2	3	2
1819	2	49	4		인천광역시 서구 신현원창동	2	4	0	1	1	2	2	500	3	2	2	2	3	2	3	2	3	2	3	2	2	2	3	3	3	1	2	2	1	6	1	2	5	2	3	1	2	1	1	2	1	1	2	1
1820	1	53	1	2	서울특별시 광진구 자양3동	2	4	1	1	2	2	4	400	4	2	2	3	3	2	3	2	2	3	3	3	2	3	3	3	2	3	4	3	4	3	3	4	3	3	4	2	3	2	2	3	2	1	2	1
1821	2	23	1	4	서울특별시 금천구 독산4동	1	1	0	5	3	1	5	130	3	2	3	3	3	3	3	2	3	3	3	3	2	3	3	3	3	3	3	3	3	4	3	3	4	3	4	3	3	3	4	4	4	4	4	3
1822	2	28	5		광주광역시 광산구 월곡1동	1	4	0	1	1	2	4	500	3	2	2	3	3	3	3	2	3	3	4	2	2	3	3	3	2	1	5	1	6	1	1	6	1	2	3	2	3	2	2	3	2	2	3	2
1823	1	27	4		인천광역시 남동구 장수서창동	1	4	0	4	1	2	4	1000	2	3	3	3	2	3	3	2	3	3	3	3	2	3	3	3	2	2	3	4	6	1	2	6	1	6	3	3	3	3	3	3	3	3	3	3
1824	1	29	1	4	서울특별시 강서구 가양1동	1	4	0	1	1	3	6	1500	5	2	3	3	3	2	2	2	3	2	3	2	4	4	4	4	4	5	5	6	2	5	1	3	4	1	1	1	1	1	1	1	1	1	1	1
1825	2	58	6		대전광역시 서구 관저2동	2	2	0	1	1	1	2	500	4	2	2	2	3	3	2	3	2	2	2	2	3	3	3	3	3	4	4	2	4	3	3	6	1	3	3	3	3	3	2	3	2	2	3	2
1826	1	24	1	4	서울특별시 영등포구 영등포본동	1	4	0	1	2	1	3	700	3	2	3	2	3	3	3	3	2	3	3	2	2	2	2	3	3	6	6	4	4	3	2	3	4	3	3	3	3	2	2	3	2	2	2	2
1827	2	50	6		대전광역시 유성구 노은1동	2	3	0	1	1	2	4	500	3	2	2	2	3	3	3	3	2	2	3	2	2	2	2	2	2	6	6	1	6	1	3	6	1	3	4	2	4	2	1	4	2	1	4	2
1828	2	51	3		대구광역시 동구 신암4동	2	3	0	1	1	1	4	490	4	3	3	2	3	2	3	2	3	2	3	2	3	3	3	3	3	4	3	2	4	3	4	1	6	1	4	4	4	3	3	4	3	4	4	3
1829	1	29	2		부산광역시 해운대구 재송1동	1	4	0	1	1	2	4	300	3	3	2	2	3	2	3	3	3	3	2	3	2	3	3	3	2	1	5	3	6	1	2	6	1	2	3	2	3	2	2	3	2	2	3	2
1830	2	56	1	2	서울특별시 광진구 자양3동	2	4	0	1	1	2	6	700	5	1	3	3	4	3	3	2	2	2	2	2	2	2	3	3	3	2	1	6	6	1	2	6	1	1	3	1	3	1	1	3	1	1	3	1
1831	2	27	6		대전광역시 서구 만년동	1	4	0	1	1	2	5	700	3	3	1	1	4	3	3	3	3	3	3	1	3	3	3	3	3	1	3	1	6	1	4	6	1	6	2	1	3	2	1	2	2	1	2	2
1832	2	25	6		대전광역시 동구 용운동	1	4	0	5	3	1	4	450	4	3	3	3	4	4	4	4	4	4	4	3	2	3	3	3	3	2	2	2	4	3	4	6	1	6	4	4	4	4	4	4	4	4	4	4
1833	2	56	4		인천광역시 서구 청라2동	4	2	0	4	1	2	4	470	3	3	3	3	4	3	4	3	3	4	3	3	2	3	3	3	3	1	1	1	6	1	1	6	1	6	3	2	3	1	2	3	1	1	3	1
1834	2	41	4		인천광역시 서구 석남2동	2	4	2	1	1	1	2	500	3	2	3	2	2	2	2	2	2	2	1	2	2	3	3	2	2	4	5	5	2	5	2	3	4	2	4	1	4	4	1	4	4	1	4	4
1835	2	29	1	4	서울특별시 양천구 신월1동	2	2	0	1	2	1	4	500	4	2	2	2	2	2	2	3	2	2	2	2	2	2	2	2	2	4	4	3	2	5	2	3	4	3	2	3	2	3	3	3	3	3	3	3
1836	1	40	4		인천광역시 남동구 논현1동	2	4	2	1	2	2	4	300	4	1	2	2	2	1	2	2	2	2	1	1	3	3	3	2	2	4	3	3	5	2	5	3	4	3	3	2	3	3	3	3	3	3	3	3
1837	2	73	7		울산광역시 남구 달동	2	2	0	3	1	2	1	1000	1	3	2	3	3	2	3	2	2	3	2	3	2	3	3	3	3	3	4	4	3	4	3	6	1	2	2	2	3	3	2	3	3	2	3	3
1838	2	25	4		인천광역시 중구 영종동	1	4	0	1	2	3	4	900	3	3	3	3	4	4	4	4	4	4	4	3	2	3	3	3	3	1	2	2	6	1	4	6	1	6	3	2	3	2	2	3	2	2	3	2
1839	2	62	2		부산광역시 북구 화명3동	2	2	0	1	1	1	4	300	5	2	2	2	2	2	2	2	2	2	2	2	2	3	3	3	1	6	6	6	2	5	2	1	6	1	3	2	2	2	2	2	2	2	2	2
1840	2	21	6		대전광역시 대덕구 법2동	1	4	0	1	1	2	3	400	3	2	2	3	4	3	3	3	3	3	3	2	2	2	2	2	1	1	1	1	6	1	6	6	1	6	2	2	2	2	2	2	2	1	1	1
1841	2	27	1	4	서울특별시 동작구 신대방2동	1	1	0	5	2	2	4	300	2	2	2	3	3	3	2	3	3	3	3	2	1	1	1	1	1	1	1	1	6	1	2	6	1	2	4	1	3	1	1	1	1	1	1	1
1842	1	29	1	4	서울특별시 강서구 방화1동	1	3	0	4	3	1	2	360	3	3	2	4	3	2	3	3	3	3	4	4	2	3	3	3	3	6	6	1	1	6	1	2	5	4	1	1	1	1	1	1	1	1	1	1
1843	2	27	2		부산광역시 강서구 가덕도동	2	2	0	1	2	2	4	450	3	2	2	2	2	2	2	3	3	2	3	2	2	3	3	3	2	1	4	4	6	1	3	6	1	3	4	3	4	3	3	3	3	1	3	3
1844	2	23	4		인천광역시 미추홀구 용현3동	1	4	0	1	1	2	3	400	4	3	3	3	4	3	4	4	3	3	4	3	2	3	3	3	3	3	3	3	3	4	3	5	2	5	3	3	3	3	3	3	3	3	3	2
1845	1	59	1	2	서울특별시 중랑구 면목3.8동	2	3	0	1	2	1	4	300	1	2	2	2	3	2	3	2	2	2	3	2	2	3	3	3	3	6	6	5	1	6	1	1	6	1	2	2	2	1	2	2	2	1	1	1
1846	2	22	1	4	서울특별시 관악구 성현동	1	3	0	4	1	2	2	300	4	2	3	3	2	2	3	3	3	3	3	3	3	3	3	3	3	6	6	1	1	6	6	6	1	6	4	3	4	2	4	4	3	3	4	4
1847	2	52	2		부산광역시 수영구 광안4동	2	4	0	4	1	2	4	8000	2	1	1	2	3	3	3	2	3	2	3	1	3	3	3	3	3	1	3	1	6	1	4	6	1	6	3	2	2	2	2	2	2	1	1	1
1848	2	55	7		울산광역시 울주군 언양읍	2	3	0	3	2	1	2	500	3	3	3	2	3	3	3	3	3	2	2	3	2	2	2	3	3	6	6	4	1	6	1	2	5	2	3	2	2	2	2	3	3	2	2	2
1849	1	59	1	2	서울특별시 중랑구 상봉1동	2	2	0	1	1	2	2	900	3	2	2	2	3	3	3	3	2	2	3	2	2	3	3	3	3	4	5	4	2	5	2	6	1	6	3	3	3	3	2	2	2	1	1	1
1850	1	50	4		인천광역시 남동구 간석2동	2	4	2	2	3	1	4	500	2	1	1	2	4	4	2	2	2	3	2	2	2	3	3	2	3	2	3	4	5	2	4	5	2	5	3	2	3	3	3	2	1	3	4	3
1851	1	29	1	4	서울특별시 강서구 화곡8동	2	2	0	3	1	2	4	350	4	4	3	4	4	3	3	3	4	3	3	3	3	3	4	3	3	2	5	4	6	1	2	6	1	2	4	1	3	4	1	2	4	1	3	4
1852	1	56	4		인천광역시 남동구 논현1동	2	4	0	1	1	2	4	500	2	3	2	3	3	4	3	2	4	4	4	2	2	3	3	3	3	3	3	3	4	3	3	6	1	6	3	3	3	2	2	3	2	2	3	2
1853	1	63	5		광주광역시 북구 문흥1동	2	2	0	1	2	1	2	250	3	2	1	4	2	2	2	2	2	2	2	3	1	3	3	3	3	2	2	2	4	3	4	2	5	2	3	3	3	3	2	2	2	2	2	2
1854	2	26	5		광주광역시 서구 동천동	1	3	0	1	3	1	2	100	3	3	3	3	2	3	2	3	2	2	2	2	3	3	2	2	3	5	4	5	4	3	4	2	5	3	3	3	3	2	3	3	2	3	3	2
1855	2	26	5		광주광역시 북구 임동	1	3	0	3	7	1	4	150	3	3	2	3	3	3	4	4	4	3	4	3	3	3	3	2	2	1	1	1	6	1	6	2	5	2	3	3	3	3	3	3	3	2	2	2
1856	2	61	3		대구광역시 북구 산격4동	2	1	0	1	1	1	4	250	3	3	3	3	3	3	3	3	3	3	3	3	2	3	3	2	3	1	2	1	5	2	5	5	2	4	3	3	3	3	3	3	2	2	3	2
1857	2	24	2		부산광역시 사하구 다대1동	1	3	0	1	2	2	3	200	3	3	3	2	3	4	2	3	3	2	3	3	3	2	3	4	3	4	3	4	5	2	4	4	3	5	3	3	2	3	2	3	4	2	3	2
1858	1	50	1	2	서울특별시 광진구 구의1동	1	1	0	3	3	1	4	380	5	3	3	2	2	2	3	2	2	2	2	2	3	3	3	3	3	4	1	1	4	3	3	3	4	3	3	3	3	2	3	3	1	3	3	2
1859	2	29	6		대전광역시 서구 복수동	1	1	0	1	1	2	6	300	3	3	2	2	3	3	3	3	2	3	2	2	3	3	3	3	3	4	5	5	2	5	2	3	4	3	3	2	2	3	3	2	3	3	3	2
1860	1	54	7		울산광역시 남구 달동	2	4	0	1	1	3	6	1000	5	2	2	3	3	3	3	2	3	3	4	2	1	3	3	2	1	1	6	3	4	3	1	6	1	2	3	2	3	1	2	3	2	2	4	2
1861	2	28	1	4	서울특별시 구로구 고척1동	1	2	0	1	2	1	4	400	3	3	3	3	3	3	3	3	3	3	3	4	2	3	2	2	2	5	5	1	2	5	2	3	4	3	3	3	3	3	3	3	2	2	3	2
1862	1	50	4		인천광역시 서구 청라2동	2	4	1	1	1	2	6	300	5	2	2	2	3	2	3	3	3	3	3	2	2	4	4	3	3	2	4	5	5	2	3	3	4	3	4	2	3	4	2	1	2	1	1	2
1863	2	29	2		부산광역시 사하구 괴정3동	2	1	0	1	2	2	4	600	4	2	2	3	3	3	4	3	3	3	3	2	2	3	3	3	2	1	4	3	6	1	3	6	1	6	3	3	3	3	2	3	3	2	3	3
1864	1	51	4		인천광역시 서구 연희동	2	3	0	1	2	1	6	500	2	2	3	3	3	2	3	3	3	3	3	3	3	3	2	3	3	3	3	4	3	4	3	4	3	3	2	2	3	2	2	2	2	2	2	2
1865	2	29	1	5	서울특별시 강남구 개포4동	1	3	0	4	1	1	6	800	2	2	3	3	3	3	3	4	3	3	4	2	1	4	4	4	4	1	4	5	6	1	1	6	1	6	2	2	2	2	2	2	2	2	2	2
1866	2	44	7		울산광역시 남구 삼호동	2	3	0	1	1	2	4	300	3	2	2	3	3	2	3	3	2	2	3	3	2	3	3	3	3	5	6	5	1	6	1	1	6	1	4	1	1	1	1	1	2	2	1	1
1867	1	27	1	5	서울특별시 서초구 서초1동	1	4	0	1	1	2	4	950	3	2	1	1	2	2	2	1	2	2	2	2	3	3	3	3	3	3	4	3	4	3	2	3	4	4	3	2	2	3	2	3	2	2	2	3
1868	2	27	1	5	서울특별시 서초구 방배2동	1	5	0	4	2	1	4	450	3	3	2	3	3	2	3	2	3	3	2	3	3	3	3	3	2	1	1	1	6	1	2	6	1	6	3	3	2	2	1	2	2	2	2	2
1869	1	59	3		대구광역시 달서구 송현1동	2	3	0	1	1	2	4	500	5	2	2	2	2	2	3	2	2	2	2	2	3	3	3	2	3	2	3	3	5	2	5	5	2	5	2	2	2	1	2	2	1	2	2	1
1870	2	52	4		인천광역시 부평구 산곡2동	2	3	1	4	1	1	4	660	1	2	2	2	2	2	2	2	2	3	2	1	1	3	3	2	2	3	3	2	4	3	4	3	4	3	2	2	1	1	1	1	1	1	1	1
1871	1	50	7		울산광역시 남구 달동	2	5	0	1	1	3	4	15000	4	2	2	2	3	2	2	3	2	2	3	2	3	4	3	3	3	1	4	1	5	2	1	6	1	1	4	3	3	3	2	4	3	2	4	3
1872	2	28	2		부산광역시 해운대구 재송1동	1	4	0	1	1	2	6	1000	2	1	1	1	1	1	1	1	2	2	3	1	2	2	3	2	2	1	6	6	4	3	1	6	1	1	3	3	3	3	2	3	3	2	3	3
1873	2	54	2		부산광역시 금정구 금사회동동	2	4	2	1	1	2	2	550	3	3	3	3	2	3	3	2	3	3	3	3	3	3	3	3	3	1	6	3	2	5	1	1	6	1	3	3	3	2	3	3	2	3	3	2
1874	2	50	2		부산광역시 영도구 영선1동	2	3	2	1	2	1	2	430	3	2	2	2	3	2	3	2	2	2	3	2	2	3	3	3	3	1	3	1	6	1	2	6	1	6	4	3	4	3	3	4	4	2	3	4
1875	1	55	5		광주광역시 서구 상무1동	2	4	0	4	1	1	4	400	3	2	2	2	2	2	1	1	2	2	2	2	3	3	3	4	4	6	6	3	1	6	1	1	6	1	4	3	4	2	2	3	1	1	2	1
1876	2	25	6		대전광역시 중구 목동	1	3	0	1	1	3	4	500	3	2	2	2	3	2	3	2	2	2	2	3	2	3	3	3	3	4	4	4	3	4	3	3	4	4	3	3	2	3	3	2	2	2	3	3
1877	2	27	2		부산광역시 사하구 괴정3동	2	2	0	4	2	2	4	700	3	2	3	2	4	2	3	3	2	2	2	2	2	3	3	3	3	3	3	3	4	3	4	5	2	5	3	3	3	2	3	3	2	3	3	2
1878	1	57	4		인천광역시 미추홀구 용현3동	4	3	0	1	1	1	6	250	4	3	3	2	4	2	3	3	2	2	2	2	3	4	4	4	3	4	4	5	4	3	2	3	4	2	4	3	3	2	2	3	3	2	3	3
1879	2	27	6		대전광역시 유성구 관평동	1	1	0	4	2	2	4	250	4	3	3	2	3	3	3	3	3	3	3	2	2	3	3	2	2	6	3	6	4	3	1	4	3	2	4	2	3	2	2	3	2	2	3	2
1880	1	26	2		부산광역시 북구 덕천1동	1	1	0	4	2	2	4	250	3	3	2	2	3	2	2	2	1	2	2	2	3	3	3	3	3	4	4	4	3	4	3	2	5	2	3	4	3	3	3	4	3	4	3	3
1881	2	28	2		부산광역시 해운대구 재송1동	2	4	2	1	1	2	4	400	3	2	3	2	2	2	2	1	2	2	2	2	3	3	3	4	3	1	4	4	6	1	3	4	3	3	4	4	4	3	4	4	3	4	4	3
1882	1	69	4		인천광역시 서구 청라2동	2	2	0	1	1	2	4	600	1	2	2	3	2	2	2	3	2	2	2	2	2	2	2	2	2	4	4	2	5	2	4	3	4	4	3	2	3	1	3	3	2	3	2	1
1883	2	67	1	2	서울특별시 성동구 옥수동	2	3	0	1	1	2	4	380	3	2	2	2	3	3	2	2	3	3	3	2	2	3	3	3	3	4	5	5	3	4	2	3	4	3	4	2	3	3	2	3	2	2	3	2
1884	2	29	2		부산광역시 수영구 남천1동	2	2	0	1	3	2	4	250	3	3	2	2	3	2	3	2	2	2	3	2	3	3	3	3	3	5	5	1	2	5	2	2	5	2	4	4	4	3	4	4	3	3	3	2
1885	2	25	1	5	서울특별시 서초구 서초1동	1	4	0	3	1	1	4	500	4	2	2	2	3	3	3	3	3	3	3	2	3	3	3	3	3	1	3	1	6	1	1	6	1	3	3	3	3	2	3	3	2	2	3	2
1886	1	59	4		인천광역시 미추홀구 주안2동	2	4	1	1	1	2	6	1000	3	2	3	2	2	2	2	2	2	2	2	2	4	4	4	4	4	6	6	6	1	6	1	1	6	1	3	3	3	3	3	3	3	3	3	3
1887	1	52	2		부산광역시 영도구 신선동	1	2	0	3	1	1	2	120	3	3	1	2	3	2	2	2	2	2	2	2	2	3	3	4	3	3	3	2	4	3	4	3	4	3	2	2	3	2	2	3	3	2	3	3
1888	1	50	4		인천광역시 남동구 논현1동	2	4	1	1	1	2	4	800	4	2	2	2	3	2	3	2	2	3	3	2	3	3	3	3	3	3	4	3	3	4	3	4	3	4	3	3	3	3	2	2	2	2	2	2
1889	2	29	1	5	서울특별시 강남구 역삼2동	2	2	0	1	1	2	4	600	3	3	2	3	2	2	3	2	1	3	2	3	3	2	2	3	3	4	4	5	3	4	3	4	3	4	3	2	3	4	4	4	4	4	4	4
1890	2	27	1	5	서울특별시 송파구 문정1동	1	3	0	4	1	2	4	900	4	2	3	3	2	2	3	2	2	2	2	2	3	3	3	3	3	1	5	1	6	1	3	2	5	2	3	3	3	3	2	2	2	2	2	2
1891	1	54	5		광주광역시 광산구 첨단2동	2	3	0	1	1	2	4	600	4	3	3	3	2	3	2	2	2	3	2	3	2	3	3	3	2	4	6	5	1	6	1	1	6	1	2	2	2	2	2	2	2	2	2	2
1892	2	26	2		부산광역시 사하구 당리동	2	3	1	4	1	2	4	500	4	2	2	3	2	2	2	2	2	3	2	3	3	3	3	2	2	1	5	3	6	1	2	6	1	2	3	3	3	2	3	3	2	2	2	2
1893	2	28	6		대전광역시 대덕구 석봉동	2	4	2	1	2	1	2	400	3	2	2	2	3	3	3	2	3	3	3	2	3	3	3	3	3	3	3	3	3	4	2	2	5	2	3	3	4	3	3	4	4	3	3	4
1894	2	52	3		대구광역시 달서구 송현2동	2	4	1	1	1	1	4	390	2	2	3	2	2	3	2	2	2	2	3	2	2	3	3	3	2	1	5	1	6	1	2	6	1	2	4	4	4	4	4	4	4	3	3	3
1895	1	27	6		대전광역시 서구 갈마2동	1	2	0	4	3	2	4	550	3	3	3	2	2	3	2	3	2	2	3	3	2	2	2	2	2	4	4	4	3	4	3	6	1	5	2	1	2	1	1	2	2	2	1	2
1896	2	26	6		대전광역시 유성구 관평동	1	5	0	1	1	2	4	800	3	3	2	4	3	3	2	4	4	3	3	2	2	2	3	1	1	4	3	4	3	4	2	3	4	2	3	4	2	2	2	1	1	2	4	3
1897	2	50	4		인천광역시 남동구 장수서창동	2	3	1	3	1	2	4	450	4	2	1	2	2	2	2	1	2	2	2	2	3	3	3	3	2	1	3	3	6	1	3	6	1	2	3	3	3	2	2	2	2	2	2	2
1898	1	45	7		울산광역시 중구 우정동	2	4	2	1	1	2	4	450	3	2	2	3	3	2	2	2	2	2	3	3	2	3	2	2	2	4	3	3	4	3	5	5	2	4	3	3	2	2	3	2	2	2	1	2
1899	2	50	7		울산광역시 남구 대현동	2	4	2	1	1	1	4	300	4	2	2	2	3	3	3	2	3	3	3	2	2	3	3	3	3	4	5	4	1	6	1	1	6	1	3	3	3	3	2	3	3	2	3	3
1900	2	57	7		울산광역시 중구 중앙동	2	2	0	1	1	2	4	600	2	1	1	1	2	2	2	2	2	2	2	1	2	3	3	3	2	4	4	4	3	4	3	3	4	2	4	4	4	4	2	3	3	2	3	2
1901	2	29	2		부산광역시 사상구 학장동	1	3	0	1	7	2	4	650	2	3	3	2	3	2	3	2	2	2	2	2	3	3	3	3	3	5	4	2	3	4	2	5	2	5	4	4	4	4	3	3	3	3	3	3
1902	1	54	5		광주광역시 광산구 수완동	2	4	0	1	1	2	4	8000	2	1	1	1	3	3	3	3	3	2	2	2	3	3	3	3	3	4	4	4	3	4	3	2	5	2	2	3	3	3	2	2	2	2	2	2
1903	2	66	1	2	서울특별시 성동구 금호1가동	2	2	0	1	3	1	4	200	3	2	1	2	4	2	4	4	3	3	2	3	1	2	2	2	3	1	1	1	6	1	6	5	2	6	3	1	1	1	1	1	1	1	1	1
1904	1	50	1	2	서울특별시 성동구 금호1가동	2	4	1	4	2	2	2	700	2	2	1	2	2	1	2	2	2	1	2	2	2	3	3	3	3	5	5	5	2	5	2	2	5	2	4	3	3	3	3	3	3	3	3	3
1905	2	53	4		인천광역시 부평구 십정1동	2	4	0	1	1	2	4	450	3	1	2	2	2	3	3	3	3	2	3	2	2	4	4	4	3	1	3	2	6	1	3	6	1	3	4	4	4	3	2	4	2	1	4	2
1906	2	22	5		광주광역시 광산구 첨단2동	1	5	0	1	1	2	4	600	4	3	3	3	3	2	2	2	3	3	3	2	2	3	3	3	3	1	4	3	6	1	3	3	4	3	3	3	3	3	3	3	3	3	3	3
1907	1	56	2		부산광역시 영도구 청학2동	2	4	0	1	1	2	6	1000	2	2	2	2	2	2	2	1	1	2	2	2	3	4	4	3	3	4	5	5	3	4	2	3	4	2	4	3	4	3	2	3	3	2	3	4
1908	2	56	5		광주광역시 북구 오치1동	2	5	0	1	1	1	4	550	2	1	2	3	3	2	3	2	2	2	3	3	2	3	3	3	3	1	6	4	6	1	1	6	1	6	4	3	3	3	1	2	1	1	1	1
1909	1	52	4		인천광역시 미추홀구 숭의4동	2	4	2	1	1	1	4	450	4	2	2	3	3	2	3	2	2	2	2	2	2	2	3	3	3	4	4	4	3	4	3	2	5	2	3	3	3	2	3	3	2	3	3	2
1910	2	51	1	2	서울특별시 강북구 송천동	1	4	0	3	1	2	4	500	3	2	2	2	2	2	3	2	2	2	2	2	3	2	3	3	3	2	3	3	4	3	4	5	2	4	2	2	3	3	3	4	2	1	2	3
1911	2	25	2		부산광역시 서구 서대신1동	1	4	0	1	1	2	4	600	3	2	2	2	4	3	4	3	4	4	4	3	1	3	3	3	2	1	1	1	6	1	6	6	1	6	4	4	4	4	4	4	4	3	3	3
1912	2	22	1	5	서울특별시 송파구 문정1동	1	4	0	1	1	2	3	500	3	3	2	3	2	3	2	1	3	3	2	2	3	2	3	3	3	4	4	4	3	4	2	4	3	2	3	2	3	3	2	3	3	2	3	3
1913	1	57	6		대전광역시 동구 삼성동	4	1	0	3	3	1	2	250	4	3	3	3	3	2	3	2	2	2	3	3	3	3	4	3	3	4	4	4	2	5	2	3	4	3	3	3	4	4	3	4	4	4	4	4
1914	1	52	4		인천광역시 연수구 송도1동	2	3	1	1	1	2	4	5000	4	2	2	1	1	3	2	2	2	2	1	2	2	3	3	3	4	1	5	5	6	1	2	6	1	2	4	3	3	3	3	3	3	2	2	2
1915	1	54	4		인천광역시 남동구 논현1동	2	3	0	1	1	2	6	800	4	1	2	3	4	2	3	4	3	3	3	1	3	3	3	3	3	4	4	1	6	1	2	6	1	2	4	2	3	3	2	3	3	2	3	2
1916	2	27	2		부산광역시 해운대구 좌4동	1	3	0	4	1	2	6	200	3	2	3	3	3	4	4	4	3	4	3	3	2	3	3	2	3	1	6	4	6	1	1	2	5	3	3	2	2	3	2	3	2	2	2	3
1917	1	55	7		울산광역시 남구 삼산동	2	4	0	4	1	1	6	620	3	2	3	3	3	2	3	3	3	3	3	3	3	3	3	3	3	6	1	1	1	6	3	5	2	5	3	2	2	3	2	3	3	1	2	3
1918	1	52	7		울산광역시 중구 중앙동	2	4	1	4	2	1	2	350	4	3	3	2	2	3	3	3	3	3	3	3	3	2	2	2	2	5	5	5	3	4	3	3	4	3	4	3	2	2	3	3	3	3	3	3
1919	1	52	7		울산광역시 남구 신정1동	2	3	0	1	2	3	6	1000	3	3	3	3	3	2	3	2	2	3	2	3	3	3	3	3	3	5	6	6	2	5	1	2	5	1	3	3	3	3	3	3	3	3	3	3
1920	1	55	4		인천광역시 부평구 십정1동	1	1	0	2	3	1	4	200	5	2	2	2	2	3	2	1	3	2	2	2	3	2	2	3	3	4	5	5	1	6	2	1	6	2	3	3	3	3	3	3	3	3	3	3
1921	1	59	4		인천광역시 부평구 부개2동	2	3	1	4	3	1	6	250	4	2	3	2	2	3	2	3	3	3	2	2	2	3	3	3	3	2	3	4	5	2	4	4	3	4	3	2	3	3	2	3	3	2	3	3
1922	1	50	7		울산광역시 중구 우정동	2	3	1	1	1	2	4	1000	4	1	1	2	2	1	1	1	2	2	1	1	4	4	3	3	4	5	5	4	2	5	3	2	5	2	4	3	3	3	3	2	2	3	3	3
1923	1	61	3		대구광역시 달서구 도원동	2	2	0	1	1	1	4	350	4	2	2	3	3	3	3	4	3	3	3	2	2	3	3	2	2	6	5	5	1	6	2	1	6	2	3	2	2	2	2	2	2	2	2	2
1924	1	62	3		대구광역시 수성구 수성4가동	2	3	0	1	1	2	4	900	2	2	2	2	3	3	3	2	2	2	2	2	2	3	3	3	3	1	3	2	3	4	2	6	1	4	3	2	3	3	2	3	3	2	3	3
1925	1	51	3		대구광역시 수성구 지산1동	2	3	0	3	1	2	4	350	3	1	2	2	3	3	2	2	2	3	2	2	4	4	4	3	3	3	3	2	4	3	4	3	4	3	3	3	3	2	3	3	2	3	4	1
1926	2	43	7		울산광역시 남구 대현동	2	4	2	1	1	2	2	300	1	3	3	3	3	3	3	2	3	3	3	3	3	3	3	3	3	2	2	2	5	2	2	2	5	2	3	3	3	2	3	3	2	3	3	2
1927	1	51	2		부산광역시 영도구 봉래1동	1	3	0	3	1	2	5	780	5	3	2	2	2	2	3	1	2	2	2	2	3	4	4	3	3	4	5	1	2	5	1	4	3	3	4	4	4	3	3	3	1	3	3	1
1928	2	53	1	2	서울특별시 노원구 중계본동	2	4	2	1	1	1	4	500	4	2	2	2	2	2	2	2	2	2	2	1	2	4	3	3	3	1	6	4	6	1	1	6	1	1	4	1	4	3	1	4	3	1	4	2
1929	2	28	1	2	서울특별시 노원구 상계5동	1	4	0	1	1	2	4	800	2	2	2	3	3	3	3	3	3	3	4	2	1	1	1	1	1	1	1	1	6	1	3	6	1	6	1	1	1	1	1	1	1	1	1	1
1930	1	51	5		광주광역시 북구 매곡동	2	4	1	1	1	2	4	500	4	2	1	1	2	1	2	1	1	1	1	1	4	4	3	4	4	4	4	3	2	5	3	2	5	4	4	4	4	2	4	4	3	4	4	3
1931	1	24	1	5	서울특별시 강남구 개포4동	1	4	0	1	2	2	3	700	4	2	2	1	3	2	2	3	3	2	3	2	2	4	4	4	3	4	5	3	2	5	2	2	5	2	4	4	4	4	4	4	4	4	4	3
1932	2	29	1	2	서울특별시 광진구 구의1동	1	4	0	1	1	2	6	300	2	1	2	2	2	2	3	2	2	3	3	2	3	4	3	3	3	1	3	3	6	1	3	6	1	3	4	2	2	2	2	3	2	1	2	2
1933	2	49	7		울산광역시 중구 다운동	2	4	0	1	1	1	4	550	2	2	2	2	2	2	3	2	3	2	2	3	1	3	3	3	3	1	3	1	6	1	5	4	3	5	3	2	3	3	1	3	3	1	3	3
1934	2	29	1	5	서울특별시 서초구 양재1동	1	1	0	1	1	2	6	500	4	4	4	3	1	3	1	1	2	3	3	3	4	4	4	4	4	3	4	1	3	4	3	3	4	3	4	4	4	4	3	3	3	3	3	3
1935	1	27	4		인천광역시 연수구 송도1동	1	3	0	1	1	3	3	700	2	3	2	2	4	3	3	4	3	2	4	2	2	3	3	2	2	1	5	5	6	1	2	6	1	2	4	2	3	4	2	3	4	2	3	4
1936	2	54	7		울산광역시 남구 신정1동	2	3	0	1	1	1	2	280	3	3	2	3	3	2	2	2	3	3	2	2	2	3	2	3	3	4	3	3	3	4	3	4	3	5	2	3	3	2	2	3	2	2	2	2
1937	2	26	2		부산광역시 서구 아미동	2	4	2	1	1	2	4	600	3	1	1	1	1	1	1	1	1	1	1	1	2	3	3	3	3	6	6	6	1	6	1	1	6	1	4	3	3	2	3	3	2	3	3	2
1938	1	28	3		대구광역시 중구 남산3동	2	4	2	1	1	2	4	700	3	4	2	1	4	2	2	1	4	3	3	2	4	4	4	4	4	1	4	4	6	1	3	6	1	1	4	2	4	3	2	4	3	2	4	3
1939	1	27	1	5	서울특별시 강남구 일원1동	2	4	2	1	2	2	4	350	3	3	2	2	1	2	3	2	2	3	3	2	3	2	2	3	2	3	4	3	4	3	3	4	3	4	3	3	3	2	2	3	2	3	3	2
1940	2	52	7		울산광역시 남구 신정1동	2	3	0	1	1	2	4	650	1	1	1	2	2	2	2	2	2	2	2	2	4	4	4	4	4	4	4	4	3	4	3	2	5	2	4	3	3	2	3	3	2	3	3	2
1941	2	27	1	2	서울특별시 광진구 중곡2동	2	3	0	4	1	3	6	1000	3	2	3	3	4	4	4	2	3	3	4	3	2	3	3	2	2	3	4	4	3	4	3	6	1	6	4	3	3	3	3	3	3	2	3	3
1942	1	26	1	4	서울특별시 영등포구 신길6동	1	3	0	1	1	2	5	500	2	3	2	3	2	1	1	2	2	1	2	2	3	4	4	3	3	4	5	3	3	4	2	3	4	2	3	4	3	4	3	4	4	4	4	4
1943	2	28	5		광주광역시 북구 용봉동	1	2	0	5	3	1	4	5000	4	2	3	3	4	4	4	4	4	3	4	3	2	3	3	2	2	4	4	1	5	2	4	2	5	4	4	3	3	3	2	3	2	1	3	1
1944	1	29	1	5	서울특별시 강남구 역삼2동	1	2	0	2	3	1	4	220	4	2	3	2	4	3	4	4	4	4	2	3	3	3	3	3	3	4	4	3	3	4	3	6	1	6	3	4	4	4	3	3	3	3	4	3
1945	1	50	2		부산광역시 금정구 부곡2동	2	4	2	3	2	1	5	300	5	2	3	3	3	3	2	2	3	3	3	3	3	3	3	3	3	3	4	4	3	4	3	2	5	2	2	2	3	2	2	3	2	2	3	2
1946	2	50	1	2	서울특별시 광진구 광장동	2	4	2	1	1	2	4	78	4	3	3	2	2	2	3	2	2	2	2	3	1	3	3	3	2	1	4	1	6	1	3	6	1	2	3	3	3	4	2	3	3	1	3	2
1947	1	51	1	2	서울특별시 노원구 상계1동	1	4	0	1	1	1	4	200	4	4	4	4	3	4	4	4	4	3	4	4	2	2	2	2	2	6	6	6	2	5	3	2	5	3	3	3	3	2	3	3	2	3	3	2
1948	2	25	3		대구광역시 북구 침산3동	1	4	0	1	1	2	4	500	3	2	3	2	3	3	2	3	2	3	3	2	3	4	3	3	2	4	3	4	3	4	4	3	4	2	3	3	2	3	3	2	4	3	2	3
1949	1	52	4		인천광역시 미추홀구 주안4동	1	1	0	3	1	2	6	300	3	3	3	3	3	3	3	3	3	3	3	3	2	3	3	3	3	3	3	3	3	4	3	2	5	2	3	3	3	3	3	3	3	3	3	2
1950	2	29	1	2	서울특별시 성북구 장위2동	1	5	0	1	1	1	4	1000	4	3	3	2	2	2	2	2	3	2	2	3	1	3	3	3	3	1	1	1	6	1	6	6	1	6	3	3	3	3	2	3	3	1	3	3
1951	1	62	3		대구광역시 달성군 다사읍	2	2	0	1	1	2	6	300	1	2	2	2	3	2	2	2	2	2	2	2	2	3	3	3	3	5	4	4	3	4	2	6	1	2	3	2	3	2	2	3	2	2	3	2
1952	1	29	2		부산광역시 북구 화명2동	4	1	0	4	1	2	6	590	3	4	4	4	3	3	2	2	3	3	2	4	3	4	4	4	3	5	6	5	1	6	1	2	5	2	4	4	4	4	4	4	4	4	4	3
1953	2	29	4		인천광역시 연수구 송도1동	2	4	2	1	1	2	6	500	3	2	2	2	2	2	2	2	3	3	2	2	2	3	3	3	3	4	4	3	6	1	3	3	4	2	3	3	3	3	3	3	3	3	3	4
1954	1	60	4		인천광역시 연수구 송도1동	2	3	0	1	1	2	6	650	4	1	2	2	3	2	2	3	2	2	2	2	3	3	3	3	3	3	4	4	3	4	2	3	4	2	2	3	2	2	3	2	2	3	2	3
1955	1	51	2		부산광역시 남구 문현3동	2	4	2	1	1	1	4	350	3	3	3	4	3	3	4	3	4	3	3	4	2	3	3	1	2	4	5	5	2	5	3	4	3	3	3	2	3	3	3	3	2	3	2	3
1956	1	57	2		부산광역시 수영구 광안4동	2	4	0	1	1	2	6	600	4	4	4	4	2	2	2	2	2	4	2	2	3	4	4	4	4	6	6	6	2	5	1	3	4	2	3	3	3	4	2	2	3	1	1	2
1957	1	53	1	2	서울특별시 노원구 하계1동	2	4	2	1	1	2	4	450	4	3	2	2	2	2	2	2	2	2	2	2	3	2	3	3	2	1	3	1	3	4	4	2	5	4	4	3	3	4	4	3	3	3	3	4
1958	2	28	4		인천광역시 미추홀구 주안2동	2	2	0	4	2	2	3	300	3	3	2	2	2	3	3	3	2	2	3	3	3	2	3	2	2	1	5	1	6	1	6	6	1	6	3	3	3	2	3	2	2	3	3	2
1959	2	28	2		부산광역시 남구 대연1동	2	3	1	4	1	2	4	1000	3	2	1	1	3	3	4	3	2	2	3	1	2	3	4	4	4	1	6	3	6	1	1	6	1	1	4	4	4	4	4	4	4	4	4	4
1960	2	52	4		인천광역시 남동구 간석2동	2	3	1	1	1	2	4	600	3	3	3	3	3	3	3	3	3	3	2	3	2	2	2	2	2	5	1	2	6	1	6	6	1	6	3	2	3	2	2	2	2	2	2	2
1961	1	28	1	2	서울특별시 중랑구 면목3.8동	2	3	1	1	3	1	4	512	5	2	4	1	2	4	3	3	2	1	3	2	2	4	3	4	2	3	5	3	3	4	2	4	3	1	2	2	3	3	2	3	4	2	4	3
1962	2	28	1	5	서울특별시 강동구 상일동	2	4	2	4	1	1	6	430	3	2	2	3	3	3	4	3	2	3	3	3	2	3	3	3	3	2	4	1	3	4	1	3	4	2	3	3	4	3	3	4	3	3	4	2
1963	2	27	1	4	서울특별시 금천구 가산동	1	1	0	3	2	1	4	270	4	4	4	4	4	3	4	4	3	4	4	4	4	4	3	3	3	4	3	2	2	5	3	6	1	6	3	3	3	3	3	3	3	3	3	3
1964	1	56	2		부산광역시 사상구 감전동	2	4	1	3	1	2	4	420	3	1	2	2	2	3	2	2	1	2	2	2	3	3	4	3	3	5	5	4	2	5	3	2	5	2	4	4	3	4	4	4	3	3	3	4
1965	2	51	1	2	서울특별시 중랑구 면목2동	2	3	1	3	7	1	2	350	2	4	4	4	2	3	3	3	2	2	2	4	3	4	4	4	3	6	3	3	2	5	2	2	5	2	3	3	3	3	2	3	2	2	2	2
1966	2	27	4		인천광역시 남동구 구월1동	2	4	2	1	1	2	6	500	1	2	2	2	2	1	1	2	2	2	2	2	3	2	3	2	2	3	4	4	3	4	4	4	3	3	3	2	2	3	2	3	2	3	2	2
1967	1	51	1	2	서울특별시 도봉구 창2동	2	4	2	4	2	2	4	450	4	2	2	3	3	2	3	2	3	3	3	2	3	3	2	3	2	4	5	5	2	5	1	5	2	5	3	2	2	3	2	2	2	3	3	3
1968	2	24	2		부산광역시 해운대구 좌4동	1	1	0	2	3	1	4	300	3	3	3	2	2	3	4	4	3	2	3	2	2	3	3	4	3	2	2	2	4	3	5	3	4	4	4	2	3	3	3	2	3	4	3	2
1969	1	23	1	2	서울특별시 성북구 길음1동	1	4	0	5	3	2	3	400	3	4	3	3	2	2	3	2	2	3	2	2	4	3	2	1	1	6	5	5	1	6	2	3	4	1	4	4	4	3	4	4	3	1	1	4
1970	2	29	7		울산광역시 동구 화정동	2	2	0	3	7	1	2	200	3	3	3	3	2	4	3	2	3	1	3	3	2	3	2	3	4	3	3	3	4	3	5	3	4	4	2	3	2	1	2	2	3	1	2	1
1971	1	55	3		대구광역시 수성구 만촌1동	2	3	1	1	1	2	4	600	3	2	2	2	2	2	2	2	2	2	3	2	2	3	3	3	2	4	4	4	3	4	3	5	2	3	3	3	3	3	3	3	3	3	3	3
1972	2	29	2		부산광역시 해운대구 우1동	2	5	2	1	1	2	4	500	2	2	1	2	3	3	2	2	3	3	2	3	3	2	2	3	2	5	4	4	3	4	3	3	4	3	3	2	3	3	4	3	3	3	2	2
1973	1	68	2		부산광역시 수영구 남천2동	2	2	0	1	1	1	4	550	2	1	1	1	2	2	2	2	2	2	2	1	2	3	3	3	3	4	4	4	3	4	3	3	4	3	4	4	4	4	3	3	3	3	3	3
1974	2	54	4		인천광역시 미추홀구 학익1동	2	3	1	1	1	2	4	500	3	1	1	2	3	2	2	2	2	2	3	1	2	4	3	2	2	1	2	2	4	3	4	6	1	3	4	3	4	3	3	3	3	3	4	2
1975	2	28	1	2	서울특별시 노원구 상계5동	1	3	0	4	1	1	4	300	3	2	2	3	3	3	3	3	3	3	3	3	2	3	2	3	2	1	2	2	2	5	3	3	4	5	2	2	2	2	2	2	2	1	2	1
1976	2	27	4		인천광역시 중구 운서동	2	4	2	3	1	2	4	500	3	3	2	3	3	3	3	3	3	3	3	3	2	2	2	3	3	1	4	4	5	2	3	5	2	3	3	3	3	2	3	3	2	2	3	2
1977	1	28	3		대구광역시 수성구 범물1동	1	5	0	1	1	2	5	800	3	3	3	2	2	1	3	2	3	2	4	3	3	2	3	3	4	4	5	6	3	4	2	3	4	3	4	3	3	4	3	4	3	2	3	4
1978	1	57	3		대구광역시 북구 동천동	2	3	0	1	1	2	4	650	2	3	3	3	3	3	3	4	3	3	3	3	2	3	4	4	3	1	2	3	6	1	2	6	1	4	3	3	4	3	3	4	3	3	4	3
1979	2	27	2		부산광역시 서구 서대신1동	2	3	1	1	1	2	4	500	3	2	2	1	3	2	3	3	3	3	3	1	3	2	2	1	2	5	2	1	3	4	5	6	1	5	2	3	1	2	2	3	3	2	2	2
1980	1	28	4		인천광역시 남동구 구월1동	2	4	2	1	1	2	4	450	3	2	3	3	2	2	3	2	2	3	3	2	3	2	2	3	3	5	4	5	4	3	3	4	3	5	3	2	3	3	3	2	2	2	3	3
1981	1	50	1	2	서울특별시 중랑구 망우본동	2	5	3	1	1	1	4	450	5	2	2	2	2	2	1	2	2	2	2	2	1	3	3	3	3	6	4	5	3	4	3	3	4	3	3	3	3	2	3	3	2	3	3	2
1982	1	52	4		인천광역시 남동구 논현1동	2	5	3	1	1	1	4	500	3	2	3	2	3	2	3	2	3	2	3	2	3	2	3	2	3	3	4	3	4	3	3	4	3	3	3	2	3	2	3	3	2	3	2	3
1983	1	27	4		인천광역시 남동구 논현1동	1	2	0	1	2	1	4	180	3	3	3	2	3	3	2	3	3	3	3	2	3	2	2	3	3	1	1	1	6	1	6	6	1	6	3	2	2	2	2	2	2	2	2	2
1984	1	27	3		대구광역시 동구 안심3.4동	1	3	0	1	4	2	4	500	3	3	3	3	3	3	3	3	3	3	3	3	2	3	3	2	2	1	3	3	6	1	4	6	1	5	3	1	3	2	2	3	2	2	3	2
1985	1	54	3		대구광역시 북구 대현동	2	5	0	3	1	1	2	100	3	2	3	3	3	2	2	2	2	3	3	3	2	2	3	3	2	5	5	5	2	5	2	3	4	3	2	2	2	3	2	3	3	3	3	3
1986	2	28	4		인천광역시 남동구 만수4동	1	4	0	1	1	2	4	600	3	2	3	2	2	3	3	2	2	3	3	2	3	2	2	3	3	3	4	3	4	3	3	3	4	4	2	3	2	2	3	2	2	2	3	2
1987	1	48	7		울산광역시 동구 화정동	2	4	2	1	1	2	4	300	4	2	2	3	3	2	2	2	3	2	2	3	2	3	3	2	2	1	4	1	3	4	3	5	2	4	2	2	2	2	2	2	2	2	2	3
1988	2	28	7		울산광역시 북구 농소2동	1	3	0	1	1	2	2	260	4	2	2	3	3	3	3	2	3	3	3	2	2	3	4	4	3	1	2	1	6	1	6	6	1	5	2	2	2	1	2	2	2	2	2	2
1989	2	25	1	2	서울특별시 중랑구 망우본동	2	3	1	1	2	2	4	160	3	3	3	3	3	3	3	3	2	3	2	3	3	3	2	4	3	5	5	5	3	4	3	3	4	3	3	3	3	4	3	3	3	2	3	2
1990	2	25	6		대전광역시 유성구 전민동	1	5	0	2	2	1	4	450	2	2	2	3	4	3	2	3	4	2	3	3	2	2	3	2	2	3	4	4	3	4	3	4	3	4	3	3	4	2	3	3	3	3	3	4
1991	2	26	2		부산광역시 남구 대연1동	1	3	0	1	1	2	4	500	3	3	2	2	2	2	2	2	2	2	3	2	2	3	3	3	2	1	4	4	6	1	3	6	1	3	3	2	3	3	2	3	3	2	3	3
1992	2	26	4		인천광역시 부평구 부개2동	1	5	0	4	1	1	4	400	3	3	3	3	4	4	4	2	4	4	4	4	1	1	1	2	1	3	3	1	6	1	6	6	1	6	2	2	2	2	2	2	2	2	2	2
1993	2	70	2		부산광역시 해운대구 중1동	2	1	0	4	1	1	6	200	2	2	1	2	2	2	2	1	2	2	2	2	3	4	4	4	4	6	6	6	1	6	1	1	6	1	4	3	3	2	3	3	3	3	3	2
1994	2	53	3		대구광역시 동구 안심3.4동	2	3	1	1	1	2	4	450	4	2	2	2	2	3	2	3	3	3	2	2	2	3	3	4	3	1	4	1	6	1	2	6	1	3	4	3	4	3	3	4	2	2	3	2
1995	2	50	2		부산광역시 금정구 구서2동	2	3	0	1	3	1	4	400	3	2	1	1	1	2	1	2	2	2	3	2	2	3	3	3	3	4	5	6	3	4	3	6	1	3	4	4	4	4	3	3	3	3	3	3
1996	1	27	3		대구광역시 북구 관음동	1	1	0	5	2	2	4	350	4	3	3	3	4	4	4	4	4	4	4	4	3	3	3	4	4	1	5	1	6	1	2	6	1	6	2	2	2	2	2	2	2	2	2	2
1997	2	25	1	4	서울특별시 양천구 목4동	1	1	0	2	1	2	4	400	4	1	1	1	2	3	2	3	3	2	3	1	1	3	3	3	3	1	4	1	6	1	1	6	1	1	4	4	4	4	4	4	4	3	4	4
1998	1	50	4		인천광역시 남동구 만수4동	2	3	1	1	1	2	4	420	4	1	1	2	3	2	3	2	2	2	3	2	3	3	3	3	2	1	6	4	2	5	2	2	5	2	3	4	4	4	3	3	3	4	4	4
1999	1	28	4		인천광역시 남동구 논현1동	1	4	0	3	1	3	4	1000	3	2	2	2	3	4	4	2	4	3	4	2	2	2	2	1	3	6	6	6	1	6	1	1	6	1	4	4	4	4	4	4	4	4	4	3
[truncated: 1 more rows]
[truncated: 16 more columns]

## Sheet: survey_raw_data_dictionary
Codes	Descriptions	Note
ID	Identification number
S1	Gender	1) Male 2) Female
S2	Age	Unit: years old
S3	City	1) Seoul 2) Busan 3) Daegu 4) Incheon 5) Gwangju 6) Daejeon 7) Ulsan
S3_1	Living zone in seoul	1) Central 2) NE 3) NW 4) SW 5) SE
S4	Address	( ) City/Do ( ) District/Gun/Gu ( ) Ward/Eup/Myeon/Dong
A1	Marital status	1) Single 2) Married 3) Divorced 4) Widowed
A2	Household size	Unit: people
A3	Number of children under 19 years old	Unit: childrens
A4	Housing type	1) Apartment 2) Efficiency aprtment (Officetel) 3) Single family house 4) Multifamily house 5) Studio 6) A slice room (Jjokbang/Gosiwon) 7) Houses in non-residential buildings (commercial buildings, factories) 8) Other. Please specify:
A5	Housing tenure type	1) Owner 2) Chonse 3) Monthly payment with deposit 4) Monthly payment without deposit 5) Sakwolse or annual payment 6) Daily rent 7) Free of rent
A6	Subjective income group	1) Lower income 2) Middle income 3) Higher income
A7	Educational attainment	1) Under junior high school graduation 2) High school graduation 3) Currently enrolled in undergraduate college/university 4) Undergraduate graduation (University graduation) 5) Currently enrolled in graduate school 6) Graduate school graduation (masters / Ph.D. / doctorate)
A8	Household monthly gross income	Unit: 10,000 KRW
B1	Political propensity tendency	1) Conservative 2) Moderately conservative 3) Neutral 4) Moderately progressive 5) Progressive
B2	Community attachment
B2_1	My neighborhood is a great place to live while doing what I want to do	1) Strongly disagree 2) Disagree 3) Agree 4) Strongly agree
B2_2	I will continue to live in my neighborhood if it is possible
B2_3	I am proud to live in my neighborhood.
B2_4	I have a neighbor who cares about me
B2_5	I can actively help my neighbors in my neighborhood if they are in troubles
B2_6	I can find someone to talk in my neighborhood if I need to
B2_7	I greet when I meet neighbors on the street in my neighborhood
B2_8	I would like to contribute to development of my neighborhood
B2_9	I feel that I belong to my neighborhood
B2_10	I am willing to actively participate in a project of my neighborhood
B2_11	I am happy to live in my neighborhood
B3	Openness
B3_1	I can be a family member of people who have different socioeconomic background	1) Strongly disagree 2) Disagree 3) Agree 4) Strongly agree
B3_2	I can be a friend of people who have different socioeconomic background
B3_3	I can be a neighbor of people who have different socioeconomic background
B3_4	I would like to accept people having different socioeconomic backgrounds from me live in my neighborhood.
B3_5	I am willing to accept to live in a neighborhood where people having different socioeconomic backgrounds from me, reside.
B4	Frequency of interaction with family/relatives, friends/colleagues, and neighbors
B4_1_1	Family/relatives: lower income	1) None 2) Once a year 3) Once in six months 4) Once per month 5) Once per week 6) Almost every day
B4_1_2	Family/relatives: middle income
B4_1_3	Family/relatives: higher income
B4_2_1	Friends/colleagues: lower income
B4_2_2	Friends/colleagues: middle income
B4_2_3	Friends/colleagues: higher income
B4_3_1	Neighbors: lower income
B4_3_2	Neighbors: middle income
B4_3_3	Neighbors: higher income
C1	The comfortability if you are living in the following mixed-income neighborhoods
C1_1	Homogenous	1) Strongly uncomfortable 2) Uncomfortable 3) Comfortable 4) Strongly comfortable
C1_2_1	Slightly mixed with lower income
C1_2_2	Slightly mixed with middle income
C1_2_3	Slightly mixed with higher income
C1_3_1	Moderately mixed with lower income
C1_3_2	Moderately mixed with middle income
C1_3_3	Moderately mixed with higher income
C1_4_1	Considerably mixed with lower income
C1_4_2	Considerably mixed with middle income
C1_4_3	Considerably mixed with higher income
C1_5_1	Extremely mixed with lower income
C1_5_2	Extremely mixed with middle income
C1_5_3	Extremely mixed with higher income
C2	The willingness to move into the following mixed-income neighborhoods
C2_1	Homogenous	1) Yes 2) No
C2_2_1	Slightly mixed with lower income
C2_2_2	Slightly mixed with middle income
C2_2_3	Slightly mixed with higher income
C2_3_1	Moderately mixed with lower income
C2_3_2	Moderately mixed with middle income
C2_3_3	Moderately mixed with higher income
C2_4_1	Considerably mixed with lower income
C2_4_2	Considerably mixed with middle income
C2_4_3	Considerably mixed with higher income
C2_5_1	Extremely mixed with lower income
C2_5_2	Extremely mixed with middle income
C2_5_3	Extremely mixed with higher income

## Sheet: analysis_data
ID	CLASS	GEN	MAS	AGE	HH_Size	FCH	HST	EDU	INC	Median_price	Subject_income	IDP	Openess	attachment	FRE_LOW	FRE_MID	Simpson_Ind	Foreigner_Rate	LOC	AI_Homo	AI_LN_Majo	AI_LN_mix1	AI_LN_mix2	AI_LN_Mino	AI_LN_mix3	AI_LN_mix4	AI_LN_Total	AI_MN_Majo	AI_MN_mix1	AI_MN_mix2	AI_MN_Mino	AI_MN_mix3	AI_MN_mix4	AI_MN_Total	W_Homo	W_LN_Majo	W_LN_mix1	W_LN_mix2	W_LN_Mino	W_LN_mix3	W_LN_mix4	W_LN_Total	W_MN_Majo	W_MN_mix1	W_MN_mix2	W_MN_Mino	W_MN_mix3	W_MN_mix4	W_MN_Total
1	2	Male	Married	50s	4	absence	Owner	College	6000	250000	Middle	Neutral	3	1.63636	4	2.66667	4.71291	0.0327509	Ulsan	3	4	2	2	3	2	1	10	5	2	3	6	3	3	14	1	0	0	0	0	0	0	1	2	1	1	2	1	1	5
2	2	Male	Married	60+	2	absence	Owner	College	8000	187250	Middle	Conversation	2.8	2.36364	4	3.33333	4.06108	0.0243624	Incheon	4	5	3	2	2	1	1	11	7	4	3	6	3	3	17	1	1	1	0	0	0	0	2	2	1	1	2	1	1	5
3	1	Female	Single	30s	3	absence	Owner	College	4200	270500	Low	Neutral	2.2	3	4.33333	1	4.212	0.26813	Seoul	3	6	3	3	5	3	2	14	6	3	3	5	3	2	14	1	2	1	1	1	1	0	4	2	1	1	1	1	0	4
4	1	Male	Married	40s	4	presence	Owner	College	4000	179000	Low	Progressive	4	2.27273	3.66667	4	2.73695	0.0108179	Incheon	4	7	4	3	6	3	3	17	7	4	3	6	3	3	17	1	2	1	1	2	1	1	5	2	1	1	2	1	1	5
5	2	Male	Married	40s	4	presence	Renter	College	9000	750000	Middle	Neutral	2	3.18182	2.33333	5.33333	4.89612	0.0221316	Seoul	2	4	2	2	4	2	2	10	5	3	2	4	2	2	11	0	0	0	0	0	0	0	0	1	1	0	0	0	0	1
6	2	Female	Married	40s	3	presence	Owner	Graduate school	9500	122500	Middle	Neutral	2.6	1.36364	4.33333	1.66667	2.68132	0.0296939	Daejeon	4	6	3	3	4	2	2	14	5	3	2	4	2	2	13	1	1	0	1	2	1	1	4	2	1	1	2	1	1	5
7	1	Male	Married	40s	4	presence	Renter	College	3000	270500	Low	Progressive	2.8	2.54545	3	4	4.212	0.26813	Seoul	3	4	2	2	6	3	3	13	4	2	2	6	3	3	13	1	2	1	1	0	0	0	3	2	1	1	1	1	0	4
8	1	Male	Single	40s	1	absence	Renter	High school or less	2000	800000	Low	Neutral	3	3.27273	3.33333	2.66667	3.43302	0.0230787	Seoul	2	5	3	2	4	2	2	11	3	2	1	2	1	1	7	1	1	1	0	2	1	1	4	0	0	0	0	0	0	1
9	1	Male	Married	30s	2	absence	Owner	College	3500	202000	Low	Neutral	2.8	2.36364	4.66667	2	3.96057	0.0133777	Daejeon	2	3	2	1	3	1	2	8	3	1	2	3	2	1	8	0	0	0	0	0	0	0	0	0	0	0	0	0	0	0
10	1	Male	Married	50s	3	presence	Renter	College	8500	268000	Low	Neutral	2.8	2.63636	3.33333	5	3.62404	0.0153557	Seoul	3	4	2	2	4	2	2	11	5	3	2	5	2	3	13	1	1	1	0	0	0	0	2	2	1	1	1	1	0	4
11	1	Male	Married	50s	2	absence	Renter	College	2000	520000	Low	Conversation	2.8	2.90909	3	4	2.4166	0.00623396	Seoul	2	4	2	2	4	2	2	10	4	2	2	4	2	2	10	0	0	0	0	0	0	0	0	0	0	0	0	0	0	0
12	2	Male	Married	40s	3	presence	Owner	Graduate school	8000	1048000	Middle	Conversation	2.2	2.81818	3.33333	3.33333	3.45684	0.0129816	Seoul	3	4	2	2	4	2	2	11	5	3	2	4	2	2	12	1	0	0	0	0	0	0	1	2	1	1	0	0	0	3
13	2	Female	Married	30s	4	presence	Owner	Graduate school	5000	258000	Middle	Neutral	3.4	2.18182	4.33333	2.66667	3.17431	0.00732992	Busan	4	8	4	4	6	3	3	18	8	4	4	8	4	4	20	1	2	1	1	0	0	0	3	2	1	1	2	1	1	5
14	1	Male	Married	50s	2	absence	Owner	College	4000	357250	Low	Neutral	3.4	2.90909	3.33333	4.33333	3.65048	0.0158464	Busan	3	4	2	2	4	2	2	11	6	3	3	6	3	3	15	1	0	0	0	0	0	0	1	2	1	1	2	1	1	5
15	2	Female	Married	50s	3	presence	Renter	Graduate school	7200	179000	Middle	Neutral	3	2.72727	3	3.33333	2.73695	0.0108179	Incheon	3	6	3	3	6	3	3	15	6	3	3	6	3	3	15	0	0	0	0	0	0	0	0	0	0	0	0	0	0	0
16	1	Female	Single	30s	2	absence	Renter	High school or less	4000	73000	Low	Conversation	1.4	3.18182	4.33333	1.33333	2.83102	0.0425979	Incheon	3	6	3	3	6	3	3	15	6	3	3	6	3	3	15	1	2	1	1	2	1	1	5	2	1	1	2	1	1	5
17	2	Male	Married	40s	5	presence	Owner	College	4000	355000	Middle	Neutral	3.4	1.63636	2.66667	5.66667	2.43703	0.0133828	Gwangju	4	6	4	2	3	2	1	13	8	4	4	6	4	2	18	1	1	1	0	0	0	0	2	2	1	1	1	1	0	4
18	2	Male	Married	40s	3	presence	Owner	College	5300	180000	Middle	Progressive	2.8	2.36364	4	2	3.79442	0.00892312	Busan	3	6	3	3	5	3	2	14	6	3	3	6	3	3	15	1	2	1	1	2	1	1	5	2	1	1	2	1	1	5
19	2	Male	Married	40s	5	presence	Owner	College	5000	180000	Middle	Progressive	1.8	2.18182	6	2.66667	2.77661	0.0170591	Daegu	1	3	2	1	4	2	2	8	4	2	2	4	2	2	9	0	0	0	0	0	0	0	0	0	0	0	0	0	0	0
20	1	Female	Single	30s	4	absence	Owner	College	10000	520000	Low	Neutral	3	3	4.66667	3.66667	2.78595	0.0137033	Seoul	3	6	3	3	6	3	3	15	6	3	3	6	3	3	15	0	0	0	0	0	0	0	0	0	0	0	0	0	0	0
21	2	Female	Married	30s	5	presence	Owner	Graduate school	5500	240000	Middle	Conversation	3.6	2.09091	4.33333	2.66667	3.35546	0.0333897	Seoul	3	6	3	3	5	3	2	14	6	3	3	6	3	3	15	1	2	1	1	1	1	0	4	2	1	1	2	1	1	5
22	2	Male	Married	50s	4	absence	Owner	College	4500	198000	Middle	Conversation	2.6	2.63636	2.33333	6	3.59912	0.00824279	Daejeon	3	6	3	3	5	2	3	14	5	3	2	5	3	2	13	1	1	1	0	1	0	1	3	2	1	1	2	1	1	5
23	2	Male	Married	40s	4	presence	Renter	College	3500	157000	Middle	Neutral	3.4	2.09091	4.33333	3.33333	3.70008	0.0344235	Busan	3	5	2	3	3	2	1	11	5	3	2	5	3	2	13	1	0	0	0	1	1	0	2	1	0	1	0	0	0	2
24	1	Female	Married	30s	2	absence	Renter	College	3500	187250	Low	Progressive	3.4	1.54545	3.66667	2.66667	4.06108	0.0243624	Incheon	4	4	2	2	4	2	2	12	6	3	3	6	3	3	16	1	0	0	0	0	0	0	1	2	1	1	2	1	1	5
25	2	Female	Married	50s	4	presence	Renter	College	8900	435000	Middle	Neutral	3	2.18182	4.66667	3.33333	4.86714	0.323399	Seoul	3	4	2	2	4	2	2	11	6	3	3	6	3	3	15	1	0	0	0	0	0	0	1	2	1	1	2	1	1	5
26	2	Male	Married	40s	3	presence	Owner	College	4500	330000	Middle	Progressive	2.8	2	3	3.66667	3.80763	0.0293743	Seoul	4	4	2	2	3	2	1	11	5	3	2	3	2	1	12	1	1	1	0	0	0	0	2	1	1	0	0	0	0	2
27	2	Male	Single	30s	1	absence	Owner	Graduate school	2500	295000	Middle	Conversation	2.4	2.63636	4.33333	2.33333	3.02028	0.0149744	Gwangju	3	3	2	1	3	1	2	9	6	3	3	5	2	3	14	1	0	0	0	0	0	0	1	2	1	1	2	1	1	5
28	2	Male	Married	40s	4	presence	Owner	Graduate school	5500	550000	Middle	Neutral	2.4	2.27273	3	4	4.30075	0.0355755	Seoul	3	4	2	2	4	2	2	11	6	3	3	5	3	2	14	1	0	0	0	0	0	0	1	2	1	1	0	0	0	3
29	2	Male	Divorced or Widowed	50s	1	absence	Owner	College	8000	670000	Middle	Progressive	2.2	2.81818	4.33333	1	2.13601	0.015575	Seoul	3	4	2	2	4	2	2	11	6	3	3	6	3	3	15	1	0	0	0	0	0	0	1	2	1	1	2	1	1	5
30	1	Male	Single	30s	2	absence	Renter	College	1000	149000	Low	Progressive	1.4	3.90909	4	4	3.97616	0.0167996	Busan	1	4	2	2	4	3	1	9	3	2	1	2	1	1	6	0	1	1	0	0	0	0	1	1	0	1	2	1	1	3
31	1	Female	Married	50s	3	absence	Owner	College	3000	464500	Low	Progressive	2.6	2.81818	2.66667	6	3.47592	0.0355034	Seoul	3	6	3	3	6	3	3	15	6	3	3	6	3	3	15	1	2	1	1	2	1	1	5	2	1	1	2	1	1	5
32	2	Male	Married	30s	3	presence	Owner	College	5000	270500	Middle	Neutral	3.6	2.09091	4.33333	2	4.212	0.26813	Seoul	4	7	4	3	3	2	1	14	7	4	3	3	2	1	14	1	2	1	1	0	0	0	3	2	1	1	2	1	1	5
33	2	Female	Married	30s	4	presence	Renter	College	12080	1360000	Middle	Neutral	2.8	2.18182	3	5	2.19765	0.0141504	Seoul	3	6	3	3	3	2	1	12	6	3	3	4	2	2	13	1	0	0	0	0	0	0	1	1	1	0	0	0	0	2
34	1	Male	Single	40s	4	absence	Owner	College	1900	217000	Low	Conversation	1	2.90909	6	1	3.50896	0.0110185	Daegu	4	8	4	4	5	3	2	17	7	3	4	5	3	2	16	1	2	1	1	1	1	0	4	1	0	1	1	0	1	3
35	1	Male	Single	40s	2	absence	Owner	College	4500	83000	Low	Neutral	1.4	3.45455	2.66667	5.66667	4.32902	0.0415094	Incheon	4	6	3	3	6	3	3	16	8	4	4	8	4	4	20	1	1	1	0	2	1	1	4	2	1	1	2	1	1	5
36	2	Male	Single	30s	4	absence	Owner	College	5600	167000	Middle	Conversation	2	2.27273	4.33333	1	4.28046	0.00957035	Busan	1	2	1	1	2	1	1	5	2	1	1	2	1	1	5	0	0	0	0	0	0	0	0	0	0	0	0	0	0	0
37	1	Female	Divorced or Widowed	50s	3	absence	Renter	High school or less	4000	850000	Low	Neutral	2.6	2.18182	4.33333	2	3.39968	0.0187775	Seoul	3	4	2	2	4	2	2	11	3	1	2	6	3	3	12	1	0	0	0	0	0	0	1	2	1	1	2	1	1	5
38	2	Female	Married	30s	4	presence	Owner	College	8000	488500	Middle	Conversation	3.4	2.45455	3.33333	4	3.98188	0.05408	Seoul	3	6	3	3	4	2	2	13	6	3	3	5	2	3	14	1	1	0	1	0	0	0	2	2	1	1	2	1	1	5
39	1	Male	Married	50s	2	absence	Owner	College	3800	157000	Low	Progressive	2.4	2.90909	3.66667	2.66667	3.24124	0.0327781	Incheon	3	6	3	3	6	3	3	15	6	3	3	6	3	3	15	1	2	1	1	2	1	1	5	2	1	1	2	1	1	5
40	2	Male	Married	40s	4	presence	Owner	College	5000	120000	Middle	Progressive	3.6	2	4.33333	1	3.22785	0.0370808	Busan	4	4	2	2	3	2	1	11	6	4	2	4	2	2	14	1	0	0	0	0	0	0	1	2	1	1	0	0	0	3
41	2	Male	Married	50s	4	presence	Owner	College	4000	190000	Middle	Conversation	3	1.90909	3	4	3.7294	0.00564384	Daegu	3	5	2	3	4	2	2	12	6	3	3	6	3	3	15	1	2	1	1	0	0	0	3	2	1	1	2	1	1	5
42	2	Male	Single	30s	3	absence	Owner	College	2000	303750	Middle	Neutral	2.6	3	4.33333	1	3.89598	0.00823577	Daegu	2	4	2	2	4	2	2	10	4	2	2	4	2	2	10	0	0	0	0	0	0	0	0	0	0	0	0	0	0	0
43	2	Male	Single	40s	1	absence	Renter	College	5000	1042500	Middle	Progressive	3	1.90909	4.33333	2.66667	3.56583	0.0477687	Seoul	3	6	3	3	5	3	2	14	6	3	3	5	3	2	14	1	2	1	1	1	1	0	4	2	1	1	2	1	1	5
44	2	Male	Single	30s	3	absence	Owner	College	1500	1100000	Middle	Neutral	1	4	4.33333	1	1.42873	0.0145574	Seoul	1	2	1	1	2	1	1	5	2	1	1	2	1	1	5	0	0	0	0	0	0	0	0	0	0	0	0	0	0	0
45	2	Female	Married	50s	5	presence	Owner	High school or less	4900	196000	Middle	Neutral	2.6	2.54545	4.66667	2.33333	4.23288	0.0290667	Ulsan	4	3	2	1	2	1	1	9	6	3	3	6	3	3	16	1	0	0	0	0	0	0	1	2	1	1	2	1	1	5
46	2	Female	Married	60+	3	absence	Owner	College	4000	520000	Middle	Conversation	2.8	2.36364	4	2	4.59925	0.0214205	Seoul	3	3	2	1	2	1	1	8	5	3	2	2	1	1	10	1	0	0	0	0	0	0	1	2	1	1	0	0	0	3
47	1	Female	Married	50s	3	absence	Owner	College	1000	245000	Low	Neutral	2.2	2.63636	4.66667	1	4.2359	0.0165127	Daegu	3	5	2	3	6	3	3	14	5	3	2	6	3	3	14	0	1	1	0	1	0	1	2	0	0	0	2	1	1	2
48	2	Male	Married	40s	4	presence	Owner	College	4500	204000	Middle	Progressive	2.8	2.27273	3.33333	2.66667	1.97844	0.00986758	Gwangju	4	4	2	2	4	2	2	12	6	3	3	6	3	3	16	1	0	0	0	0	0	0	1	2	1	1	2	1	1	5
49	2	Male	Single	40s	3	absence	Owner	Graduate school	7000	326000	Middle	Conversation	1.8	2.45455	4.33333	1	1.93609	0.0097253	Busan	1	2	1	1	2	1	1	5	2	1	1	2	1	1	5	0	0	0	0	0	0	0	0	0	0	0	0	0	0	0
50	2	Male	Married	30s	5	presence	Owner	College	4000	700000	Middle	Conversation	2.8	2.81818	2.66667	5.33333	3.10566	0.0226917	Seoul	3	5	3	2	3	2	1	11	5	3	2	3	2	1	11	1	1	1	0	0	0	0	2	1	1	0	0	0	0	2
51	2	Female	Married	30s	4	presence	Owner	College	6000	160000	Middle	Neutral	3	2	4.33333	1	1.61642	0.171837	Busan	3	4	2	2	4	2	2	11	4	2	2	4	2	2	11	1	0	0	0	0	0	0	1	0	0	0	0	0	0	1
52	1	Male	Single	40s	1	absence	Renter	College	3500	271000	Low	Neutral	2.8	2.36364	3.66667	3.33333	4.38736	0.410289	Seoul	2	6	3	3	5	2	3	13	4	2	2	5	3	2	11	1	1	0	1	1	1	0	3	1	1	0	2	1	1	4
53	2	Male	Single	20s	2	absence	Owner	College	3500	442000	Middle	Conversation	2.4	1.72727	2	5.33333	2.78079	0.0103086	Daejeon	3	6	3	3	4	2	2	13	6	3	3	5	3	2	14	1	2	1	1	1	1	0	4	2	1	1	1	1	0	4
54	1	Female	Single	40s	1	absence	Renter	College	2000	271000	Low	Neutral	2.8	2.27273	4.66667	1.66667	3.21248	0.0537372	Seoul	3	6	3	3	4	2	2	13	6	3	3	5	3	2	14	1	2	1	1	0	0	0	3	2	1	1	1	1	0	4
55	1	Male	Single	50s	1	absence	Renter	College	5000	360000	Low	Progressive	2.8	2.81818	4	2.66667	3.5622	0.020836	Seoul	3	6	3	3	5	3	2	14	6	3	3	6	3	3	15	1	2	1	1	2	1	1	5	2	1	1	2	1	1	5
56	1	Female	Single	30s	1	absence	Renter	Graduate school	500	95000	Low	Neutral	1.8	3.63636	2.66667	3.66667	4.26438	0.0312524	Daegu	4	5	3	2	4	2	2	13	7	4	3	5	3	2	16	1	2	1	1	0	0	0	3	2	1	1	2	1	1	5
57	2	Male	Married	40s	4	presence	Owner	College	5000	300000	Middle	Progressive	3.4	2.27273	4.66667	1.33333	3.38515	0.0179521	Seoul	4	6	3	3	5	3	2	15	8	4	4	8	4	4	20	1	2	1	1	0	0	0	3	2	1	1	2	1	1	5
58	2	Male	Married	60+	3	absence	Owner	College	4800	143000	Middle	Neutral	2.8	2.72727	3	3.66667	3.33545	0.0282381	Gwangju	3	4	2	2	5	2	3	12	6	3	3	5	3	2	14	1	0	0	0	2	1	1	3	2	1	1	0	0	0	3
59	1	Male	Married	50s	2	absence	Renter	College	5000	240000	Low	Progressive	2	2.18182	4.33333	1	3.35546	0.0333897	Seoul	2	4	2	2	4	2	2	10	4	2	2	6	3	3	12	1	0	0	0	0	0	0	1	2	1	1	2	1	1	5
60	2	Male	Married	40s	4	presence	Owner	College	3500	546500	Middle	Progressive	3.4	1.81818	3.33333	3.66667	4.3893	0.0332144	Seoul	4	7	4	3	5	3	2	16	7	4	3	6	3	3	17	1	2	1	1	1	1	0	4	2	1	1	1	1	0	4
61	2	Male	Married	30s	4	presence	Owner	College	7000	655000	Middle	Progressive	1	2	4	3.33333	2.80197	0.0161857	Seoul	2	4	2	2	5	2	3	11	4	2	2	4	2	2	10	1	0	0	0	0	0	0	1	2	1	1	2	1	1	5
62	2	Male	Married	40s	4	presence	Renter	College	15000	692500	High	Neutral	3.4	3.72727	2.66667	6	2.30018	0.0126503	Seoul	4	5	3	2	2	1	1	11	5	3	2	2	1	1	11	1	0	0	0	0	0	0	1	2	1	1	0	0	0	3
63	1	Male	Married	60+	2	absence	Owner	College	2000	599000	Low	Conversation	2.8	2.54545	4.33333	2.33333	4.61877	0.0274744	Seoul	4	7	4	3	3	2	1	14	8	4	4	8	4	4	20	1	2	1	1	0	0	0	3	2	1	1	2	1	1	5
64	1	Female	Married	40s	4	presence	Owner	College	5500	244500	Low	Neutral	2.8	1.36364	2.66667	3.33333	4.5272	0.00834135	Busan	4	7	3	4	6	3	3	17	6	3	3	6	3	3	16	1	0	0	0	0	0	0	1	2	1	1	2	1	1	5
65	2	Male	Single	40s	2	absence	Owner	College	6000	100000	Middle	Neutral	4	2.09091	1.33333	4.66667	3.5997	0.0164909	Daejeon	4	8	4	4	8	4	4	20	8	4	4	8	4	4	20	1	2	1	1	2	1	1	5	2	1	1	2	1	1	5
66	1	Male	Married	50s	3	presence	Renter	College	3800	134000	Low	Progressive	2.6	2.63636	2.66667	5	3.12722	0.0137986	Daegu	3	6	3	3	4	2	2	13	6	3	3	6	3	3	15	1	2	1	1	0	0	0	3	2	1	1	2	1	1	5
67	2	Female	Married	40s	3	presence	Renter	College	9000	633000	Middle	Neutral	2.6	2.45455	4.33333	2	3.60853	0.00531943	Daegu	3	4	2	2	4	2	2	11	6	3	3	6	3	3	15	1	0	0	0	0	0	0	1	2	1	1	2	1	1	5
68	1	Male	Married	60+	4	absence	Renter	College	6000	310000	Low	Neutral	2.2	2.18182	3.66667	3.33333	4.39083	0.0175027	Busan	3	4	2	2	4	2	2	11	6	3	3	6	3	3	15	1	0	0	0	0	0	0	1	2	1	1	2	1	1	5
69	2	Male	Married	40s	4	presence	Owner	College	5000	140000	Middle	Neutral	2.4	2	1.33333	4	4.47516	0.0598886	Busan	3	5	3	2	4	2	2	12	5	3	2	4	2	2	12	1	1	1	0	0	0	0	2	2	1	1	0	0	0	3
70	2	Female	Married	30s	2	absence	Owner	College	5000	131500	Middle	Neutral	2.8	2.54545	4.33333	2	4.775	0.0146992	Busan	3	6	3	3	6	3	3	15	6	3	3	6	3	3	15	1	2	1	1	2	1	1	5	2	1	1	2	1	1	5
71	2	Female	Married	60+	4	absence	Owner	College	5500	242500	Middle	Progressive	2	3.72727	3	4.66667	2.04347	0.00972	Incheon	1	7	3	4	5	3	2	13	5	2	3	8	4	4	14	1	0	0	0	0	0	0	1	2	1	1	2	1	1	5
72	2	Male	Married	40s	3	presence	Owner	College	5000	507000	Middle	Neutral	2	1.09091	4.33333	2	4.75943	0.0308757	Seoul	1	2	1	1	2	1	1	5	2	1	1	2	1	1	5	0	0	0	0	0	0	0	0	0	0	0	0	0	0	0
73	2	Female	Married	30s	2	absence	Owner	Graduate school	5000	880000	Middle	Neutral	2.6	2.18182	4.33333	2	4.6444	0.015846	Seoul	3	4	2	2	4	2	2	11	5	2	3	6	3	3	14	1	0	0	0	0	0	0	1	2	1	1	2	1	1	5
74	1	Male	Married	40s	4	presence	Renter	College	4000	750000	Low	Progressive	2	3.18182	4	2.33333	4.89612	0.0221316	Seoul	3	6	3	3	4	2	2	13	6	3	3	4	2	2	13	0	0	0	0	0	0	0	0	2	1	1	1	1	0	3
75	2	Male	Married	40s	3	presence	Owner	College	5000	442000	Middle	Neutral	3	2.09091	3	2.33333	2.78079	0.0103086	Daejeon	3	5	3	2	4	2	2	12	5	3	2	4	2	2	12	1	0	0	0	0	0	0	1	2	1	1	1	1	0	4
76	1	Female	Married	30s	3	presence	Owner	College	5000	135000	Low	Progressive	2.8	2.54545	4.33333	2	3.47272	0.0137555	Incheon	3	5	3	2	3	2	1	11	5	3	2	3	2	1	11	1	1	1	0	0	0	0	2	1	1	0	0	0	0	2
77	2	Male	Married	40s	4	absence	Renter	College	4500	330000	Middle	Neutral	2	2.81818	4.33333	2.33333	4.5625	0.0202017	Seoul	3	4	2	2	4	2	2	11	4	2	2	4	2	2	11	0	0	0	0	0	0	0	0	0	0	0	0	0	0	0
78	2	Male	Married	40s	4	presence	Owner	High school or less	9000	435000	Middle	Neutral	2.8	2.09091	5.33333	2	4.16572	0.02876	Seoul	4	5	2	3	8	4	4	17	8	4	4	8	4	4	20	0	0	0	0	1	1	0	1	2	1	1	2	1	1	4
79	1	Male	Married	30s	2	absence	Renter	College	4000	200000	Low	Progressive	2.8	2.72727	3.66667	3.33333	3.26701	0.0418309	Seoul	4	6	3	3	4	2	2	14	6	3	3	6	3	3	16	1	1	1	0	0	0	0	2	2	1	1	2	1	1	5
80	1	Female	Married	30s	3	presence	Owner	High school or less	3300	154000	Low	Neutral	3	2.27273	3.66667	3.66667	3.90405	0.0141497	Seoul	4	7	4	3	6	3	3	17	7	4	3	6	3	3	17	1	2	1	1	0	0	0	3	2	1	1	2	1	1	5
81	1	Male	Single	20s	1	absence	Renter	College	700	253000	Low	Conversation	3.8	3.18182	4.33333	3.66667	3.69879	0.0326404	Seoul	3	5	3	2	4	2	2	12	6	3	3	6	3	3	15	1	2	1	1	0	0	0	3	2	1	1	2	1	1	5
82	1	Male	Married	40s	4	presence	Owner	College	4200	600000	Low	Neutral	2.8	2.72727	4.33333	1.66667	2.63529	0.0197571	Seoul	4	6	3	3	3	2	1	13	8	4	4	5	3	2	17	1	1	1	0	0	0	0	2	2	1	1	2	1	1	5
83	2	Female	Married	40s	5	presence	Owner	College	9000	632500	Middle	Progressive	3.4	3	2.33333	4.66667	2.26227	0.0123702	Seoul	3	6	3	3	6	3	3	15	6	3	3	6	3	3	15	1	2	1	1	2	1	1	5	2	1	1	2	1	1	5
84	2	Male	Married	50s	3	presence	Owner	Graduate school	5000	1360000	Middle	Neutral	3.4	1	2.33333	6	2.19765	0.0141504	Seoul	4	8	4	4	8	4	4	20	8	4	4	8	4	4	20	1	2	1	1	2	1	1	5	2	1	1	2	1	1	5
85	1	Female	Married	40s	3	presence	Owner	High school or less	4000	170000	Low	Progressive	2.6	3	5	1	2.33284	0.0147292	Daegu	3	6	3	3	6	3	3	15	6	3	3	6	3	3	15	1	0	0	0	0	0	0	1	2	1	1	2	1	1	5
86	2	Male	Married	30s	2	absence	Owner	College	12000	1360000	Middle	Conversation	2.8	2.27273	4	3.33333	2.19765	0.0141504	Seoul	4	6	3	3	4	2	2	14	8	4	4	8	4	4	20	1	1	1	0	2	1	1	4	2	1	1	2	1	1	5
87	2	Male	Single	30s	4	absence	Owner	College	6000	73000	Middle	Conversation	1.4	2.36364	3.33333	2.66667	2.83102	0.0425979	Incheon	4	2	1	1	2	1	1	8	8	4	4	8	4	4	20	1	0	0	0	0	0	0	1	2	1	1	2	1	1	5
88	1	Male	Single	40s	2	absence	Owner	High school or less	1000	192000	Low	Neutral	2.4	2.45455	3.66667	2	2.62448	0.0411235	Seoul	3	2	1	1	2	1	1	7	4	2	2	4	2	2	11	1	0	0	0	0	0	0	1	2	1	1	2	1	1	5
89	1	Male	Single	40s	2	absence	Owner	High school or less	2400	83000	Low	Neutral	3.6	3.54545	4.33333	2.66667	4.32902	0.0415094	Incheon	4	7	4	3	7	3	4	18	7	4	3	7	4	3	18	1	2	1	1	2	1	1	5	2	1	1	2	1	1	5
90	2	Female	Married	40s	3	presence	Owner	College	4000	195000	Middle	Neutral	2.8	1.81818	3.66667	4.33333	3.31969	0.0196992	Busan	3	4	2	2	4	2	2	11	6	3	3	6	3	3	15	1	0	0	0	0	0	0	1	2	1	1	2	1	1	5
91	1	Male	Married	40s	3	presence	Renter	College	3200	192000	Low	Progressive	2.4	2.45455	4.33333	1.66667	2.62448	0.0411235	Seoul	3	4	2	2	4	2	2	11	5	2	3	6	3	3	14	1	0	0	0	0	0	0	1	1	0	1	2	1	1	4
92	2	Female	Divorced or Widowed	30s	3	presence	Owner	College	9000	288000	Middle	Progressive	3	2.45455	3	3	3.67237	0.0511646	Seoul	3	4	2	2	4	2	2	11	6	3	3	6	3	3	15	1	1	1	0	0	0	0	2	2	1	1	1	1	0	4
93	2	Male	Married	40s	5	presence	Owner	Graduate school	5000	208500	Middle	Conversation	2.8	2.36364	2.33333	4	4.95573	0.027099	Busan	3	5	3	2	4	2	2	12	6	3	3	6	3	3	15	1	2	1	1	2	1	1	5	2	1	1	2	1	1	5
94	2	Female	Single	30s	3	absence	Owner	College	9500	230000	Middle	Progressive	2.8	2.90909	4	2	2.48545	0.231423	Seoul	4	5	3	2	4	2	2	13	6	3	3	5	2	3	15	1	0	0	0	0	0	0	1	2	1	1	1	1	0	4
95	1	Male	Single	30s	1	absence	Renter	College	4000	620000	Low	Neutral	2.4	2.63636	4	2	4.46735	0.381994	Seoul	4	6	3	3	6	3	3	16	6	3	3	6	3	3	16	1	2	1	1	2	1	1	5	2	1	1	2	1	1	5
96	2	Male	Married	60+	4	absence	Owner	College	7000	300000	Middle	Neutral	2.8	1.45455	3.33333	3.33333	2.78066	0.00464554	Daejeon	3	5	3	2	2	1	1	10	5	3	2	2	1	1	10	1	1	1	0	0	0	0	2	2	1	1	0	0	0	3
97	1	Male	Married	50s	2	absence	Owner	College	2000	880000	Low	Conversation	1	3.27273	4.33333	1	4.6444	0.015846	Seoul	3	2	1	1	2	1	1	7	2	1	1	2	1	1	7	0	0	0	0	0	0	0	0	0	0	0	0	0	0	0
98	1	Female	Single	30s	3	absence	Owner	College	3000	300000	Low	Neutral	2.8	2.63636	2.66667	2.66667	3.38515	0.0179521	Seoul	3	6	3	3	4	2	2	13	6	3	3	4	2	2	13	1	2	1	1	0	0	0	3	2	1	1	0	0	0	3
99	1	Female	Married	40s	4	presence	Owner	College	8000	900000	Low	Neutral	2.8	1.36364	4.33333	2.66667	3.11775	0.00451458	Seoul	3	5	3	2	3	2	1	11	5	3	2	3	2	1	11	1	0	0	0	0	0	0	1	0	0	0	0	0	0	1
100	2	Male	Single	30s	1	absence	Renter	College	4800	1440000	Middle	Neutral	3	2.09091	3.66667	4.33333	4.26712	0.0334251	Seoul	4	7	3	4	6	3	3	17	7	3	4	6	3	3	17	1	2	1	1	2	1	1	5	2	1	1	2	1	1	5
101	2	Female	Married	40s	4	presence	Owner	College	5000	880000	Middle	Neutral	2.8	1.72727	4	2	4.6444	0.015846	Seoul	3	6	3	3	6	3	3	15	6	3	3	6	3	3	15	1	2	1	1	0	0	0	3	2	1	1	2	1	1	5
102	1	Male	Married	50s	3	absence	Owner	Graduate school	4500	988000	Low	Progressive	4	2.72727	3.33333	4	4.16306	0.0294862	Seoul	3	6	3	3	6	3	3	15	4	2	2	4	2	2	11	0	0	0	0	0	0	0	0	0	0	0	0	0	0	0
103	1	Male	Married	50s	2	absence	Owner	College	5500	280000	Low	Progressive	2.8	2.18182	3.33333	4	3.65455	0.012504	Daegu	4	7	4	3	6	3	3	17	8	4	4	8	4	4	20	1	2	1	1	1	1	0	4	2	1	1	2	1	1	5
104	2	Female	Married	60+	2	absence	Owner	College	4800	1404000	Middle	Conversation	2.2	2	5	2	1.91687	0.00920307	Seoul	4	6	3	3	5	3	2	15	7	4	3	5	3	2	16	1	1	0	1	0	0	0	2	2	1	1	2	1	1	5
105	2	Male	Married	50s	3	presence	Owner	College	3000	475000	Middle	Conversation	2.8	2.54545	2.33333	4.66667	1.80112	0.014073	Incheon	4	6	3	3	6	3	3	16	6	3	3	6	3	3	16	1	2	1	1	2	1	1	5	2	1	1	2	1	1	5
106	2	Male	Divorced or Widowed	50s	3	presence	Owner	Graduate school	3500	125000	Middle	Progressive	3	2.63636	5	3.33333	3.75387	0.0354579	Gwangju	2	2	1	1	2	1	1	6	3	2	1	2	1	1	7	0	0	0	0	0	0	0	0	0	0	0	0	0	0	0
107	2	Male	Married	40s	5	presence	Owner	Graduate school	9500	745000	Middle	Neutral	2.6	2.72727	4	2	3.75617	0.0305562	Seoul	3	4	2	2	4	2	2	11	6	3	3	6	3	3	15	0	0	0	0	0	0	0	0	2	1	1	2	1	1	4
108	2	Female	Single	30s	3	absence	Renter	College	7000	520000	Middle	Neutral	2.6	2.54545	4.33333	1.33333	4.59925	0.0214205	Seoul	3	4	2	2	4	2	2	11	6	3	3	6	3	3	15	1	0	0	0	0	0	0	1	2	1	1	2	1	1	5
109	2	Female	Married	50s	5	absence	Owner	College	4500	750000	Middle	Neutral	3.4	1.36364	4.33333	2	4.89612	0.0221316	Seoul	4	4	2	2	4	2	2	12	8	4	4	8	4	4	20	1	0	0	0	0	0	0	1	2	1	1	2	1	1	5
110	1	Female	Married	40s	3	presence	Owner	College	4200	170000	Low	Neutral	3	1.63636	4.33333	4	4.60153	0.0205239	Ulsan	3	6	2	4	7	3	4	16	6	3	3	5	2	3	14	1	2	1	1	1	0	1	4	1	1	0	1	1	0	3
111	1	Female	Single	40s	4	absence	Renter	College	4000	348500	Low	Neutral	2.8	3.72727	1.33333	4.33333	4.09686	0.0475088	Seoul	3	6	3	3	3	2	1	12	6	3	3	6	3	3	15	1	2	1	1	0	0	0	3	2	1	1	2	1	1	5
112	1	Male	Single	50s	2	absence	Owner	College	6500	195000	Low	Progressive	3	2.09091	2.66667	5.33333	4.26624	0.0410461	Seoul	4	5	3	2	2	1	1	11	5	3	2	2	1	1	11	1	1	1	0	0	0	0	2	1	1	0	0	0	0	2
113	2	Male	Single	30s	4	absence	Owner	College	7000	300000	Middle	Progressive	2.8	1.72727	2.33333	4.33333	2.78066	0.00464554	Daejeon	4	6	3	3	3	2	1	13	7	4	3	5	3	2	16	1	2	1	1	0	0	0	3	2	1	1	1	1	0	4
114	2	Male	Married	40s	5	presence	Owner	College	15000	126750	Middle	Neutral	2.4	1.63636	3.66667	2.66667	3.57357	0.120164	Incheon	2	5	3	2	6	3	3	13	6	3	3	6	3	3	14	1	1	0	1	2	1	1	4	1	1	0	2	1	1	4
115	2	Male	Married	60+	5	absence	Owner	Graduate school	4500	750000	Middle	Neutral	2.6	1.18182	4.33333	2.66667	4.89612	0.0221316	Seoul	4	4	2	2	4	2	2	12	8	4	4	8	4	4	20	1	0	0	0	0	0	0	1	2	1	1	2	1	1	5
116	1	Male	Single	50s	3	absence	Owner	Graduate school	8000	351500	Low	Progressive	2.6	3.09091	6	1	3.74171	0.0109518	Seoul	2	4	2	2	4	2	2	10	4	2	2	4	2	2	10	0	0	0	0	0	0	0	0	0	0	0	0	0	0	0
117	1	Male	Single	40s	4	absence	Owner	College	2500	258000	Low	Progressive	2.8	2.18182	3.33333	2.66667	3.17431	0.00732992	Busan	3	6	3	3	6	3	3	15	6	3	3	6	3	3	15	1	2	1	1	2	1	1	5	2	1	1	2	1	1	5
118	2	Male	Single	50s	1	absence	Owner	College	2000	170000	Middle	Conversation	3	1.90909	4.66667	2.33333	3.86721	0.0157087	Busan	3	4	2	2	4	2	2	11	6	3	3	5	3	2	14	1	0	0	0	0	0	0	1	2	1	1	1	1	0	4
119	2	Female	Married	30s	5	presence	Owner	College	100000	372000	Middle	Conversation	3.4	1.72727	3.66667	3	4.55166	0.0781042	Seoul	3	6	3	3	5	3	2	14	4	2	2	7	4	3	14	1	2	1	1	0	0	0	3	1	0	1	1	0	1	3
120	2	Male	Single	30s	1	absence	Renter	College	5500	599000	Middle	Neutral	3	2.54545	2.66667	4	4.61877	0.0274744	Seoul	4	5	3	2	2	1	1	11	6	3	3	6	3	3	16	1	0	0	0	0	0	0	1	2	1	1	2	1	1	5
121	2	Male	Single	40s	1	absence	Owner	Graduate school	10000	952500	Middle	Neutral	2.4	2.36364	4.33333	1	2.66561	0.0145078	Seoul	3	4	2	2	4	2	2	11	6	3	3	6	3	3	15	1	0	0	0	0	0	0	1	2	1	1	2	1	1	5
122	1	Male	Married	30s	4	presence	Owner	College	3000	220000	Low	Conversation	2.6	2.54545	3.33333	3.33333	4.07648	0.0127856	Busan	3	5	3	2	3	2	1	11	5	3	2	3	2	1	11	1	1	1	0	0	0	0	2	1	1	0	0	0	0	2
123	2	Female	Married	30s	4	presence	Renter	College	4000	123000	Middle	Neutral	2.8	2.54545	3.66667	1.66667	3.29537	0.0187755	Busan	3	6	3	3	5	3	2	14	6	3	3	5	3	2	14	0	0	0	0	0	0	0	0	0	0	0	0	0	0	0
124	2	Male	Married	30s	3	presence	Renter	College	3000	110000	Middle	Progressive	2.6	2.54545	3.33333	3	3.47222	0.0908202	Busan	3	5	3	2	3	2	1	11	6	3	3	6	3	3	15	1	2	1	1	0	0	0	3	2	1	1	2	1	1	5
125	2	Female	Single	30s	3	absence	Renter	College	4500	355000	Middle	Neutral	2.8	3.09091	3.66667	2.33333	4.74372	0.0166505	Seoul	2	6	2	4	5	3	2	13	5	2	3	5	2	3	12	1	0	0	0	0	0	0	1	0	0	0	0	0	0	1
126	1	Female	Married	40s	3	presence	Renter	College	4500	223500	Low	Neutral	2.6	3	4.66667	1.33333	3.42031	0.0267797	Seoul	4	8	4	4	5	3	2	17	8	4	4	7	4	3	19	1	2	1	1	0	0	0	3	2	1	1	2	1	1	5
127	1	Female	Married	40s	4	presence	Owner	High school or less	4600	280000	Low	Neutral	2.6	2.63636	4.33333	1	4.46195	0.0236551	Incheon	2	2	1	1	2	1	1	6	2	1	1	2	1	1	6	0	0	0	0	0	0	0	0	0	0	0	0	0	0	0
128	1	Female	Married	50s	3	absence	Renter	College	5500	315000	Low	Neutral	2.6	2.72727	4	2.66667	2.48784	0.00935498	Seoul	3	6	3	3	3	2	1	12	5	3	2	3	2	1	11	1	2	1	1	1	1	0	4	2	1	1	1	1	0	4
129	2	Female	Married	40s	1	absence	Owner	College	8500	500000	Middle	Conversation	2.6	2.18182	4.33333	1.66667	2.74378	0.0103177	Daejeon	3	6	3	3	3	2	1	12	7	4	3	7	3	4	17	1	2	1	1	0	0	0	3	2	1	1	2	1	1	5
130	1	Female	Single	40s	4	absence	Owner	College	6500	268000	Low	Neutral	2.8	2	4.33333	1	3.62404	0.0153557	Seoul	3	4	2	2	4	2	2	11	4	2	2	4	2	2	11	1	0	0	0	0	0	0	1	0	0	0	0	0	0	1
131	2	Female	Married	40s	4	presence	Owner	College	3500	285000	Middle	Progressive	3	2.18182	3	5.33333	3.91953	0.0294323	Seoul	3	6	3	3	4	2	2	13	6	3	3	4	2	2	13	1	2	1	1	0	0	0	3	2	1	1	0	0	0	3
132	2	Male	Single	40s	3	absence	Owner	College	7900	507000	Middle	Neutral	2.6	2.09091	4.66667	1.33333	4.75943	0.0308757	Seoul	3	4	2	2	4	2	2	11	6	3	3	6	3	3	15	1	0	0	0	0	0	0	1	2	1	1	2	1	1	5
133	2	Male	Married	30s	3	presence	Renter	College	3000	519350	Middle	Neutral	1	3.09091	4.33333	2.66667	3.11465	0.0156865	Seoul	2	2	1	1	2	1	1	6	2	1	1	2	1	1	6	1	0	0	0	0	0	0	1	0	0	0	0	0	0	1
134	1	Female	Single	40s	2	absence	Owner	College	7000	240000	Low	Neutral	1.8	3.18182	3	3.66667	3.35546	0.0333897	Seoul	3	5	3	2	5	3	2	13	5	3	2	6	3	3	14	1	2	1	1	1	1	0	4	2	1	1	2	1	1	5
135	1	Male	Married	50s	6	absence	Owner	High school or less	6000	222000	Low	Conversation	2.4	2.63636	4.33333	4.33333	3.82081	0.0159468	Seoul	4	6	3	3	6	3	3	16	6	3	3	6	3	3	16	1	2	1	1	2	1	1	5	2	1	1	2	1	1	5
136	2	Female	Married	30s	2	absence	Owner	Graduate school	8000	230000	Middle	Neutral	2.8	2.90909	3.66667	3	3.59443	0.153378	Daegu	3	6	3	3	6	3	3	15	6	3	3	6	3	3	15	1	2	1	1	2	1	1	5	2	1	1	2	1	1	5
137	1	Female	Married	40s	4	presence	Owner	Graduate school	5000	655000	Low	Conversation	2.2	2	4.66667	4	2.80408	0.00979192	Seoul	2	3	2	1	2	1	1	7	4	2	2	2	1	1	8	1	2	1	1	0	0	0	3	2	1	1	2	1	1	5
138	1	Male	Single	40s	1	absence	Renter	College	900	117650	Low	Neutral	3.6	2.81818	6	2	3.84098	0.0138302	Daejeon	3	5	3	2	4	2	2	12	3	2	1	2	1	1	8	1	2	1	1	0	0	0	3	0	0	0	0	0	0	1
139	1	Male	Single	40s	1	absence	Renter	College	2000	116190	Low	Neutral	2.6	2.36364	3.33333	3.66667	3.70412	0.0150479	Daejeon	2	2	1	1	2	1	1	6	4	2	2	4	2	2	10	0	0	0	0	0	0	0	0	1	0	1	1	0	1	2
140	2	Female	Married	20s	2	absence	Owner	College	6500	1310000	Middle	Neutral	3.4	2.18182	4.33333	2.66667	2.35955	0.22367	Seoul	3	4	2	2	4	2	2	11	4	2	2	5	3	2	12	1	0	0	0	0	0	0	1	0	0	0	0	0	0	1
141	2	Male	Married	40s	4	presence	Owner	College	5870	880000	Middle	Neutral	3.4	1.90909	3	5.66667	4.6444	0.015846	Seoul	3	7	4	3	6	3	3	16	7	3	4	7	3	4	17	1	0	0	0	0	0	0	1	2	1	1	2	1	1	5
142	2	Male	Married	40s	4	presence	Owner	College	2500	755500	Middle	Neutral	3	1.72727	4.33333	1	2.02363	0.0218904	Seoul	2	4	2	2	3	1	2	9	4	2	2	3	1	2	9	0	0	0	0	0	0	0	0	0	0	0	0	0	0	0
143	2	Female	Married	30s	2	absence	Owner	College	7500	348500	Middle	Neutral	2.8	2.27273	4.33333	2.66667	4.09686	0.0475088	Seoul	4	5	3	2	4	2	2	13	6	3	3	6	3	3	16	1	1	1	0	0	0	0	2	2	1	1	2	1	1	5
144	2	Female	Married	40s	4	presence	Renter	College	3000	218000	Middle	Progressive	2.6	3.09091	4.33333	3.33333	4.4153	0.0120007	Gwangju	2	3	1	2	2	1	1	7	4	1	3	6	3	3	12	1	0	0	0	0	0	0	1	2	1	1	2	1	1	5
145	2	Male	Divorced or Widowed	40s	1	absence	Owner	College	9000	240000	Middle	Neutral	3	2.09091	4.33333	1	3.35546	0.0333897	Seoul	1	2	1	1	2	1	1	5	2	1	1	2	1	1	5	0	0	0	0	0	0	0	0	0	0	0	0	0	0	0
146	1	Female	Single	30s	3	absence	Owner	College	20000	515000	Low	Neutral	3	2.90909	4.33333	2	4.74933	0.0106479	Seoul	3	6	3	3	4	2	2	13	6	3	3	6	3	3	15	1	2	1	1	1	1	0	4	2	1	1	2	1	1	5
147	2	Male	Married	60+	2	absence	Owner	High school or less	5500	125000	Middle	Conversation	3.2	1.54545	3.33333	4.33333	3.75387	0.0354579	Gwangju	3	5	3	2	4	2	2	12	6	3	3	6	3	3	15	1	2	1	1	0	0	0	3	2	1	1	2	1	1	5
148	2	Female	Single	30s	1	absence	Renter	College	4150	351000	Middle	Conversation	3.4	2.63636	5.33333	1	4.19786	0.0102581	Seoul	3	6	3	3	5	3	2	14	6	3	3	6	3	3	15	1	2	1	1	1	1	0	4	2	1	1	2	1	1	5
149	1	Male	Married	30s	3	presence	Owner	College	3000	159500	Low	Progressive	2	1.90909	3.66667	3.66667	1.73444	0.0184522	Daegu	2	4	2	2	5	2	3	11	4	2	2	4	2	2	10	0	1	0	1	1	0	1	2	2	1	1	1	1	0	3
150	1	Female	Single	30s	1	absence	Renter	College	1000	192000	Low	Neutral	3	3.09091	4.33333	1	2.62448	0.0411235	Seoul	2	4	2	2	2	1	1	8	5	2	3	2	1	1	9	0	0	0	0	0	0	0	0	0	0	0	0	0	0	0
151	2	Female	Single	30s	4	absence	Owner	College	8000	242500	Middle	Neutral	2.6	2.36364	4.33333	2.66667	4.55226	0.0143275	Gwangju	4	7	4	3	4	2	2	15	8	4	4	6	3	3	18	1	2	1	1	0	0	0	3	2	1	1	2	1	1	5
152	2	Male	Married	40s	5	presence	Owner	College	7500	824950	High	Progressive	2.8	2.36364	3.66667	3.33333	1.72019	0.0107121	Seoul	4	7	4	3	5	3	2	16	8	4	4	8	4	4	20	1	2	1	1	0	0	0	3	2	1	1	2	1	1	5
153	2	Male	Married	50s	2	absence	Owner	College	5000	244500	Middle	Progressive	3.6	2.36364	3.66667	3.66667	4.5272	0.00834135	Busan	3	6	3	3	6	3	3	15	6	3	3	6	3	3	15	1	2	1	1	2	1	1	5	2	1	1	2	1	1	5
154	2	Female	Married	40s	3	presence	Renter	Graduate school	10000	546500	High	Progressive	4	2.72727	4.33333	2.66667	4.3893	0.0332144	Seoul	3	6	3	3	6	3	3	15	6	3	3	6	3	3	15	1	2	1	1	2	1	1	5	2	1	1	2	1	1	5
155	1	Female	Married	40s	4	presence	Owner	College	3500	246500	Low	Progressive	3.6	1.72727	4.33333	2.33333	3.79002	0.011006	Daegu	4	7	4	3	6	3	3	17	8	4	4	7	4	3	19	1	1	1	0	1	1	0	3	2	1	1	2	1	1	5
156	2	Male	Married	40s	3	presence	Owner	Graduate school	6000	181000	Middle	Conversation	2.8	3.36364	3.66667	2.66667	3.36791	0.012183	Daegu	3	4	2	2	4	2	2	11	4	2	2	5	2	3	12	1	0	0	0	0	0	0	1	2	1	1	2	1	1	5
157	2	Male	Single	40s	3	absence	Owner	College	5500	82500	Middle	Neutral	2.6	2.81818	3	3.66667	3.58695	0.0375	Gwangju	3	6	3	3	5	3	2	14	6	3	3	5	3	2	14	1	2	1	1	1	1	0	4	2	1	1	1	1	0	4
158	2	Female	Married	50s	2	absence	Owner	College	3000	76500	Middle	Neutral	2.8	2.27273	4.33333	2.66667	4.43727	0	Busan	4	6	3	3	6	3	3	16	6	3	3	6	3	3	16	1	1	1	0	0	0	0	2	2	1	1	2	1	1	5
159	1	Male	Married	50s	5	presence	Owner	College	3500	429000	Low	Neutral	2.4	2.90909	3	5	4.37745	0.0293086	Seoul	3	4	2	2	4	2	2	11	6	3	3	6	3	3	15	1	0	0	0	0	0	0	1	2	1	1	2	1	1	5
160	1	Female	Married	40s	2	absence	Owner	College	3500	177250	Low	Conversation	2.4	2.45455	3	2.33333	2.22878	0.0342923	Daegu	3	5	3	2	4	2	2	12	6	3	3	5	3	2	14	1	2	1	1	0	0	0	3	2	1	1	0	0	0	3
161	2	Male	Married	30s	3	presence	Owner	College	4000	110000	Middle	Neutral	3	2.36364	1.66667	3.66667	4.09555	0.111778	Incheon	3	5	3	2	6	3	3	14	6	3	3	5	2	3	14	1	2	1	1	2	1	1	5	2	1	1	2	1	1	5
162	2	Male	Married	40s	4	presence	Renter	College	4600	620000	Middle	Neutral	3	3.18182	4	3.33333	4.87669	0.0565098	Seoul	2	4	2	2	4	2	2	10	6	3	3	4	2	2	12	0	1	1	0	2	1	1	3	1	1	0	2	1	1	3
163	2	Male	Married	50s	5	presence	Owner	College	9000	192000	Middle	Progressive	3.6	2.72727	3.66667	3.66667	2.62448	0.0411235	Seoul	4	6	3	3	5	3	2	15	8	4	4	6	3	3	18	1	2	1	1	1	1	0	4	2	1	1	2	1	1	5
164	1	Male	Single	40s	1	absence	Owner	College	2800	895000	Low	Conversation	3	2.09091	3.33333	5.33333	4.67107	0.0286273	Seoul	3	6	3	3	6	3	3	15	6	3	3	6	3	3	15	1	2	1	1	2	1	1	5	2	1	1	2	1	1	5
165	1	Male	Single	40s	2	absence	Owner	College	1000	280000	Low	Conversation	2.8	3.09091	3.33333	3.66667	3.65455	0.012504	Daegu	3	6	3	3	5	3	2	14	6	3	3	6	3	3	15	1	2	1	1	1	1	0	4	2	1	1	2	1	1	5
166	2	Male	Married	40s	4	presence	Owner	College	5500	685000	Middle	Progressive	2.8	2	4.33333	2.66667	3.8127	0.0236849	Seoul	4	5	3	2	3	2	1	12	5	3	2	3	2	1	12	1	1	1	0	0	0	0	2	0	0	0	0	0	0	1
167	1	Female	Single	30s	1	absence	Renter	College	2500	280000	Low	Neutral	2.6	2.72727	2	3.33333	4.30759	0.00862515	Ulsan	4	7	4	3	6	3	3	17	7	4	3	6	3	3	17	1	2	1	1	2	1	1	5	2	1	1	2	1	1	5
168	2	Male	Married	50s	2	absence	Renter	College	5000	255000	Middle	Neutral	2.8	2.27273	4.33333	1	1.48649	0.0368921	Busan	3	5	3	2	4	2	2	12	6	3	3	4	2	2	13	1	0	0	0	0	0	0	1	1	1	0	0	0	0	2
169	1	Female	Married	40s	4	presence	Renter	College	6000	150000	Low	Conversation	2.6	2.72727	3	3.33333	4.30552	0.0152262	Busan	4	7	4	3	4	2	2	15	7	4	3	4	2	2	15	1	2	1	1	0	0	0	3	2	1	1	0	0	0	3
170	1	Male	Single	40s	1	absence	Renter	High school or less	2500	300000	Low	Conversation	2	3.09091	2.33333	4.33333	3.38515	0.0179521	Seoul	2	4	2	2	4	2	2	10	4	2	2	4	2	2	10	0	0	0	0	0	0	0	0	0	0	0	0	0	0	0
171	1	Male	Single	30s	2	absence	Owner	College	90000	246750	Low	Progressive	3.4	2.09091	2.66667	4.66667	3.28809	0.0167861	Daegu	1	7	4	3	4	2	2	12	6	3	3	2	1	1	9	1	1	1	0	1	1	0	3	1	0	1	1	0	1	3
172	2	Male	Married	60+	4	absence	Owner	College	6000	192000	Middle	Conversation	2.8	3.18182	3	5	2.62448	0.0411235	Seoul	1	2	1	1	2	1	1	5	2	1	1	2	1	1	5	1	0	0	0	0	0	0	1	0	0	0	0	0	0	1
173	1	Male	Divorced or Widowed	50s	2	absence	Owner	College	4000	370000	Low	Neutral	3.8	2.36364	2.66667	6	3.53207	0.0223057	Seoul	2	5	2	3	6	3	3	13	7	3	4	7	4	3	16	1	1	1	0	0	0	0	2	2	1	1	2	1	1	5
174	2	Female	Married	30s	3	presence	Owner	College	3000	440000	Middle	Progressive	2	3.90909	3.66667	2	3.18542	0.00556571	Daegu	2	3	2	1	3	1	2	8	3	2	1	4	2	2	9	1	1	1	0	0	0	0	2	0	0	0	0	0	0	1
175	1	Male	Single	40s	1	absence	Owner	College	3000	408150	Low	Neutral	3	2.09091	4.33333	1	3.58797	0.0206822	Seoul	1	2	1	1	2	1	1	5	2	1	1	2	1	1	5	0	0	0	0	0	0	0	0	0	0	0	0	0	0	0
176	1	Male	Single	40s	1	absence	Renter	High school or less	2500	303000	Low	Progressive	3	2.36364	3.33333	2.33333	4.45033	0.022156	Seoul	3	4	2	2	4	2	2	11	4	2	2	4	2	2	11	1	0	0	0	0	0	0	1	1	1	0	0	0	0	2
177	1	Male	Single	30s	4	absence	Owner	College	8500	179000	Low	Conversation	2	3.81818	3.66667	3	2.73695	0.0108179	Incheon	3	4	2	2	2	1	1	9	4	2	2	2	1	1	9	0	0	0	0	0	0	0	0	0	0	0	0	0	0	0
178	2	Male	Married	40s	4	presence	Owner	College	4000	218000	Middle	Progressive	3	3	4.33333	3	4.4153	0.0120007	Gwangju	4	5	3	2	3	2	1	12	6	3	3	6	3	3	16	1	0	0	0	0	0	0	1	2	1	1	2	1	1	5
179	1	Female	Married	50s	2	absence	Renter	High school or less	4500	150000	Low	Progressive	3.4	2.63636	4.33333	1	3.94441	0.0219216	Seoul	4	8	4	4	8	4	4	20	8	4	4	8	4	4	20	1	1	1	0	0	0	0	2	2	1	1	2	1	1	5
180	2	Male	Married	50s	4	presence	Renter	College	4600	210000	Middle	Progressive	2.6	2.36364	3.33333	4	2.14529	0.0326136	Incheon	3	6	3	3	6	3	3	15	6	3	3	6	3	3	15	1	2	1	1	2	1	1	5	2	1	1	2	1	1	5
181	1	Male	Married	50s	4	presence	Owner	College	2000	428000	Low	Neutral	2	2.72727	3.33333	5.33333	3.72665	0.0217762	Seoul	4	5	3	2	2	1	1	11	5	3	2	2	1	1	11	1	2	1	1	0	0	0	3	2	1	1	0	0	0	3
182	1	Female	Single	30s	5	absence	Renter	College	1200	620000	Low	Neutral	1.4	3.90909	3	4.66667	4.46735	0.381994	Seoul	3	6	4	2	6	4	2	15	5	2	3	6	3	3	14	1	2	1	1	2	1	1	5	1	0	1	1	0	1	3
183	2	Male	Married	60+	3	absence	Owner	College	9500	348500	Middle	Neutral	2.6	2.63636	4	3	4.09686	0.0475088	Seoul	2	2	1	1	2	1	1	6	5	3	2	4	2	2	11	1	0	0	0	0	0	0	1	2	1	1	2	1	1	5
184	2	Female	Married	60+	3	absence	Owner	Graduate school	6000	290000	Middle	Progressive	2.8	1.72727	3.66667	4.33333	2.94156	0.0290486	Incheon	4	7	4	3	4	2	2	15	8	4	4	6	3	3	18	1	0	0	0	0	0	0	1	2	1	1	2	1	1	5
185	1	Female	Single	20s	3	absence	Owner	College	2500	73000	Low	Neutral	2.6	2.81818	3.33333	2	2.83102	0.0425979	Incheon	2	5	3	2	4	2	2	11	5	2	3	4	2	2	11	0	1	1	0	0	0	0	1	1	0	1	1	0	1	2
186	2	Male	Married	50s	4	absence	Owner	Graduate school	4200	157000	Middle	Conversation	3	2.36364	3.33333	4	3.70008	0.0344235	Busan	3	5	3	2	2	1	1	10	5	3	2	2	1	1	10	1	1	1	0	0	0	0	2	1	1	0	0	0	0	2
187	1	Male	Single	40s	3	absence	Owner	High school or less	1500	230000	Low	Progressive	2.8	2.54545	4.33333	1	2.48545	0.231423	Seoul	3	5	3	2	6	3	3	14	4	2	2	5	3	2	12	0	1	1	0	1	0	1	2	1	1	0	1	0	1	2
188	1	Male	Married	40s	2	absence	Owner	College	5000	249000	Low	Neutral	2.6	2.36364	3	5	3.7632	0.0131498	Seoul	3	4	2	2	6	3	3	13	4	2	2	6	3	3	13	1	2	1	1	0	0	0	3	1	0	1	0	0	0	2
189	1	Male	Married	40s	4	presence	Owner	College	5000	1420000	Low	Conversation	3	2.63636	3.33333	3.33333	4.15765	0.0240179	Seoul	3	4	2	2	4	2	2	11	5	2	3	6	3	3	14	1	0	0	0	1	1	0	2	1	0	1	0	0	0	2
190	2	Male	Single	30s	4	absence	Owner	College	9000	143000	Middle	Neutral	2.8	1.90909	2.33333	3.66667	3.33545	0.0282381	Gwangju	2	4	2	2	4	2	2	10	4	2	2	4	2	2	10	1	0	0	0	0	0	0	1	0	0	0	0	0	0	1
191	1	Male	Single	40s	1	absence	Renter	College	2300	120000	Low	Progressive	2.6	2.90909	4.33333	1	2.64609	0.0148947	Daegu	3	6	3	3	6	3	3	15	6	3	3	6	3	3	15	1	2	1	1	2	1	1	5	2	1	1	2	1	1	5
192	2	Male	Married	50s	4	presence	Owner	College	7500	750000	Middle	Conversation	2.8	1.36364	2.66667	6	4.89612	0.0221316	Seoul	4	7	4	3	3	2	1	14	7	4	3	3	2	1	14	1	2	1	1	0	0	0	3	2	1	1	0	0	0	3
193	1	Male	Married	40s	3	absence	Owner	Graduate school	4000	610000	Low	Conversation	2.4	2.90909	3.66667	2.33333	3.00409	0.192996	Seoul	3	6	3	3	6	3	3	15	6	3	3	6	3	3	15	0	0	0	0	0	0	0	0	0	0	0	0	0	0	0
194	2	Female	Married	30s	3	presence	Owner	College	6000	507000	Middle	Neutral	1.8	2.90909	3.33333	4	4.75943	0.0308757	Seoul	3	4	2	2	2	1	1	9	5	3	2	3	1	2	11	1	0	0	0	0	0	0	1	1	0	1	0	0	0	2
195	2	Male	Married	40s	4	presence	Owner	Graduate school	4500	365000	Middle	Neutral	2.6	1.90909	3.33333	5	4.51448	0.0332039	Seoul	2	4	2	2	4	2	2	10	6	3	3	6	3	3	14	1	0	0	0	0	0	0	1	2	1	1	2	1	1	5
196	2	Male	Married	30s	2	absence	Owner	College	5500	825000	Middle	Neutral	2.6	2.63636	4.33333	1	4.47961	0.10638	Seoul	2	4	2	2	4	2	2	10	6	3	3	6	3	3	14	0	0	0	0	0	0	0	0	2	1	1	2	1	1	4
197	2	Female	Married	30s	2	absence	Renter	College	6500	359000	Middle	Conversation	2.4	3.81818	4	2.66667	4.0954	0.0297349	Seoul	2	5	2	3	2	1	1	9	6	3	3	5	2	3	13	1	1	0	1	2	1	1	4	2	1	1	1	0	1	4
198	1	Male	Single	50s	2	absence	Renter	High school or less	2000	249000	Low	Conversation	3	2.72727	3.66667	1.66667	3.7632	0.0131498	Seoul	3	4	2	2	4	2	2	11	6	3	3	6	3	3	15	1	0	0	0	2	1	1	3	2	1	1	2	1	1	5
199	1	Male	Married	60+	2	absence	Owner	College	3700	286000	Low	Progressive	2.8	2.45455	3	5.66667	3.84907	0.0280194	Gwangju	3	4	2	2	4	2	2	11	6	3	3	6	3	3	15	1	0	0	0	0	0	0	1	2	1	1	2	1	1	5
200	1	Male	Married	60+	4	absence	Renter	College	4000	575000	Low	Progressive	2	2.72727	3.66667	3	4.59821	0.0141288	Seoul	3	4	2	2	4	2	2	11	4	2	2	4	2	2	11	1	0	0	0	0	0	0	1	0	0	0	0	0	0	1
201	1	Male	Married	40s	2	absence	Renter	College	1500	635000	Low	Progressive	2.8	2.18182	3	5	1.68655	0.0107194	Seoul	3	6	3	3	6	3	3	15	6	3	3	6	3	3	15	1	2	1	1	2	1	1	5	2	1	1	2	1	1	5
202	2	Male	Married	50s	5	presence	Owner	Graduate school	18000	895000	Middle	Progressive	3.6	3.54545	3	3.33333	4.67107	0.0286273	Seoul	4	5	3	2	3	2	1	12	8	4	4	8	4	4	20	1	1	1	0	0	0	0	2	1	1	0	0	0	0	2
203	2	Male	Married	60+	4	absence	Owner	Graduate school	4500	655000	Middle	Conversation	3	1.90909	4.33333	2.33333	2.80197	0.0161857	Seoul	4	5	3	2	3	2	1	12	6	3	3	6	3	3	16	1	0	0	0	0	0	0	1	2	1	1	2	1	1	5
204	2	Male	Married	50s	4	absence	Owner	College	5000	520000	Middle	Neutral	2.6	2.36364	4.33333	1	4.59925	0.0214205	Seoul	3	5	2	3	5	2	3	13	6	3	3	6	3	3	15	1	0	0	0	0	0	0	1	2	1	1	2	1	1	5
205	2	Male	Single	50s	1	absence	Owner	College	4000	880000	Middle	Progressive	2.8	2.27273	3	3.66667	4.6444	0.015846	Seoul	3	6	3	3	6	3	3	15	6	3	3	6	3	3	15	1	2	1	1	2	1	1	5	2	1	1	2	1	1	5
206	1	Male	Single	40s	4	absence	Owner	High school or less	5500	290000	Low	Progressive	2.6	2.18182	2.66667	5.66667	4.17558	0.00528046	Gwangju	3	5	3	2	3	2	1	11	6	3	3	5	3	2	14	1	2	1	1	0	0	0	3	2	1	1	0	0	0	3
207	1	Female	Married	50s	3	absence	Owner	High school or less	3000	120000	Low	Neutral	1	2.54545	3.66667	3	2.64609	0.0148947	Daegu	3	2	1	1	2	1	1	7	2	1	1	2	1	1	7	1	0	0	0	0	0	0	1	0	0	0	0	0	0	1
208	1	Male	Single	40s	1	absence	Owner	College	3500	568500	Low	Conversation	1.6	3.09091	4	2	3.88986	0.0148242	Seoul	1	3	1	2	4	2	2	8	2	1	1	4	2	2	7	1	0	0	0	0	0	0	1	2	1	1	2	1	1	5
209	2	Female	Single	30s	1	absence	Renter	College	3000	320000	Middle	Neutral	2.8	2.72727	3.33333	3.33333	2.71528	0.314764	Seoul	3	6	3	3	4	2	2	13	6	3	3	5	2	3	14	1	1	1	0	2	1	1	4	1	0	1	1	0	1	3
210	1	Male	Married	50s	6	presence	Owner	College	3500	116190	Low	Progressive	2.2	2.72727	3	4	3.70412	0.0150479	Daejeon	3	6	3	3	4	2	2	13	6	3	3	6	3	3	15	1	2	1	1	1	1	0	4	2	1	1	2	1	1	5
211	2	Male	Single	50s	1	absence	Owner	Graduate school	15000	192000	Middle	Neutral	4	1.90909	3	5	2.62448	0.0411235	Seoul	3	6	3	3	4	2	2	13	6	3	3	5	3	2	14	1	1	1	0	0	0	0	2	2	1	1	2	1	1	5
212	2	Male	Married	40s	2	absence	Owner	College	5000	587000	Middle	Neutral	1	2.81818	4.33333	1	2.11368	0.0102027	Seoul	1	2	1	1	2	1	1	5	2	1	1	2	1	1	5	0	0	0	0	0	0	0	0	0	0	0	0	0	0	0
213	1	Male	Married	40s	2	absence	Owner	Graduate school	70000	173000	Low	Neutral	3	2.81818	4.33333	2	4.36068	0.0182057	Seoul	2	4	2	2	4	2	2	10	4	2	2	4	2	2	10	0	0	0	0	0	0	0	0	0	0	0	0	0	0	0
214	1	Female	Married	40s	4	presence	Owner	College	4500	330000	Low	Neutral	2.8	2.63636	3.66667	3.66667	3.80763	0.0293743	Seoul	3	4	2	2	3	1	2	10	5	3	2	4	2	2	12	1	0	0	0	0	0	0	1	1	0	1	0	0	0	2
215	2	Male	Married	40s	3	presence	Renter	College	4500	280000	Middle	Neutral	2.8	2.63636	3.66667	3.66667	3.46183	0.0105536	Daejeon	3	5	2	3	5	2	3	13	5	3	2	5	3	2	13	1	2	1	1	2	1	1	5	2	1	1	2	1	1	5
216	2	Male	Married	50s	3	absence	Owner	College	4500	242750	Middle	Neutral	2.6	2.09091	4.33333	1	3.09184	0.0661526	Seoul	1	2	1	1	2	1	1	5	2	1	1	2	1	1	5	0	0	0	0	0	0	0	0	0	0	0	0	0	0	0
217	1	Male	Married	30s	3	absence	Owner	High school or less	2500	256000	Low	Neutral	2.4	2.63636	3.33333	3.66667	4.02679	0.0257863	Ulsan	2	6	3	3	6	3	3	14	4	2	2	5	2	3	11	1	1	0	1	1	0	1	3	1	0	1	1	0	1	3
218	1	Female	Single	30s	4	absence	Renter	College	6000	1048000	Low	Conversation	3.2	2.63636	3	3	3.45684	0.0129816	Seoul	3	6	3	3	4	2	2	13	6	3	3	4	2	2	13	1	1	1	0	0	0	0	2	2	1	1	1	1	0	4
219	1	Male	Single	30s	1	absence	Renter	College	1500	122500	Low	Conversation	2.6	2.36364	3.66667	3	2.68132	0.0296939	Daejeon	3	5	2	3	4	1	3	12	5	3	2	5	3	2	13	1	0	0	0	0	0	0	1	1	0	1	1	0	1	3
220	1	Female	Single	20s	3	absence	Owner	College	3000	328000	Low	Neutral	2	2.36364	4.33333	1.33333	3.40487	0.209644	Seoul	3	4	2	2	2	1	1	9	4	2	2	2	1	1	9	0	0	0	0	0	0	0	0	0	0	0	0	0	0	0
221	2	Male	Married	50s	3	absence	Owner	College	9500	580000	Middle	Neutral	2.8	2.81818	4.66667	2	2.85096	0.096114	Seoul	2	3	2	1	2	1	1	7	4	2	2	4	2	2	10	0	0	0	0	0	0	0	0	1	1	0	0	0	0	1
222	1	Male	Single	40s	2	absence	Owner	College	2500	204000	Low	Progressive	4	2.09091	3.33333	4.66667	3.51313	0.0110017	Gwangju	2	4	2	2	4	2	2	10	4	2	2	4	2	2	10	0	0	0	0	0	0	0	0	0	0	0	0	0	0	0
223	1	Female	Single	40s	3	absence	Owner	College	3000	260000	Low	Progressive	2.6	3.54545	3.66667	2.33333	4.54671	0.0353095	Seoul	3	6	3	3	5	3	2	14	6	3	3	6	3	3	15	1	2	1	1	1	1	0	4	2	1	1	2	1	1	5
224	2	Male	Single	30s	3	absence	Owner	High school or less	1000	301000	Middle	Progressive	1	4	4.33333	1	3.82264	0.0417812	Seoul	4	8	4	4	7	4	3	19	8	4	4	7	4	3	19	0	1	1	0	1	0	1	2	0	0	0	1	0	1	1
225	2	Male	Married	60+	2	absence	Owner	Graduate school	7000	1048000	Middle	Conversation	2.6	1.90909	3.33333	3	3.45684	0.0129816	Seoul	2	3	2	1	2	1	1	7	3	2	1	2	1	1	7	1	0	0	0	0	0	0	1	0	0	0	0	0	0	1
226	1	Male	Single	40s	3	absence	Renter	College	8900	350000	Low	Conversation	2.6	3.36364	5.66667	1.66667	2.17654	0.0101252	Daejeon	2	5	3	2	5	2	3	12	4	2	2	4	2	2	10	1	1	1	0	1	1	0	3	1	0	1	1	0	1	3
227	2	Female	Married	50s	4	absence	Owner	College	6500	475000	Middle	Progressive	3	2.27273	3	4	1.80112	0.014073	Incheon	4	5	3	2	2	1	1	11	5	3	2	3	2	1	12	1	0	0	0	0	0	0	1	2	1	1	0	0	0	3
228	2	Male	Married	30s	4	presence	Owner	College	6000	259000	High	Progressive	2.2	2.54545	4.33333	1	3.8638	0.0139935	Daegu	3	4	2	2	4	2	2	11	6	3	3	6	3	3	15	1	0	0	0	0	0	0	1	1	0	1	0	0	0	2
229	1	Male	Married	60+	3	absence	Renter	College	3000	242000	Low	Conversation	2.4	3.09091	2.66667	6	3.60312	0.00939586	Daegu	3	6	3	3	6	3	3	15	6	3	3	6	3	3	15	1	2	1	1	2	1	1	5	2	1	1	2	1	1	5
230	1	Female	Single	30s	4	absence	Owner	College	8500	1530000	Low	Neutral	2.6	2.54545	4	2.33333	2.0033	0.00436863	Seoul	3	5	3	2	3	2	1	11	7	3	4	6	3	3	16	1	2	1	1	0	0	0	3	2	1	1	2	1	1	5
231	2	Male	Single	40s	2	absence	Owner	College	3000	45000	Middle	Progressive	3	3.45455	4.33333	1.66667	3.51836	0.0132594	Busan	4	5	3	2	2	1	1	11	6	3	3	6	3	3	16	1	1	1	0	0	0	0	2	2	1	1	2	1	1	5
232	1	Male	Married	60+	3	absence	Owner	High school or less	3500	100000	Low	Progressive	3	1.90909	3.66667	3.66667	2.88255	0.0194821	Gwangju	4	6	3	3	6	3	3	16	6	3	3	6	3	3	16	1	2	1	1	2	1	1	5	2	1	1	2	1	1	5
233	1	Female	Married	50s	5	presence	Owner	College	2200	1000000	Low	Neutral	3	2.27273	2.66667	5	2.50555	0.0267572	Seoul	3	6	3	3	6	3	3	15	6	3	3	6	3	3	15	1	2	1	1	2	1	1	5	2	1	1	2	1	1	5
234	1	Female	Divorced or Widowed	50s	3	absence	Renter	High school or less	7000	240000	Low	Conversation	2.6	2.45455	4.33333	1	2.11215	0.024135	Gwangju	2	4	3	1	2	1	1	8	5	3	2	2	1	1	9	0	0	0	0	0	0	0	0	0	0	0	0	0	0	0
235	1	Male	Married	60+	3	absence	Owner	Graduate school	6000	179000	Low	Neutral	2.2	3	4.66667	2.66667	2.73695	0.0108179	Incheon	1	4	2	2	2	1	1	7	2	1	1	2	1	1	5	0	0	0	0	0	0	0	0	0	0	0	1	0	1	1
236	1	Male	Single	40s	3	absence	Owner	College	3000	490000	Low	Conversation	3	3.36364	4.33333	1.66667	4.41432	0.0223207	Seoul	3	7	4	3	4	2	2	14	7	3	4	6	3	3	16	1	2	1	1	0	0	0	3	2	1	1	2	1	1	5
237	1	Female	Married	40s	3	presence	Owner	College	3300	100000	Low	Neutral	2.2	3.90909	4.66667	2.33333	3.68979	0.0190013	Daejeon	3	4	2	2	2	1	1	9	6	3	3	4	2	2	13	1	0	0	0	0	0	0	1	2	1	1	2	1	1	5
238	2	Female	Married	40s	3	presence	Owner	College	9000	575750	Middle	Conversation	2.8	3	4.66667	3.66667	3.57684	0.0118751	Seoul	2	5	3	2	4	2	2	11	6	3	3	5	2	3	13	1	1	1	0	0	0	0	2	1	0	1	1	0	1	3
239	2	Female	Single	30s	2	absence	Renter	College	6000	519350	Middle	Neutral	3.4	1.72727	4.33333	1	3.11465	0.0156865	Seoul	2	2	1	1	3	2	1	7	3	2	1	6	3	3	11	1	0	0	0	0	0	0	1	2	1	1	1	0	1	4
240	2	Male	Married	40s	4	presence	Owner	College	4500	223500	Middle	Progressive	2.6	2.81818	4.33333	2	3.42031	0.0267797	Seoul	1	2	1	1	2	1	1	5	2	1	1	2	1	1	5	0	0	0	0	0	0	0	0	0	0	0	0	0	0	0
241	1	Female	Single	30s	1	absence	Renter	College	1500	330000	Low	Conversation	3.6	3	3	3.66667	4.26244	0.0394283	Seoul	3	6	3	3	5	3	2	14	6	3	3	6	3	3	15	1	2	1	1	1	1	0	4	2	1	1	1	1	0	4
242	1	Male	Single	40s	1	absence	Renter	College	6500	268750	Low	Progressive	2	3.54545	6	2.66667	2.70235	0.0313074	Seoul	2	3	1	2	3	1	2	8	3	1	2	2	1	1	7	0	1	0	1	1	0	1	2	1	0	1	0	0	0	1
243	1	Male	Divorced or Widowed	30s	1	absence	Renter	High school or less	4100	494000	Low	Conversation	1	4	2.66667	2.66667	3.90882	0.0171997	Seoul	2	5	2	3	4	2	2	11	4	2	2	5	2	3	11	1	1	0	1	1	1	0	3	1	0	1	1	1	0	3
244	2	Female	Single	30s	1	absence	Renter	College	2000	330000	Middle	Progressive	3.4	2.36364	3.66667	3	3.80763	0.0293743	Seoul	4	4	2	2	4	2	2	12	6	3	3	6	3	3	16	1	2	1	1	2	1	1	5	2	1	1	2	1	1	5
245	2	Male	Married	40s	4	presence	Owner	College	55000	242750	Middle	Neutral	2.6	2.09091	3.66667	4	3.09184	0.0661526	Seoul	3	4	2	2	5	2	3	12	5	2	3	5	3	2	13	1	1	0	1	0	0	0	2	1	0	1	0	0	0	2
246	1	Male	Single	40s	1	absence	Renter	High school or less	1500	175000	Low	Progressive	2.8	2.09091	3	2.33333	2.63353	0.0184154	Incheon	3	4	2	2	4	2	2	11	4	2	2	4	2	2	11	1	0	0	0	0	0	0	1	0	0	0	0	0	0	1
247	1	Male	Married	50s	2	absence	Renter	College	3900	204000	Low	Neutral	3.4	2.90909	1.33333	5	3.51313	0.0110017	Gwangju	4	4	3	1	2	1	1	10	8	4	4	6	3	3	18	1	0	0	0	0	0	0	1	2	1	1	2	1	1	5
248	2	Female	Married	30s	3	presence	Owner	Graduate school	2500	242500	Middle	Neutral	2.8	2.27273	4	1.33333	2.04347	0.00972	Incheon	3	5	3	2	4	2	2	12	6	3	3	6	3	3	15	1	0	0	0	0	0	0	1	2	1	1	1	1	0	4
249	1	Female	Married	30s	2	absence	Renter	College	2800	126750	Low	Neutral	2.8	2.63636	4.66667	2	3.57357	0.120164	Incheon	4	8	4	4	8	4	4	20	8	4	4	8	4	4	20	1	2	1	1	2	1	1	5	2	1	1	2	1	1	5
250	2	Male	Married	40s	5	presence	Owner	College	6000	500000	Middle	Neutral	2.2	2.63636	3	5	2.74378	0.0103177	Daejeon	2	4	2	2	5	3	2	11	6	3	3	5	2	3	13	1	2	1	1	2	1	1	5	2	1	1	2	1	1	5
251	2	Female	Married	60+	5	absence	Owner	College	3000	895000	Middle	Conversation	2.8	2.09091	4.33333	2.33333	4.67107	0.0286273	Seoul	3	6	3	3	6	3	3	15	6	3	3	6	3	3	15	1	2	1	1	2	1	1	5	2	1	1	2	1	1	5
252	2	Male	Married	40s	4	presence	Owner	College	4000	244500	Middle	Progressive	3	2.09091	3	4.33333	4.5272	0.00834135	Busan	3	4	2	2	4	2	2	11	6	3	3	6	3	3	15	1	0	0	0	0	0	0	1	2	1	1	2	1	1	5
253	1	Male	Single	30s	3	absence	Renter	High school or less	2000	330000	Low	Neutral	2.4	2.45455	4.66667	1.33333	4.5625	0.0202017	Seoul	3	5	3	2	5	3	2	13	5	2	3	5	2	3	13	0	1	1	0	2	1	1	3	2	1	1	0	0	0	2
254	2	Male	Married	40s	4	presence	Renter	College	4000	280000	Middle	Conversation	2.8	3.09091	3.33333	3	4.40649	0.00451429	Daegu	3	4	2	2	2	1	1	9	6	3	3	4	2	2	13	1	0	0	0	0	0	0	1	2	1	1	2	1	1	5
255	2	Male	Married	40s	4	presence	Renter	Graduate school	7000	429000	Middle	Progressive	4	2.90909	4.33333	2.66667	4.15639	0.0197166	Seoul	4	7	4	3	2	1	1	13	8	4	4	8	4	4	20	1	2	1	1	0	0	0	3	2	1	1	2	1	1	5
256	1	Male	Married	50s	3	presence	Owner	College	8200	270000	Low	Conversation	3	1.81818	3	5	4.20295	0.0177965	Ulsan	4	7	4	3	5	3	2	16	7	4	3	4	2	2	15	1	2	1	1	2	1	1	5	1	0	1	0	0	0	2
257	2	Male	Married	50s	5	absence	Owner	Graduate school	15000	940000	Middle	Progressive	2	2.63636	5.66667	1	3.00979	0.0350704	Seoul	2	4	2	2	4	2	2	10	4	2	2	4	2	2	10	0	0	0	0	0	0	0	0	0	0	0	0	0	0	0
258	2	Male	Single	40s	1	absence	Owner	College	5000	2205000	Middle	Neutral	2.6	2.81818	3	5	3.77026	0.0221119	Seoul	3	2	1	1	3	1	2	8	4	2	2	5	2	3	12	0	0	0	0	0	0	0	0	2	1	1	1	0	1	3
259	1	Male	Single	40s	1	absence	Renter	College	6500	675000	Low	Progressive	2.6	3.09091	6	1	4.71458	0.0184774	Seoul	4	6	3	3	5	3	2	15	6	3	3	5	3	2	15	1	2	1	1	2	1	1	5	2	1	1	2	1	1	5
260	2	Male	Married	50s	5	absence	Owner	College	4500	316000	Middle	Neutral	1.8	3.45455	2.66667	5	4.47075	0.0973174	Seoul	2	3	2	1	5	2	3	10	5	3	2	5	3	2	12	1	0	0	0	0	0	0	1	2	1	1	2	1	1	5
261	2	Female	Married	40s	4	presence	Owner	High school or less	3500	281000	Middle	Neutral	2.4	3.18182	2.33333	4.66667	3.65346	0.0236869	Seoul	4	5	3	2	5	3	2	14	6	3	3	6	3	3	16	1	2	1	1	0	0	0	3	2	1	1	2	1	1	5
262	1	Male	Single	40s	1	absence	Owner	College	3000	282500	Low	Neutral	2.8	2.45455	2.66667	4	4.47664	0.00892332	Busan	1	2	1	1	2	1	1	5	2	1	1	2	1	1	5	0	0	0	0	0	0	0	0	0	0	0	0	0	0	0
263	1	Male	Married	40s	3	presence	Owner	College	5000	1310000	Low	Neutral	3	2.36364	3.33333	4	2.35955	0.22367	Seoul	3	4	2	2	4	2	2	11	4	2	2	4	2	2	11	1	0	0	0	0	0	0	1	0	0	0	0	0	0	1
264	2	Male	Married	50s	4	absence	Owner	College	8500	303750	Middle	Neutral	3	2.81818	3.33333	3.66667	3.89598	0.00823577	Daegu	2	4	2	2	4	2	2	10	6	3	3	6	3	3	14	0	0	0	0	0	0	0	0	1	0	1	2	1	1	3
265	1	Male	Married	50s	4	absence	Renter	High school or less	3600	195000	Low	Conversation	3.4	3.09091	2.66667	5.33333	3.31969	0.0196992	Busan	4	8	4	4	8	4	4	20	6	3	3	6	3	3	16	1	2	1	1	2	1	1	5	2	1	1	2	1	1	5
266	2	Female	Single	30s	1	absence	Renter	College	2200	519500	Middle	Progressive	2.4	2.36364	3.66667	1.66667	4.19071	0.0314287	Seoul	2	6	3	3	6	3	3	14	6	3	3	6	3	3	14	1	2	1	1	2	1	1	5	2	1	1	2	1	1	5
267	1	Male	Married	50s	4	presence	Owner	College	5000	158415	Low	Neutral	2.6	2.54545	3	4	4.0824	0.119495	Incheon	3	4	2	2	4	2	2	11	6	3	3	6	3	3	15	1	0	0	0	0	0	0	1	2	1	1	2	1	1	5
268	1	Male	Married	40s	2	absence	Owner	High school or less	1500	250000	Low	Neutral	3	2.54545	3.33333	4	3.7441	0.0474832	Seoul	3	6	3	3	5	3	2	14	6	3	3	5	3	2	14	1	2	1	1	1	1	0	4	2	1	1	1	1	0	4
269	1	Male	Single	40s	2	absence	Owner	College	2400	587000	Low	Conversation	2.6	3.09091	4.33333	1.66667	2.11368	0.0102027	Seoul	3	4	2	2	4	2	2	11	5	2	3	5	2	3	13	1	0	0	0	0	0	0	1	2	1	1	2	1	1	5
270	2	Female	Married	40s	3	presence	Owner	College	3400	420000	Middle	Conversation	2.6	2	1.66667	4.66667	4.58152	0.0139413	Seoul	4	7	4	3	4	2	2	15	8	4	4	6	3	3	18	1	2	1	1	0	0	0	3	2	1	1	2	1	1	5
271	2	Male	Married	30s	4	presence	Owner	College	5000	235000	Middle	Conversation	2.8	3.36364	4	4.33333	4.02284	0.0146634	Seoul	3	5	2	3	6	3	3	14	4	2	2	8	4	4	15	1	1	1	0	1	0	1	3	2	1	1	2	1	1	5
272	2	Female	Married	40s	4	presence	Owner	College	6500	102000	Middle	Neutral	2.8	2.72727	3.66667	4.66667	4.36143	0.0112703	Busan	3	6	3	3	4	2	2	13	5	3	2	4	2	2	12	1	2	1	1	0	0	0	3	2	1	1	2	1	1	5
273	1	Male	Single	30s	2	absence	Renter	Graduate school	5000	300000	Low	Neutral	3	2.81818	3.66667	3.33333	4.52961	0.0170548	Daejeon	4	4	2	2	4	2	2	12	6	3	3	6	3	3	16	1	0	0	0	0	0	0	1	0	0	0	0	0	0	1
274	2	Male	Married	40s	3	presence	Owner	College	8000	587000	Middle	Neutral	2.6	1.81818	3.33333	5	2.11368	0.0102027	Seoul	3	4	2	2	2	1	1	9	6	3	3	2	1	1	11	1	1	1	0	1	1	0	3	2	1	1	1	1	0	4
275	2	Male	Married	40s	4	presence	Owner	High school or less	4500	405500	Middle	Neutral	2.4	2.72727	3.66667	4	3.75303	0.0137495	Daegu	2	5	3	2	7	4	3	14	4	1	3	5	2	3	11	0	2	1	1	1	1	0	3	2	1	1	1	1	0	3
276	2	Female	Married	40s	3	presence	Owner	College	8500	587000	Middle	Conversation	4	1.09091	4	3.66667	2.11368	0.0102027	Seoul	3	2	1	1	2	1	1	7	6	3	3	6	3	3	15	1	0	0	0	0	0	0	1	2	1	1	2	1	1	5
277	2	Female	Married	50s	3	absence	Owner	College	7500	406500	Middle	Conversation	2.6	2.90909	4.33333	2.33333	4.05396	0.0154114	Seoul	4	6	3	3	5	3	2	15	8	4	4	6	3	3	18	1	2	1	1	0	0	0	3	2	1	1	1	1	0	4
278	1	Male	Divorced or Widowed	50s	2	absence	Renter	College	2500	128000	Low	Neutral	2.8	2.27273	2.66667	5.66667	3.84573	0.0372896	Daejeon	1	2	1	1	2	1	1	5	2	1	1	2	1	1	5	0	0	0	0	0	0	0	0	0	0	0	0	0	0	0
279	2	Male	Married	30s	3	presence	Renter	College	3500	490000	Middle	Conversation	2.6	2.54545	3.66667	3.33333	3.6394	0.0202606	Seoul	2	6	3	3	4	2	2	12	4	2	2	6	3	3	12	0	1	1	0	1	0	1	2	0	0	0	1	1	0	1
280	2	Male	Single	30s	4	absence	Owner	College	4000	242750	Middle	Neutral	2.4	2.54545	2.66667	4	3.09184	0.0661526	Seoul	3	5	2	3	4	2	2	12	4	2	2	2	1	1	9	1	0	0	0	0	0	0	1	0	0	0	0	0	0	1
281	2	Female	Married	30s	3	presence	Owner	College	4500	320000	Middle	Neutral	2.4	3	4.33333	2	2.69662	0.0349063	Daegu	2	4	2	2	4	2	2	10	4	2	2	4	2	2	10	0	0	0	0	0	0	0	0	0	0	0	0	0	0	0
282	2	Female	Married	40s	4	presence	Owner	College	5000	115000	Middle	Conversation	3.4	2.54545	3	5.66667	4.76001	0.0122861	Busan	3	6	3	3	6	3	3	15	6	3	3	6	3	3	15	1	2	1	1	2	1	1	5	2	1	1	2	1	1	5
283	1	Male	Single	40s	3	absence	Renter	College	3000	130000	Low	Neutral	2.6	2.90909	6	1	3.64328	0.0171676	Seoul	2	4	2	2	4	2	2	10	4	2	2	4	2	2	10	0	2	1	1	2	1	1	4	2	1	1	2	1	1	4
284	2	Male	Married	50s	4	presence	Owner	Graduate school	8000	632500	Middle	Neutral	2.8	2.81818	4.33333	1.66667	2.26227	0.0123702	Seoul	1	2	1	1	2	1	1	5	2	1	1	2	1	1	5	0	0	0	0	0	0	0	0	0	0	0	0	0	0	0
285	1	Female	Married	60+	3	absence	Renter	High school or less	1500	315000	Low	Neutral	2	4	4.33333	1	2.48784	0.00935498	Seoul	4	6	3	3	6	3	3	16	6	3	3	6	3	3	16	1	0	0	0	0	0	0	1	0	0	0	0	0	0	1
286	2	Male	Single	30s	2	absence	Owner	College	5500	170000	Middle	Progressive	3.4	1.81818	3.33333	4.33333	2.64827	0.0266247	Seoul	3	7	4	3	7	3	4	17	6	3	3	8	4	4	17	1	2	1	1	2	1	1	5	2	1	1	2	1	1	5
287	2	Male	Single	50s	1	absence	Owner	College	5000	92500	Middle	Progressive	3	2.27273	3.66667	4	4.08491	0.0388895	Incheon	4	6	3	3	6	3	3	16	7	4	3	6	3	3	17	1	1	1	0	0	0	0	2	2	1	1	2	1	1	5
288	1	Male	Single	40s	2	absence	Owner	College	3000	230000	Low	Neutral	3	2.27273	4.33333	2.66667	2.48545	0.231423	Seoul	3	6	3	3	4	2	2	13	6	3	3	4	2	2	13	1	1	0	1	2	1	1	4	1	0	1	2	1	1	4
289	2	Male	Single	40s	3	absence	Owner	High school or less	4500	99800	Middle	Neutral	2.6	2.54545	2.66667	6	4.46053	0.0704888	Busan	3	6	2	4	8	4	4	17	6	3	3	6	3	3	15	0	0	0	0	1	0	1	1	0	0	0	1	0	1	1
290	1	Male	Single	40s	4	absence	Renter	Graduate school	1000	187250	Low	Neutral	3	2.63636	3	4.66667	4.06108	0.0243624	Incheon	3	6	3	3	6	3	3	15	5	3	2	4	2	2	12	1	2	1	1	2	1	1	5	2	1	1	0	0	0	3
291	2	Male	Married	30s	4	presence	Owner	College	8000	777000	Middle	Neutral	2.4	2.54545	3	5	4.15306	0.0116934	Daegu	2	6	3	3	6	3	3	14	4	2	2	4	2	2	10	0	1	1	0	1	1	0	2	1	0	1	2	1	1	3
292	2	Male	Married	40s	3	presence	Owner	College	6000	330000	Middle	Progressive	2	2.18182	4.33333	2	3.80763	0.0293743	Seoul	3	4	2	2	4	2	2	11	6	3	3	6	3	3	15	1	0	0	0	0	0	0	1	2	1	1	2	1	1	5
293	2	Male	Married	40s	4	presence	Owner	Graduate school	8000	725500	Middle	Conversation	3.6	2.90909	4.33333	2.66667	3.80753	0.0320819	Seoul	4	7	4	3	3	2	1	14	8	4	4	8	4	4	20	1	2	1	1	0	0	0	3	2	1	1	2	1	1	5
294	2	Male	Married	40s	6	presence	Owner	College	1570	683000	Middle	Progressive	3	1.45455	3.66667	3	4.08234	0.0129077	Seoul	4	6	3	3	6	3	3	16	6	3	3	7	3	4	17	1	2	1	1	2	1	1	5	2	1	1	2	1	1	5
295	2	Female	Married	60+	3	absence	Owner	College	10000	600000	Middle	Neutral	2.8	1.45455	4	2.66667	2.63529	0.0197571	Seoul	4	2	1	1	2	1	1	8	6	3	3	6	3	3	16	1	0	0	0	0	0	0	1	2	1	1	2	1	1	5
296	1	Male	Married	50s	3	absence	Renter	College	8000	355000	Low	Conversation	2	2.54545	4	3.33333	2.43703	0.0133828	Gwangju	3	6	3	3	6	3	3	15	6	3	3	6	3	3	15	1	2	1	1	2	1	1	5	2	1	1	2	1	1	5
297	1	Male	Single	40s	1	absence	Renter	High school or less	500	174000	Low	Neutral	2.4	2.45455	4.33333	1	4.33802	0.0298578	Busan	2	5	3	2	4	2	2	11	5	2	3	4	2	2	11	0	0	0	0	1	1	0	1	1	0	1	0	0	0	1
298	2	Male	Married	40s	4	presence	Owner	College	4000	280000	Middle	Conversation	3.4	1.63636	3.66667	3	4.4987	0.00806746	Ulsan	3	6	3	3	4	2	2	13	3	2	1	5	3	2	11	1	2	1	1	1	1	0	4	2	1	1	1	1	0	4
299	2	Male	Married	30s	4	presence	Owner	College	8500	247000	Middle	Neutral	2.4	2.45455	3.66667	4	2.36233	0.00478	Daegu	2	6	3	3	4	2	2	12	4	2	2	6	3	3	12	0	1	1	0	1	0	1	2	1	0	1	1	1	0	2
300	1	Female	Married	40s	3	presence	Owner	College	3500	249000	Low	Progressive	2.8	2.18182	4.66667	2	3.7632	0.0131498	Seoul	3	6	3	3	5	3	2	14	6	3	3	5	3	2	14	1	2	1	1	0	0	0	3	2	1	1	0	0	0	3
301	2	Female	Married	30s	3	presence	Owner	College	5000	189000	Middle	Progressive	2.8	2.18182	2.66667	6	4.6628	0.0118609	Daejeon	4	8	4	4	6	3	3	18	7	4	3	4	2	2	15	1	0	0	0	0	0	0	1	2	1	1	2	1	1	5
302	2	Female	Married	30s	2	absence	Renter	College	7000	268000	Middle	Neutral	3	2.81818	4.33333	2.66667	3.62404	0.0153557	Seoul	3	6	3	3	5	3	2	14	6	3	3	5	3	2	14	1	0	0	0	0	0	0	1	2	1	1	2	1	1	5
303	2	Female	Married	40s	3	presence	Owner	College	8000	587000	Middle	Neutral	1	2.27273	4	2.66667	2.11368	0.0102027	Seoul	1	2	1	1	2	1	1	5	2	1	1	2	1	1	5	0	0	0	0	0	0	0	0	0	0	0	0	0	0	0
304	2	Female	Married	40s	2	absence	Renter	High school or less	3500	268000	Middle	Neutral	2.4	2.81818	4.33333	1	3.62404	0.0153557	Seoul	3	4	2	2	4	2	2	11	5	2	3	4	2	2	12	1	0	0	0	0	0	0	1	1	0	1	0	0	0	2
305	2	Male	Single	30s	1	absence	Renter	Graduate school	4000	140000	Middle	Progressive	3	2.72727	3.33333	3	4.35862	0.0311208	Seoul	3	5	3	2	4	2	2	12	6	3	3	6	3	3	15	1	0	0	0	0	0	0	1	2	1	1	2	1	1	5
306	1	Male	Married	50s	4	absence	Owner	College	6000	490000	Low	Neutral	2.6	2.18182	3.66667	3.66667	3.6394	0.0202606	Seoul	3	6	3	3	6	3	3	15	6	3	3	6	3	3	15	1	2	1	1	2	1	1	5	2	1	1	2	1	1	5
307	2	Female	Married	40s	3	presence	Renter	College	4000	1060000	Middle	Neutral	3	2.81818	3.33333	4.33333	1.77271	0.0129971	Seoul	3	6	3	3	3	2	1	12	6	3	3	4	3	1	13	1	2	1	1	0	0	0	3	2	1	1	1	1	0	4
308	1	Female	Married	50s	4	absence	Renter	College	6000	310000	Low	Progressive	2.8	1.81818	3	5.33333	4.39083	0.0175027	Busan	4	6	3	3	4	2	2	14	8	4	4	8	4	4	20	1	0	0	0	2	1	1	3	2	1	1	1	1	0	4
309	2	Female	Married	60+	3	absence	Owner	Graduate school	6500	825000	Middle	Neutral	2.8	1.45455	2	3.33333	2.22617	0.0326534	Seoul	4	6	3	3	4	2	2	14	6	3	3	4	2	2	14	0	0	0	0	0	0	0	0	0	0	0	0	0	0	0
310	1	Female	Married	40s	3	presence	Renter	College	4500	800000	Low	Conversation	4	1.90909	3	3.66667	3.43302	0.0230787	Seoul	4	8	4	4	5	3	2	17	8	4	4	5	3	2	17	1	2	1	1	2	1	1	5	2	1	1	2	1	1	5
311	1	Male	Single	30s	2	absence	Owner	High school or less	2500	175000	Low	Progressive	2.6	2.36364	3	3.66667	2.96734	0.00985484	Gwangju	3	4	2	2	5	3	2	12	4	2	2	4	2	2	11	0	2	1	1	2	1	1	4	0	0	0	2	1	1	2
312	2	Male	Married	40s	3	presence	Renter	High school or less	3000	1220000	Middle	Progressive	2.6	2.63636	3.33333	3.66667	2.66549	0.0229954	Seoul	3	5	2	3	4	2	2	12	5	2	3	4	2	2	12	1	1	0	1	1	1	0	3	0	0	0	2	1	1	3
313	1	Male	Married	60+	2	absence	Renter	Graduate school	3000	1042500	Low	Conversation	1.8	2	4.33333	1	3.56583	0.0477687	Seoul	3	4	2	2	3	2	1	10	4	2	2	3	2	1	10	1	2	1	1	0	0	0	3	2	1	1	0	0	0	3
314	1	Male	Married	60+	3	absence	Owner	High school or less	1800	113000	Low	Conversation	2.6	2.18182	4.33333	2.33333	2.42764	0.0309976	Ulsan	3	2	1	1	4	2	2	9	4	3	1	4	2	2	11	1	0	0	0	0	0	0	1	2	1	1	2	1	1	5
315	2	Male	Married	60+	4	absence	Owner	College	12000	880000	Middle	Neutral	2.4	2.72727	5	3	4.6444	0.015846	Seoul	2	4	2	2	4	2	2	10	4	2	2	4	2	2	10	0	0	0	0	0	0	0	0	0	0	0	0	0	0	0
316	2	Female	Married	30s	4	presence	Owner	Graduate school	8000	211000	High	Conversation	2	3	3.33333	4.66667	4.17085	0.136051	Seoul	3	5	3	2	2	1	1	10	5	3	2	2	1	1	10	1	1	1	0	0	0	0	2	1	1	0	0	0	0	2
317	1	Male	Married	40s	3	presence	Renter	High school or less	3500	270000	Low	Progressive	3.4	3.18182	3	5	3.72316	0.00676481	Busan	3	7	4	3	8	4	4	18	7	3	4	7	3	4	17	1	1	0	1	2	1	1	4	2	1	1	2	1	1	5
318	1	Male	Single	30s	1	absence	Renter	College	2300	288000	Low	Neutral	2.6	2.18182	3.66667	3	3.67237	0.0511646	Seoul	2	4	2	2	4	2	2	10	4	2	2	4	2	2	10	0	0	0	0	0	0	0	0	0	0	0	0	0	0	0
319	1	Male	Married	40s	4	presence	Owner	College	5000	255000	Low	Neutral	3.4	2.27273	3	4	4.46623	0.0163767	Seoul	3	4	2	2	4	2	2	11	4	2	2	4	2	2	11	1	2	1	1	2	1	1	5	2	1	1	2	1	1	5
320	1	Male	Married	30s	3	presence	Owner	College	7000	256000	Low	Neutral	3.2	3.63636	3	4	4.02679	0.0257863	Ulsan	3	4	2	2	2	1	1	9	5	2	3	4	2	2	12	1	0	0	0	0	0	0	1	2	1	1	2	1	1	5
321	1	Female	Single	60+	2	absence	Renter	High school or less	1400	249000	Low	Neutral	2.4	2.45455	4.33333	3.33333	3.7632	0.0131498	Seoul	4	5	3	2	4	2	2	13	6	3	3	5	3	2	15	1	0	0	0	0	0	0	1	2	1	1	2	1	1	5
322	2	Male	Single	40s	4	absence	Owner	College	6500	270000	Middle	Progressive	3.4	2.72727	1.66667	3.66667	4.26323	0.603382	Seoul	3	6	3	3	5	3	2	14	8	4	4	5	3	2	16	1	0	0	0	0	0	0	1	2	1	1	0	0	0	3
323	2	Female	Single	40s	6	absence	Owner	Graduate school	10000	204000	Middle	Neutral	3	2.27273	3.33333	3.33333	3.51313	0.0110017	Gwangju	3	2	1	1	2	1	1	7	6	3	3	6	3	3	15	1	0	0	0	0	0	0	1	2	1	1	2	1	1	5
324	2	Female	Married	50s	3	absence	Owner	College	4500	163000	Middle	Neutral	3.2	2.09091	4.66667	2	2.82776	0.00765972	Gwangju	3	5	3	2	4	2	2	12	5	2	3	6	3	3	14	1	2	1	1	0	0	0	3	1	0	1	2	1	1	4
325	2	Female	Married	30s	4	presence	Owner	College	6000	307500	Middle	Progressive	2.4	2.63636	3	5	2.73119	0.00881045	Busan	3	5	2	3	6	3	3	14	6	3	3	5	2	3	14	1	2	1	1	2	1	1	5	2	1	1	2	1	1	5
326	2	Female	Married	50s	3	presence	Owner	College	4000	250000	Middle	Progressive	3.4	2.81818	4.33333	3	3.7441	0.0474832	Seoul	4	7	4	3	5	3	2	16	7	4	3	5	3	2	16	1	2	1	1	1	1	0	4	2	1	1	1	1	0	4
327	2	Female	Married	50s	4	absence	Owner	College	8000	675000	Middle	Neutral	2.6	2.63636	4.33333	2	4.71458	0.0184774	Seoul	3	4	2	2	4	2	2	11	6	3	3	6	3	3	15	1	0	0	0	0	0	0	1	2	1	1	2	1	1	5
328	1	Female	Married	50s	3	presence	Owner	High school or less	1800	113000	Low	Conversation	2.4	2.54545	3.66667	2	2.42764	0.0309976	Ulsan	3	4	2	2	4	2	2	11	4	2	2	4	2	2	11	1	0	0	0	0	0	0	1	0	0	0	1	1	0	2
329	2	Female	Married	40s	3	presence	Owner	College	4500	117650	Middle	Neutral	2.8	2.72727	4.33333	2	3.84098	0.0138302	Daejeon	3	4	2	2	3	2	1	10	6	3	3	3	2	1	12	1	0	0	0	0	0	0	1	2	1	1	0	0	0	3
330	2	Male	Married	50s	4	presence	Owner	College	5700	680000	Middle	Progressive	2.8	2.54545	5.33333	1.33333	3.2737	0.0230382	Seoul	3	4	2	2	4	2	2	11	6	3	3	6	3	3	15	1	0	0	0	0	0	0	1	2	1	1	2	1	1	5
331	1	Female	Single	40s	1	absence	Owner	College	4500	599000	Low	Neutral	1	2	4.33333	1	4.61877	0.0274744	Seoul	1	2	1	1	2	1	1	5	2	1	1	2	1	1	5	1	0	0	0	0	0	0	1	0	0	0	0	0	0	1
332	2	Male	Married	60+	4	absence	Owner	College	15000	188750	Middle	Neutral	2.8	2.36364	4.33333	2.66667	3.12346	0.00835106	Daegu	3	4	2	2	4	2	2	11	6	3	3	6	3	3	15	1	0	0	0	0	0	0	1	2	1	1	2	1	1	5
333	2	Male	Married	40s	5	presence	Owner	Graduate school	5000	481750	Middle	Neutral	2.4	2.81818	3.66667	3.33333	3.07245	0.0362323	Seoul	3	4	2	2	5	2	3	12	4	2	2	5	3	2	12	1	1	0	1	1	1	0	3	1	0	1	0	0	0	2
334	1	Female	Married	50s	2	absence	Renter	High school or less	2000	281000	Low	Neutral	1.4	3.45455	4.33333	1	3.65346	0.0236869	Seoul	2	2	1	1	2	1	1	6	3	1	2	3	1	2	8	0	0	0	0	0	0	0	0	0	0	0	0	0	0	0
335	2	Female	Married	40s	3	presence	Renter	College	4000	223500	Middle	Progressive	2.8	3	3	4.66667	3.42031	0.0267797	Seoul	3	6	3	3	5	3	2	14	6	3	3	5	3	2	14	1	2	1	1	1	1	0	4	2	1	1	2	1	1	5
336	1	Female	Married	50s	4	presence	Owner	High school or less	3500	520000	Low	Progressive	2.8	2.09091	3.66667	2.33333	2.4166	0.00623396	Seoul	3	4	2	2	4	1	3	11	4	2	2	4	1	3	11	1	2	1	1	2	1	1	5	2	1	1	2	1	1	5
337	1	Female	Married	40s	4	presence	Renter	College	2700	202000	Low	Conversation	2.6	3	3.33333	3	3.96057	0.0133777	Daejeon	3	5	2	3	5	2	3	13	5	2	3	6	3	3	14	1	1	1	0	2	1	1	4	2	1	1	2	1	1	5
338	1	Male	Single	40s	1	absence	Renter	College	2100	400000	Low	Neutral	1.2	2.72727	4.33333	1	4.38399	0.030243	Ulsan	4	5	3	2	3	2	1	12	6	3	3	4	2	2	14	1	2	1	1	0	0	0	3	2	1	1	0	0	0	3
339	2	Male	Married	40s	3	presence	Owner	College	4500	367000	Middle	Progressive	3	2.63636	3.66667	2.33333	4.27721	0.0194851	Seoul	3	4	2	2	4	2	2	11	6	3	3	6	3	3	15	1	0	0	0	0	0	0	1	2	1	1	2	1	1	5
340	2	Male	Married	50s	3	presence	Owner	College	6200	190000	Middle	Neutral	3.6	2	3	5.33333	3.67376	0.031372	Seoul	4	6	3	3	6	3	3	16	8	4	4	8	4	4	20	1	2	1	1	1	0	1	4	2	1	1	2	1	1	5
341	2	Male	Single	40s	4	absence	Owner	College	4000	180500	Middle	Conversation	3.2	2.18182	3.66667	4.66667	3.71584	0.0142656	Daegu	4	4	2	2	4	2	2	12	7	4	3	8	4	4	19	1	0	0	0	0	0	0	1	2	1	1	1	1	0	4
342	1	Female	Married	60+	2	absence	Owner	College	4000	210000	Low	Conversation	2.2	1.72727	3	5	2.75698	0.0109109	Daejeon	3	6	3	3	6	3	3	15	5	3	2	4	2	2	12	0	2	1	1	2	1	1	4	0	0	0	0	0	0	0
343	2	Male	Married	40s	3	presence	Owner	College	5500	190000	High	Progressive	2.4	2.36364	4	2	3.67376	0.031372	Seoul	3	4	2	2	3	1	2	10	6	3	3	6	3	3	15	1	0	0	0	0	0	0	1	2	1	1	2	1	1	5
344	2	Male	Single	40s	2	absence	Renter	College	6500	389000	Middle	Progressive	2.4	2.54545	3.33333	4.66667	4.84764	0.220512	Seoul	3	4	2	2	6	3	3	13	6	3	3	4	2	2	13	1	0	0	0	2	1	1	3	1	0	1	0	0	0	2
345	2	Male	Married	50s	4	presence	Renter	College	5000	113000	Middle	Neutral	2.4	2.72727	4	4.33333	3.75155	0.0136501	Busan	4	8	4	4	6	3	3	18	8	4	4	6	3	3	18	1	1	1	0	0	0	0	2	2	1	1	0	0	0	3
346	2	Male	Single	40s	2	absence	Renter	College	4800	543500	Middle	Neutral	2.8	2.72727	4.33333	2.66667	4.41195	0.188622	Seoul	3	6	3	3	4	2	2	13	6	3	3	4	2	2	13	1	2	1	1	0	0	0	3	2	1	1	0	0	0	3
347	2	Male	Married	40s	3	presence	Renter	College	5000	235000	Middle	Progressive	3.2	2.45455	3.33333	2	4.02284	0.0146634	Seoul	4	8	4	4	8	4	4	20	8	4	4	8	4	4	20	1	2	1	1	2	1	1	5	2	1	1	2	1	1	5
348	1	Male	Married	30s	3	presence	Renter	College	4000	260000	Low	Progressive	2.4	1.63636	3.33333	5	4.46192	0.0559431	Seoul	3	7	4	3	5	3	2	15	6	3	3	3	2	1	12	1	2	1	1	2	1	1	5	2	1	1	0	0	0	3
349	2	Male	Married	50s	3	presence	Owner	Graduate school	11000	599000	High	Conversation	2.4	2.27273	4.33333	2	4.61877	0.0274744	Seoul	2	2	1	1	2	1	1	6	3	1	2	2	1	1	7	0	0	0	0	0	0	0	0	0	0	0	0	0	0	0
350	1	Female	Married	50s	2	presence	Owner	High school or less	4500	130000	Low	Progressive	2.8	2.81818	2.66667	6	2.98682	0.0811038	Incheon	1	2	1	1	2	1	1	5	2	1	1	2	1	1	5	0	0	0	0	0	0	0	0	0	0	0	0	0	0	0
351	2	Female	Married	40s	4	presence	Owner	High school or less	5000	247000	Middle	Conversation	2.8	2.90909	2.33333	4	2.36233	0.00478	Daegu	3	3	2	1	2	1	1	8	3	2	1	2	1	1	8	1	0	0	0	0	0	0	1	1	1	0	0	0	0	2
352	1	Male	Single	40s	1	absence	Renter	College	3000	208500	Low	Neutral	2.6	2.72727	3	4	4.16447	0.172333	Seoul	3	5	2	3	6	3	3	14	6	3	3	4	2	2	13	1	1	1	0	1	1	0	3	0	0	0	2	1	1	3
353	2	Male	Single	30s	1	absence	Renter	Graduate school	3000	114500	Middle	Neutral	3.4	3.18182	1	4.33333	4.14209	0.0476714	Incheon	4	8	4	4	8	4	4	20	8	4	4	8	4	4	20	1	2	1	1	2	1	1	5	2	1	1	2	1	1	5
354	2	Male	Married	50s	3	absence	Owner	College	4300	163000	Middle	Neutral	2.8	2.36364	3.33333	3	2.82776	0.00765972	Gwangju	2	5	3	2	4	3	1	11	4	2	2	4	3	1	10	1	0	0	0	1	1	0	2	2	1	1	2	1	1	5
355	1	Male	Single	30s	3	absence	Owner	College	4500	126750	Low	Progressive	2.6	2.54545	4.33333	3	3.57357	0.120164	Incheon	3	6	3	3	6	3	3	15	4	2	2	4	2	2	11	1	2	1	1	2	1	1	5	0	0	0	0	0	0	1
356	1	Male	Single	40s	1	absence	Renter	College	1900	260000	Low	Progressive	2.6	2.18182	3	4.33333	4.46192	0.0559431	Seoul	3	6	3	3	6	3	3	15	6	3	3	6	3	3	15	1	2	1	1	2	1	1	5	2	1	1	2	1	1	5
357	1	Female	Single	30s	1	absence	Renter	College	1200	140000	Low	Conversation	4	1.81818	2.66667	3.33333	3.69762	0.0212202	Daejeon	3	6	3	3	5	3	2	14	6	3	3	5	3	2	14	1	2	1	1	2	1	1	5	2	1	1	2	1	1	5
358	2	Male	Single	30s	3	absence	Owner	College	5200	204000	Middle	Progressive	2.8	2.18182	3.33333	3.66667	3.51313	0.0110017	Gwangju	3	5	2	3	6	3	3	14	5	3	2	5	3	2	13	1	0	0	0	1	1	0	2	1	1	0	2	1	1	4
359	2	Female	Married	40s	4	presence	Renter	College	4200	519350	Middle	Progressive	3	2	2	4.66667	3.11465	0.0156865	Seoul	3	4	2	2	4	2	2	11	6	3	3	6	3	3	15	1	0	0	0	0	0	0	1	2	1	1	2	1	1	5
360	2	Male	Single	40s	4	absence	Owner	College	3000	235000	Middle	Neutral	3.8	2.54545	4	2	4.02284	0.0146634	Seoul	1	2	1	1	2	1	1	5	2	1	1	2	1	1	5	0	0	0	0	0	0	0	0	0	0	0	0	0	0	0
361	1	Female	Single	50s	1	absence	Renter	High school or less	6300	195000	Low	Progressive	3.4	2.72727	4.33333	2	4.26624	0.0410461	Seoul	4	8	4	4	8	4	4	20	8	4	4	8	4	4	20	1	2	1	1	2	1	1	5	2	1	1	2	1	1	5
362	2	Male	Single	30s	3	absence	Owner	College	3500	303000	Middle	Neutral	3	2.81818	3	5.33333	2.27253	0.00902803	Seoul	4	6	3	3	6	3	3	16	8	4	4	8	4	4	20	1	2	1	1	2	1	1	5	2	1	1	2	1	1	5
363	1	Male	Single	40s	2	absence	Owner	High school or less	2050	42500	Low	Neutral	3	1.90909	4	2	3.21236	0.0760959	Busan	3	6	3	3	6	3	3	15	6	3	3	6	3	3	15	1	2	1	1	2	1	1	5	2	1	1	2	1	1	5
364	2	Male	Single	30s	1	absence	Renter	Graduate school	3800	750000	Middle	Progressive	3	2.45455	4.66667	2.66667	4.89612	0.0221316	Seoul	3	6	3	3	6	3	3	15	6	3	3	6	3	3	15	1	0	0	0	0	0	0	1	0	0	0	0	0	0	1
365	2	Female	Single	30s	4	absence	Owner	College	4500	120000	Middle	Neutral	3	2.18182	4.33333	2.66667	2.64609	0.0148947	Daegu	3	6	3	3	6	3	3	15	6	3	3	6	3	3	15	1	2	1	1	1	1	0	4	2	1	1	2	1	1	5
366	1	Female	Single	30s	3	absence	Owner	College	3000	494000	Low	Neutral	2.4	2.18182	2.66667	3	3.90882	0.0171997	Seoul	4	5	3	2	2	1	1	11	6	3	3	6	3	3	16	1	2	1	1	0	0	0	3	2	1	1	2	1	1	5
367	2	Female	Married	40s	3	presence	Owner	College	6500	407000	Middle	Progressive	2.8	2.81818	3	4.33333	4.15544	0.00575056	Seoul	3	6	3	3	6	3	3	15	6	3	3	6	3	3	15	1	2	1	1	2	1	1	5	2	1	1	1	1	0	4
368	2	Male	Married	40s	5	presence	Owner	College	4500	322000	Middle	Progressive	4	1.72727	3.66667	3	4.19557	0.0316772	Seoul	4	7	4	3	5	3	2	16	8	4	4	6	4	2	18	1	2	1	1	0	0	0	3	2	1	1	1	1	0	4
369	2	Male	Married	60+	3	absence	Owner	Graduate school	3000	1700000	Middle	Neutral	2.6	2.54545	3	4	2.50093	0.00967718	Seoul	3	4	2	2	5	2	3	12	5	2	3	5	2	3	13	1	2	1	1	0	0	0	3	1	0	1	1	1	0	3
370	2	Female	Married	50s	4	absence	Owner	College	6000	1470000	Middle	Conversation	2.8	1.72727	3.33333	5	1.69921	0.00462796	Seoul	4	4	2	2	4	2	2	12	6	3	3	6	3	3	16	1	0	0	0	0	0	0	1	2	1	1	2	1	1	5
371	1	Female	Married	60+	2	absence	Owner	College	1500	280000	Low	Conversation	3.6	2.45455	3.66667	2.33333	3.21111	0.0252195	Seoul	3	6	3	3	6	3	3	15	6	3	3	6	3	3	15	1	2	1	1	2	1	1	5	2	1	1	2	1	1	5
372	2	Male	Single	30s	4	absence	Owner	College	4500	188500	Middle	Progressive	2	2.45455	4.33333	2.33333	3.56527	0.041133	Incheon	3	4	2	2	4	2	2	11	6	3	3	4	2	2	13	1	0	0	0	0	0	0	1	2	1	1	2	1	1	5
373	2	Male	Single	30s	4	absence	Renter	Graduate school	3000	370000	Middle	Conversation	2.4	2.81818	3.33333	4	3.53207	0.0223057	Seoul	3	4	2	2	5	3	2	12	5	1	4	4	2	2	12	1	1	0	1	1	0	1	3	0	0	0	1	0	1	2
374	1	Female	Single	40s	2	absence	Renter	College	2000	42500	Low	Neutral	2.4	1.90909	2.33333	4	3.21236	0.0760959	Busan	4	6	3	3	6	3	3	16	6	3	3	6	3	3	16	1	2	1	1	1	1	0	4	2	1	1	2	1	1	5
375	1	Male	Single	30s	1	absence	Renter	Graduate school	3000	326000	Low	Neutral	3	2.72727	3.66667	4.33333	3.84094	0.0575426	Seoul	3	6	3	3	6	3	3	15	6	3	3	6	3	3	15	1	2	1	1	2	1	1	5	2	1	1	2	1	1	5
376	2	Female	Married	30s	4	presence	Renter	College	8000	494000	Middle	Progressive	1.8	2.09091	4.33333	2.66667	3.90882	0.0171997	Seoul	1	2	1	1	2	1	1	5	2	1	1	2	1	1	5	1	0	0	0	0	0	0	1	0	0	0	0	0	0	1
377	1	Male	Married	50s	3	absence	Renter	High school or less	3000	270000	Low	Conversation	2.6	3.27273	3	2.66667	4.26323	0.603382	Seoul	3	6	3	3	4	2	2	13	6	3	3	6	3	3	15	1	2	1	1	0	0	0	3	2	1	1	2	1	1	5
378	1	Male	Single	40s	3	absence	Renter	Graduate school	7900	230000	Low	Neutral	2.8	3.36364	4	2	2.96478	0.0519121	Daejeon	2	4	2	2	5	3	2	11	6	3	3	5	3	2	13	0	0	0	0	2	1	1	2	1	1	0	1	1	0	2
379	1	Female	Married	50s	3	absence	Owner	College	5000	250000	Low	Neutral	2.8	2.36364	4.33333	1	3.80895	0.0280331	Seoul	3	5	3	2	3	1	2	11	6	3	3	4	2	2	13	1	1	1	0	0	0	0	2	2	1	1	1	1	0	4
380	1	Female	Single	30s	4	absence	Owner	College	4900	192000	Low	Neutral	3.4	3	4.33333	1.33333	2.62448	0.0411235	Seoul	2	3	2	1	2	1	1	7	3	2	1	2	1	1	7	1	1	1	0	0	0	0	2	1	1	0	0	0	0	2
381	2	Male	Single	30s	3	absence	Owner	College	3200	685000	Middle	Progressive	2.6	3.36364	4	2.66667	3.8127	0.0236849	Seoul	2	4	3	1	4	2	2	10	5	2	3	6	3	3	13	0	2	1	1	0	0	0	2	2	1	1	0	0	0	2
382	1	Female	Single	50s	1	absence	Owner	College	500	187250	Low	Conversation	2.6	2.45455	4.33333	1	4.06108	0.0243624	Incheon	3	6	3	3	5	3	2	14	6	3	3	5	3	2	14	1	2	1	1	1	1	0	4	2	1	1	1	1	0	4
383	1	Male	Married	60+	2	absence	Renter	College	2000	675000	Low	Progressive	3	2.90909	3.33333	3.66667	4.71458	0.0184774	Seoul	3	6	3	3	5	3	2	14	6	3	3	5	2	3	14	1	2	1	1	2	1	1	5	2	1	1	2	1	1	5
384	1	Male	Married	40s	4	presence	Owner	Graduate school	5500	390500	Low	Progressive	3.4	1.63636	3.33333	4.33333	4.00822	0.0592209	Busan	3	6	3	3	7	4	3	16	5	2	3	7	4	3	15	1	0	0	0	2	1	1	3	0	0	0	2	1	1	3
385	1	Male	Married	40s	4	presence	Renter	College	2000	122500	Low	Neutral	2.2	2.90909	3.66667	2.66667	2.68132	0.0296939	Daejeon	2	3	1	2	4	2	2	9	5	2	3	4	1	3	11	1	0	0	0	1	1	0	2	1	0	1	2	1	1	4
386	1	Male	Divorced or Widowed	50s	1	presence	Renter	College	2600	145000	Low	Neutral	3.4	2.18182	3	3.33333	2.22111	0.0162431	Daejeon	4	4	2	2	4	2	2	12	6	3	3	6	3	3	16	1	0	0	0	0	0	0	1	2	1	1	2	1	1	5
387	2	Female	Married	40s	4	presence	Owner	Graduate school	5000	575000	Middle	Neutral	3.2	2.18182	3.66667	4	4.59821	0.0141288	Seoul	3	6	3	3	4	2	2	13	5	2	3	5	3	2	13	1	0	0	0	1	0	1	2	0	0	0	0	0	0	1
388	1	Male	Single	60+	1	absence	Renter	High school or less	900	193500	Low	Neutral	2.2	3.18182	2.66667	4.33333	4.2287	0.0131938	Daegu	2	2	1	1	2	1	1	6	2	1	1	2	1	1	6	1	0	0	0	0	0	0	1	0	0	0	0	0	0	1
389	2	Male	Single	30s	4	absence	Owner	College	5000	156000	Middle	Conversation	3	2.81818	3	4	3.67895	0.0200288	Incheon	3	6	3	3	6	3	3	15	6	3	3	6	3	3	15	1	2	1	1	2	1	1	5	2	1	1	2	1	1	5
390	2	Female	Married	40s	3	presence	Renter	Graduate school	5000	750000	Middle	Neutral	2.6	2.81818	4.33333	2.33333	4.89612	0.0221316	Seoul	3	4	2	2	4	2	2	11	6	3	3	6	3	3	15	1	0	0	0	0	0	0	1	2	1	1	2	1	1	5
391	3	Male	Married	50s	4	presence	Owner	College	3500		Middle	Neutral	2.6	2.54545	3.33333	3.33333		0.457772	Gwangju	2	4	2	2	5	2	3	11	4	2	2	5	2	3	11	0	1	1	0	0	0	0	1	1	1	0	1	0	1	2
392	2	Male	Married	50s	2	absence	Renter	College	6500	450000	Middle	Neutral	3	2.45455	2.66667	5.66667	4.01762	0.197923	Seoul	4	6	3	3	6	3	3	16	8	4	4	8	4	4	20	1	2	1	1	2	1	1	5	2	1	1	2	1	1	5
393	1	Male	Single	30s	1	absence	Owner	Graduate school	3000	380000	Low	Conversation	3	4	3.33333	2	4.23302	0.0165663	Seoul	2	4	2	2	4	2	2	10	4	2	2	4	2	2	10	0	0	0	0	0	0	0	0	0	0	0	0	0	0	0
394	1	Male	Married	60+	2	absence	Owner	Graduate school	1500	367000	Low	Conversation	3.2	2.18182	3.33333	4.33333	4.27721	0.0194851	Seoul	4	5	3	2	4	2	2	13	6	3	3	4	2	2	14	1	1	1	0	0	0	0	2	2	1	1	2	1	1	5
395	1	Male	Single	40s	3	absence	Owner	College	2000	230000	Low	Neutral	3.6	2.54545	2.66667	3	4.83203	0.0170882	Seoul	3	4	2	2	4	2	2	11	6	3	3	6	3	3	15	1	0	0	0	0	0	0	1	2	1	1	2	1	1	5
396	2	Female	Married	50s	3	absence	Owner	College	9500	900000	Middle	Neutral	2.8	1.81818	3.33333	3.33333	3.11775	0.00451458	Seoul	4	3	2	1	2	1	1	9	6	3	3	6	3	3	16	1	0	0	0	0	0	0	1	2	1	1	2	1	1	5
397	1	Male	Married	60+	3	absence	Renter	Graduate school	3500	268750	Low	Neutral	3.2	3.36364	3.66667	2.33333	2.70235	0.0313074	Seoul	3	5	3	2	6	3	3	14	7	4	3	4	2	2	14	1	1	1	0	1	1	0	3	1	0	1	0	0	0	2
398	2	Male	Married	30s	4	presence	Owner	College	13000	268000	Middle	Neutral	2.4	3.63636	4.33333	1	3.62404	0.0153557	Seoul	2	4	2	2	4	2	2	10	4	2	2	4	2	2	10	1	0	0	0	0	0	0	1	0	0	0	0	0	0	1
399	1	Female	Single	40s	3	absence	Owner	College	1900	210000	Low	Neutral	3.8	2.09091	2.33333	3.66667	3.82561	0.00666689	Daegu	3	4	2	2	4	2	2	11	4	2	2	4	2	2	11	1	2	1	1	2	1	1	5	2	1	1	2	1	1	5
400	2	Male	Married	60+	2	absence	Owner	Graduate school	2500	174000	Middle	Conversation	3	2.09091	3.66667	4	2.02824	0.00688126	Daejeon	2	4	2	2	4	2	2	10	5	3	2	4	2	2	11	1	0	0	0	1	1	0	2	0	0	0	1	0	1	2
401	2	Male	Divorced or Widowed	30s	1	absence	Renter	Graduate school	3500	1600000	Middle	Conversation	2	3.36364	4.33333	1	2.23864	0.0195979	Seoul	1	2	1	1	2	1	1	5	2	1	1	2	1	1	5	0	0	0	0	0	0	0	0	0	0	0	0	0	0	0
402	1	Male	Divorced or Widowed	40s	1	absence	Renter	High school or less	1500	294000	Low	Neutral	3	2.54545	2.66667	5.66667	3.73619	0.079579	Seoul	3	6	3	3	6	3	3	15	6	3	3	6	3	3	15	1	2	1	1	2	1	1	5	2	1	1	2	1	1	5
403	2	Male	Married	60+	3	absence	Owner	College	8000	145000	Middle	Conversation	3	1.90909	2.66667	6	2.22111	0.0162431	Daejeon	4	5	3	2	3	2	1	12	7	4	3	6	3	3	17	1	2	1	1	2	1	1	5	2	1	1	2	1	1	5
404	1	Male	Married	30s	3	presence	Owner	College	3900	388000	Low	Conversation	2.6	2.45455	2.33333	5	1.8551	0.132472	Incheon	1	2	1	1	2	1	1	5	2	1	1	2	1	1	5	0	0	0	0	0	0	0	0	0	0	0	0	0	0	0
405	1	Male	Single	30s	1	absence	Owner	College	2200	214000	Low	Neutral	3	2.18182	3	5	4.37901	0.0149362	Busan	3	4	2	2	4	2	2	11	4	2	2	4	2	2	11	1	0	0	0	0	0	0	1	0	0	0	0	0	0	1
406	2	Male	Married	40s	4	presence	Renter	College	5500	213000	Middle	Progressive	3.2	1.81818	3.33333	3.33333	4.21868	0.0609415	Gwangju	2	5	3	2	6	3	3	13	4	2	2	4	2	2	10	1	1	0	1	2	1	1	4	1	0	1	0	0	0	2
407	1	Male	Divorced or Widowed	40s	3	presence	Renter	High school or less	1400	725500	Low	Conversation	3	2.81818	2.66667	6	3.80753	0.0320819	Seoul	3	6	3	3	6	3	3	15	6	3	3	6	3	3	15	1	2	1	1	2	1	1	5	2	1	1	2	1	1	5
408	2	Male	Married	30s	4	presence	Owner	College	9000	1370000	Middle	Neutral	2.8	2.81818	4.33333	2.66667	1.53594	0.013232	Seoul	3	5	3	2	2	1	1	10	6	3	3	6	3	3	15	1	1	1	0	0	0	0	2	2	1	1	2	1	1	5
409	2	Male	Married	40s	4	presence	Owner	College	6000	260000	Middle	Conversation	3	2.36364	2.66667	4.33333	4.54671	0.0353095	Seoul	3	5	3	2	3	2	1	11	6	3	3	4	3	1	13	1	1	1	0	0	0	0	2	2	1	1	1	1	0	4
410	2	Male	Married	40s	3	presence	Renter	College	5000	220500	Middle	Conversation	2.6	2.72727	5.33333	2	4.8867	0.0231461	Incheon	4	6	3	3	3	2	1	13	7	4	3	3	2	1	14	1	2	1	1	0	0	0	3	2	1	1	1	1	0	4
411	2	Male	Married	40s	4	presence	Owner	Graduate school	4000	190000	Middle	Neutral	2.4	3.18182	4.33333	2.66667	3.67376	0.031372	Seoul	3	4	2	2	4	2	2	11	6	3	3	6	3	3	15	1	0	0	0	0	0	0	1	2	1	1	2	1	1	5
412	2	Male	Single	30s	3	absence	Owner	College	5000	195000	Middle	Conversation	2.4	2.54545	3	4	3.31969	0.0196992	Busan	2	3	1	2	6	2	4	11	5	3	2	5	2	3	12	1	0	0	0	2	1	1	3	1	0	1	0	0	0	2
413	2	Male	Married	40s	4	presence	Owner	Graduate school	4000	800000	Middle	Progressive	2.8	2.27273	4.33333	1.66667	3.43302	0.0230787	Seoul	3	6	3	3	6	3	3	15	6	3	3	6	3	3	15	1	2	1	1	0	0	0	3	2	1	1	1	1	0	4
414	2	Male	Single	40s	3	absence	Owner	College	3000	2382500	Middle	Progressive	2.8	1.63636	3	5.33333	3.19348	0.0241051	Seoul	2	2	1	1	2	1	1	6	2	1	1	2	1	1	6	0	0	0	0	0	0	0	0	0	0	0	0	0	0	0
415	2	Male	Married	40s	2	absence	Owner	College	5000	480000	Middle	Progressive	2.8	2.36364	4.33333	2.33333	2.19613	0.00720894	Daegu	4	7	4	3	5	3	2	16	7	4	3	6	3	3	17	1	2	1	1	1	1	0	4	2	1	1	2	1	1	5
416	2	Male	Married	40s	4	presence	Owner	College	6500	157500	Middle	Neutral	1.2	2.54545	2.66667	2.66667	2.77762	0.00832568	Busan	1	3	1	2	3	1	2	7	3	1	2	3	1	2	7	1	1	1	0	0	0	0	2	1	1	0	0	0	0	2
417	1	Male	Married	40s	2	absence	Renter	College	2000	156000	Low	Progressive	3	2.90909	3.66667	3	3.67895	0.0200288	Incheon	4	5	3	2	4	2	2	13	5	3	2	4	2	2	13	1	2	1	1	1	1	0	4	2	1	1	1	1	0	4
418	1	Female	Married	50s	4	absence	Owner	High school or less	2600	194000	Low	Neutral	2.4	2.27273	4	4.33333	3.06808	0.0105685	Daejeon	4	5	3	2	3	2	1	12	5	3	2	3	2	1	12	1	1	1	0	0	0	0	2	1	1	0	0	0	0	2
419	1	Male	Single	40s	3	absence	Owner	College	3300	280000	Low	Neutral	3	2.63636	4.66667	4	3.83042	0.00690225	Gwangju	3	6	3	3	6	3	3	15	6	3	3	6	3	3	15	1	2	1	1	2	1	1	5	2	1	1	2	1	1	5
420	2	Male	Single	40s	2	absence	Owner	High school or less	4500	154000	Middle	Progressive	2	2.72727	3.66667	2.33333	3.90405	0.0141497	Seoul	2	4	2	2	4	2	2	10	4	2	2	4	2	2	10	0	0	0	0	0	0	0	0	0	0	0	0	0	0	0
421	2	Female	Married	50s	3	absence	Owner	College	5500	500000	Middle	Neutral	2	3.27273	4	2	2.74378	0.0103177	Daejeon	1	2	1	1	3	1	2	6	3	1	2	3	2	1	7	0	0	0	0	0	0	0	0	1	0	1	0	0	0	1
422	2	Male	Married	30s	3	presence	Owner	College	3000	235000	Middle	Conversation	2.8	2.63636	2	4.66667	4.64413	0.00781874	Busan	3	6	3	3	6	3	3	15	6	3	3	6	3	3	15	1	2	1	1	1	1	0	4	2	1	1	2	1	1	5
423	2	Female	Married	50s	2	absence	Owner	College	4800	113000	Middle	Progressive	3.4	1.63636	3	3.66667	2.42764	0.0309976	Ulsan	3	4	2	2	3	2	1	10	5	3	2	4	2	2	12	0	2	1	1	0	0	0	2	2	1	1	2	1	1	4
424	2	Male	Married	40s	3	presence	Owner	College	4500	250000	Middle	Conversation	3.6	2.90909	3.66667	3	2.18131	0.0204331	Busan	4	8	4	4	8	4	4	20	8	4	4	8	4	4	20	1	2	1	1	2	1	1	5	2	1	1	2	1	1	5
425	2	Male	Married	30s	3	presence	Owner	College	4300	153360	Middle	Progressive	3.8	2	4.33333	2.66667	1.54152	0.0166712	Daegu	4	7	4	3	4	2	2	15	8	4	4	8	4	4	20	1	1	1	0	0	0	0	2	2	1	1	2	1	1	5
426	1	Male	Single	60+	3	absence	Renter	High school or less	4000	680000	Low	Neutral	3	2.54545	3.33333	5.33333	2.00318	0.0250478	Seoul	3	4	2	2	4	2	2	11	4	2	2	4	2	2	11	1	1	1	0	1	1	0	3	1	1	0	2	1	1	4
427	1	Female	Divorced or Widowed	30s	4	presence	Owner	High school or less	3000	488500	Low	Progressive	2.8	2.90909	5.33333	2.33333	3.98188	0.05408	Seoul	3	6	3	3	6	3	3	15	6	3	3	6	3	3	15	1	2	1	1	2	1	1	5	2	1	1	2	1	1	5
428	1	Female	Single	20s	5	absence	Owner	College	6000	99500	Low	Neutral	3.6	1.72727	4	2.66667	3.96185	0.0310547	Incheon	4	8	4	4	8	4	4	20	8	4	4	8	4	4	20	1	2	1	1	2	1	1	5	2	1	1	2	1	1	5
429	2	Male	Single	30s	3	absence	Owner	College	5800	132000	Middle	Progressive	2.8	2.54545	3.66667	1.66667	3.40419	0.0120682	Daejeon	3	4	2	2	3	2	1	10	6	3	3	6	3	3	15	1	1	1	0	0	0	0	2	2	1	1	2	1	1	5
430	2	Male	Single	40s	1	absence	Renter	College	2500	500000	Middle	Neutral	2.4	2.81818	4	4.33333	3.49146	0.419662	Seoul	3	3	2	1	2	1	1	8	6	3	3	5	3	2	14	0	1	1	0	0	0	0	1	2	1	1	2	1	1	4
431	2	Male	Married	50s	4	absence	Owner	College	4500	365000	Middle	Progressive	4	1.54545	2.66667	5	4.51448	0.0332039	Seoul	4	4	2	2	4	2	2	12	8	4	4	8	4	4	20	1	0	0	0	0	0	0	1	2	1	1	2	1	1	5
432	2	Male	Married	30s	3	presence	Owner	Graduate school	5000	1404000	Middle	Neutral	2.2	1.72727	4.33333	2.33333	1.91687	0.00920307	Seoul	1	2	1	1	2	1	1	5	2	1	1	2	1	1	5	1	0	0	0	0	0	0	1	0	0	0	0	0	0	1
433	2	Female	Married	50s	4	absence	Owner	College	6500	192000	Middle	Conversation	2.8	2.90909	4.66667	3	2.62448	0.0411235	Seoul	3	4	3	1	2	1	1	9	5	3	2	2	1	1	10	1	1	1	0	0	0	0	2	1	1	0	0	0	0	2
434	1	Female	Single	30s	1	absence	Renter	College	1600	229000	Low	Neutral	2.8	2.54545	3.33333	2	3.83173	0.0146872	Daejeon	3	5	3	2	2	1	1	10	5	3	2	2	1	1	10	1	2	1	1	0	0	0	3	2	1	1	0	0	0	3
435	2	Male	Married	50s	3	absence	Renter	College	7300	675000	Middle	Neutral	2.6	2.63636	3.66667	3	4.71458	0.0184774	Seoul	3	4	2	2	2	1	1	9	6	3	3	6	3	3	15	1	1	1	0	0	0	0	2	2	1	1	2	1	1	5
436	1	Male	Married	30s	3	presence	Owner	College	5000	268750	Low	Progressive	3	1.90909	3	4.66667	2.70235	0.0313074	Seoul	3	6	3	3	4	2	2	13	7	4	3	6	3	3	16	1	1	0	1	1	0	1	3	1	1	0	1	0	1	3
437	1	Female	Single	30s	4	absence	Owner	College	2500	383000	Low	Neutral	2.8	3.54545	2.66667	5.33333	3.15224	0.00465939	Daegu	2	6	3	3	6	3	3	14	6	3	3	6	3	3	14	1	2	1	1	2	1	1	5	2	1	1	2	1	1	5
438	2	Male	Married	40s	2	absence	Renter	College	7000	683000	Middle	Progressive	3.4	2.27273	2.33333	4	4.08234	0.0129077	Seoul	4	6	3	3	5	3	2	15	8	4	4	8	4	4	20	1	0	0	0	0	0	0	1	2	1	1	2	1	1	5
439	2	Male	Married	30s	3	presence	Renter	High school or less	5850	129500	Middle	Neutral	3.6	3.18182	5.33333	2	3.85344	0.0182881	Incheon	3	6	3	3	6	3	3	15	6	3	3	6	3	3	15	1	2	1	1	0	0	0	3	2	1	1	2	1	1	5
440	1	Male	Married	50s	4	presence	Owner	College	5000	267500	Low	Progressive	2.6	1.36364	3.33333	3.33333	5.91304	0.0240066	Busan	3	4	2	2	5	3	2	12	4	2	2	5	3	2	12	1	0	0	0	0	0	0	1	2	1	1	2	1	1	5
441	2	Male	Married	30s	3	presence	Owner	College	3000	208500	Middle	Conversation	2.4	2	3.66667	3.33333	4.95573	0.027099	Busan	3	6	3	3	5	3	2	14	6	3	3	4	2	2	13	1	2	1	1	1	1	0	4	2	1	1	1	1	0	4
442	1	Male	Married	30s	4	presence	Renter	College	3500	442000	Low	Neutral	3	2.27273	2.66667	6	2.78079	0.0103086	Daejeon	3	6	3	3	6	3	3	15	5	3	2	5	3	2	13	0	0	0	0	0	0	0	0	1	1	0	1	1	0	2
443	2	Male	Married	40s	5	presence	Owner	College	5000	355000	Middle	Progressive	3.6	1.36364	3	5.33333	2.43703	0.0133828	Gwangju	3	8	4	4	8	4	4	19	6	3	3	7	3	4	16	1	2	1	1	1	0	1	4	1	1	0	1	1	0	3
444	2	Female	Single	30s	1	absence	Renter	College	3500	270000	Middle	Neutral	3	2.36364	4.33333	2.33333	4.26323	0.603382	Seoul	4	6	3	3	6	3	3	16	6	3	3	6	3	3	16	1	2	1	1	2	1	1	5	2	1	1	2	1	1	5
445	2	Male	Married	60+	2	absence	Owner	Graduate school	9000	389000	Middle	Conversation	3	2.09091	3	5	4.0038	0.0115957	Seoul	4	6	3	3	6	3	3	16	6	3	3	6	3	3	16	1	2	1	1	1	1	0	4	2	1	1	2	1	1	5
446	2	Male	Married	60+	3	absence	Renter	Graduate school	8500	575000	Middle	Progressive	4	1.90909	3.33333	4	4.59821	0.0141288	Seoul	3	6	3	3	6	3	3	15	6	3	3	6	3	3	15	1	2	1	1	2	1	1	5	2	1	1	2	1	1	5
447	2	Male	Married	40s	4	presence	Owner	College	8000	414750	Middle	Progressive	2.8	2.27273	4.33333	2	3.33097	0.00550398	Busan	2	2	1	1	2	1	1	6	4	2	2	2	1	1	8	0	0	0	0	0	0	0	0	0	0	0	0	0	0	0
448	2	Male	Single	30s	4	absence	Owner	College	2000	133000	Middle	Progressive	3	1.90909	3	3.66667	3.38535	0.00996982	Gwangju	3	4	2	2	4	2	2	11	6	3	3	5	2	3	14	1	1	0	1	0	0	0	2	2	1	1	2	1	1	5
449	2	Male	Single	30s	1	absence	Owner	Graduate school	3000	165000	Middle	Progressive	1	1.18182	3.33333	4	3.7271	0.0133363	Gwangju	4	6	3	3	4	2	2	14	7	4	3	6	4	2	17	0	0	0	0	1	1	0	1	0	0	0	0	0	0	0
450	2	Female	Married	40s	2	absence	Renter	College	5000	850000	Middle	Neutral	2.8	1.90909	2.66667	4.66667	3.39968	0.0187775	Seoul	4	8	4	4	5	3	2	17	8	4	4	8	4	4	20	1	2	1	1	0	0	0	3	2	1	1	2	1	1	5
451	2	Male	Married	30s	4	presence	Renter	College	4800	620000	Middle	Progressive	2.6	1.81818	6	2.66667	4.46735	0.381994	Seoul	4	6	3	3	3	2	1	13	8	4	4	7	4	3	19	1	2	1	1	0	0	0	3	2	1	1	2	1	1	5
452	1	Female	Single	40s	3	absence	Owner	Graduate school	2800	280000	Low	Conversation	2.6	2.18182	4.33333	1	4.46195	0.0236551	Incheon	3	4	2	2	4	2	2	11	4	2	2	4	2	2	11	1	0	0	0	0	0	0	1	0	0	0	0	0	0	1
453	1	Female	Single	30s	3	absence	Owner	College	2100	190000	Low	Neutral	2	2.09091	4.33333	3	4.84597	0.0152337	Incheon	3	6	3	3	6	3	3	15	6	3	3	6	3	3	15	1	2	1	1	1	0	1	4	2	1	1	2	1	1	5
454	1	Male	Single	40s	1	absence	Owner	College	5000	299000	Low	Conversation	1.8	2.72727	4.33333	1	3.87886	0.0228422	Daegu	1	2	1	1	2	1	1	5	2	1	1	2	1	1	5	0	0	0	0	0	0	0	0	0	0	0	0	0	0	0
455	1	Female	Single	40s	1	absence	Owner	College	3000	307500	Low	Progressive	3.6	1.72727	4.33333	2	3.9327	0.028729	Seoul	4	7	4	3	4	3	1	15	8	4	4	6	3	3	18	1	2	1	1	0	0	0	3	2	1	1	2	1	1	5
456	2	Female	Married	40s	3	presence	Owner	College	8000	800000	Middle	Progressive	2.6	2.09091	4.33333	1.66667	3.43302	0.0230787	Seoul	3	5	2	3	5	3	2	13	5	3	2	4	2	2	12	1	0	0	0	0	0	0	1	2	1	1	1	1	0	4
457	1	Male	Married	60+	3	absence	Renter	College	4500	179000	Low	Progressive	3.2	2.63636	2.66667	4.66667	2.73695	0.0108179	Incheon	3	6	3	3	6	3	3	15	6	3	3	6	3	3	15	1	2	1	1	2	1	1	5	2	1	1	2	1	1	5
458	1	Male	Married	50s	3	absence	Owner	College	3000	197500	Low	Conversation	2.4	2.18182	3	4.33333	4.44988	0.0643023	Busan	3	4	3	1	2	1	1	9	4	3	1	4	2	2	11	1	1	0	1	1	1	0	3	1	0	1	1	1	0	3
459	2	Male	Married	50s	3	presence	Owner	College	8000	490000	Middle	Progressive	3.2	2.45455	4	3	4.41432	0.0223207	Seoul	3	4	2	2	4	2	2	11	6	3	3	6	3	3	15	1	0	0	0	0	0	0	1	2	1	1	1	0	1	4
460	1	Female	Married	50s	2	absence	Owner	High school or less	2600	92500	Low	Progressive	3.2	3.63636	3	2.33333	4.08491	0.0388895	Incheon	4	8	4	4	6	3	3	18	8	4	4	6	3	3	18	1	2	1	1	2	1	1	5	2	1	1	2	1	1	5
461	2	Male	Married	50s	4	absence	Owner	College	3000	235000	Middle	Neutral	3	2.09091	4	2.66667	4.64413	0.00781874	Busan	3	6	3	3	6	3	3	15	6	3	3	6	3	3	15	1	2	1	1	2	1	1	5	2	1	1	2	1	1	5
462	1	Male	Married	50s	2	absence	Owner	High school or less	1900	113000	Low	Neutral	2.4	2.18182	4	3.33333	3.75155	0.0136501	Busan	3	5	3	2	4	2	2	12	6	3	3	4	2	2	13	0	0	0	0	0	0	0	0	0	0	0	0	0	0	0
463	1	Female	Married	50s	4	presence	Owner	College	5000	367000	Low	Neutral	2.8	2.18182	3.66667	3.66667	4.27721	0.0194851	Seoul	3	6	3	3	6	3	3	15	6	3	3	6	3	3	15	1	2	1	1	2	1	1	5	2	1	1	2	1	1	5
464	2	Male	Married	30s	2	absence	Owner	College	4000	429000	Middle	Neutral	3.2	2	1.66667	5.66667	4.37745	0.0293086	Seoul	3	6	3	3	5	2	3	14	6	3	3	6	3	3	15	1	2	1	1	2	1	1	5	2	1	1	2	1	1	5
465	2	Male	Divorced or Widowed	40s	1	presence	Renter	High school or less	3450	100000	Middle	Conversation	3.2	2.54545	2.66667	6	3.5997	0.0164909	Daejeon	4	8	4	4	8	4	4	20	8	4	4	8	4	4	20	1	2	1	1	2	1	1	5	2	1	1	2	1	1	5
466	1	Female	Married	50s	4	absence	Owner	High school or less	4000	234750	Low	Conversation	2.8	2.72727	3	5	4.43083	0.0198125	Incheon	4	7	4	3	6	3	3	17	7	4	3	6	3	3	17	1	2	1	1	2	1	1	5	2	1	1	2	1	1	5
467	2	Male	Married	50s	3	absence	Renter	College	20000	220500	High	Neutral	2.4	3.90909	4.33333	1.66667	4.8867	0.0231461	Incheon	3	4	3	1	2	1	1	9	6	3	3	6	3	3	15	1	1	1	0	0	0	0	2	2	1	1	2	1	1	5
468	2	Female	Married	40s	4	presence	Owner	College	5000	147500	Middle	Neutral	3.2	3.09091	3.33333	4.33333	4.09156	0.0130781	Gwangju	3	6	4	2	7	4	3	16	6	2	4	6	2	4	15	1	1	0	1	0	0	0	2	1	1	0	2	1	1	4
469	2	Female	Married	40s	4	presence	Owner	College	5000	195000	Middle	Neutral	2.8	2	2.33333	3.66667	3.31969	0.0196992	Busan	3	5	3	2	4	2	2	12	6	3	3	4	2	2	13	1	2	1	1	0	0	0	3	2	1	1	0	0	0	3
470	1	Male	Married	50s	3	absence	Owner	College	4000	105500	Low	Conversation	2.8	2.54545	1.33333	5.66667	4.35774	0.0153736	Busan	3	4	2	2	4	2	2	11	6	3	3	6	3	3	15	1	0	0	0	0	0	0	1	2	1	1	2	1	1	5
471	2	Male	Married	40s	4	presence	Owner	College	5500	817500	Middle	Neutral	3	2	4.33333	1.66667	1.57343	0.00478309	Seoul	3	6	3	3	5	3	2	14	6	3	3	5	3	2	14	1	2	1	1	1	1	0	4	2	1	1	1	1	0	4
472	1	Female	Single	40s	3	absence	Owner	Graduate school	8000	327500	Low	Neutral	4	2.36364	4.33333	1	3.86574	0.00914216	Daegu	4	8	4	4	8	4	4	20	8	4	4	8	4	4	20	1	2	1	1	2	1	1	5	2	1	1	2	1	1	5
473	2	Male	Married	40s	3	presence	Owner	Graduate school	10000	310000	Middle	Neutral	2.8	2.54545	2.33333	4.33333	4.39083	0.0175027	Busan	3	6	3	3	5	3	2	14	6	3	3	5	3	2	14	1	2	1	1	1	1	0	4	2	1	1	1	1	0	4
474	2	Male	Single	40s	1	absence	Renter	College	3500	170000	Middle	Neutral	3	2.63636	2.66667	3.33333	3.71859	0.20615	Seoul	3	6	3	3	5	3	2	14	6	3	3	5	3	2	14	1	2	1	1	2	1	1	5	2	1	1	2	1	1	5
475	2	Male	Single	30s	3	absence	Owner	College	5000	670000	Middle	Progressive	3.8	3.09091	3	3.33333	3.68448	0.0243616	Seoul	3	6	3	3	5	3	2	14	6	3	3	6	3	3	15	1	2	1	1	0	0	0	3	2	1	1	2	1	1	5
476	2	Female	Single	20s	8	absence	Renter	Graduate school	3000	270000	Middle	Progressive	3.2	2.18182	3.33333	3.66667	3.67654	0.0314923	Seoul	4	6	4	2	3	2	1	13	7	4	3	6	3	3	17	1	2	1	1	0	0	0	3	2	1	1	2	1	1	5
477	2	Female	Married	30s	2	absence	Owner	High school or less	7500	348000	Middle	Neutral	3	2.72727	4.33333	2	4.83863	0.0443399	Seoul	4	5	3	2	4	2	2	13	7	4	3	6	3	3	17	1	1	1	0	0	0	0	2	2	1	1	2	1	1	5
478	2	Female	Married	30s	2	absence	Owner	College	5500	176500	Middle	Neutral	3	2.27273	3.66667	3	4.78277	0.0116297	Busan	4	6	3	3	3	2	1	13	6	3	3	3	2	1	13	1	2	1	1	0	0	0	3	2	1	1	0	0	0	3
479	1	Female	Married	50s	2	absence	Owner	High school or less	1900	113000	Low	Neutral	2.4	1.81818	4	2	3.75155	0.0136501	Busan	1	2	1	1	2	1	1	5	2	1	1	2	1	1	5	0	0	0	0	0	0	0	0	0	0	0	0	0	0	0
480	2	Male	Married	60+	4	absence	Renter	College	11000	375000	Middle	Progressive	2.8	3	3.66667	3	3.87834	0.327532	Seoul	3	6	3	3	6	3	3	15	5	3	2	6	3	3	14	1	2	1	1	1	0	1	4	2	1	1	2	1	1	5
481	2	Female	Married	30s	3	presence	Renter	College	7000	191000	Middle	Neutral	3.4	2	4.33333	2.33333	4.27627	0.00788471	Busan	4	8	4	4	8	4	4	20	8	4	4	8	4	4	20	1	2	1	1	1	1	0	4	2	1	1	2	1	1	5
482	1	Male	Married	40s	4	presence	Renter	High school or less	1500	210000	Low	Neutral	2.8	2.54545	3.33333	4	1.92149	0.296861	Incheon	1	4	2	2	4	2	2	9	4	2	2	4	2	2	9	1	2	1	1	2	1	1	5	1	0	1	2	1	1	4
483	2	Male	Married	50s	3	absence	Renter	College	6500	330000	Middle	Progressive	3	2.36364	4	3.33333	3.80763	0.0293743	Seoul	4	4	2	2	4	2	2	12	6	3	3	6	3	3	16	0	2	1	1	2	1	1	4	0	0	0	0	0	0	0
484	2	Male	Married	40s	4	presence	Renter	College	4000	330000	Middle	Progressive	2.4	4	4.33333	1.33333	4.26244	0.0394283	Seoul	3	4	3	1	2	1	1	9	4	3	1	2	1	1	9	1	1	1	0	0	0	0	2	1	1	0	0	0	0	2
485	2	Male	Married	40s	2	absence	Renter	College	50000	215000	Middle	Progressive	3.6	2.09091	3.33333	4	3.74455	0.00867722	Daegu	4	6	3	3	4	3	1	14	7	4	3	5	3	2	16	1	1	1	0	0	0	0	2	2	1	1	2	1	1	5
486	1	Male	Married	40s	4	presence	Owner	Graduate school	10000	387000	Low	Progressive	2.8	2.09091	3.33333	4	3.06763	0.0118197	Seoul	3	5	3	2	4	2	2	12	5	3	2	4	2	2	12	1	1	1	0	0	0	0	2	1	1	0	0	0	0	2
487	2	Male	Married	50s	3	absence	Owner	College	7000	970000	Middle	Conversation	2.8	2.18182	4.33333	2.33333	2.77677	0.0349727	Seoul	3	4	2	2	3	2	1	10	5	3	2	3	2	1	11	1	0	0	0	0	0	0	1	1	1	0	0	0	0	2
488	1	Male	Married	40s	4	presence	Owner	High school or less	5000	128000	Low	Neutral	2.8	2.45455	2.33333	4.66667	3.34853	0.0177685	Busan	3	6	3	3	5	3	2	14	6	3	3	5	3	2	14	1	2	1	1	1	1	0	4	2	1	1	1	1	0	4
489	1	Male	Married	50s	4	presence	Owner	High school or less	4500	389000	Low	Neutral	3.4	1.45455	2.66667	5.66667	4.0038	0.0115957	Seoul	4	8	4	4	8	4	4	20	8	4	4	7	3	4	19	1	2	1	1	2	1	1	5	2	1	1	2	1	1	5
490	2	Female	Married	40s	4	presence	Owner	Graduate school	6000	230000	Middle	Neutral	2.8	2.27273	4.33333	1.66667	4.83203	0.0170882	Seoul	4	5	3	2	2	1	1	11	5	3	2	2	1	1	11	1	2	1	1	0	0	0	3	2	1	1	0	0	0	3
491	1	Female	Single	30s	1	absence	Renter	College	4100	660000	Low	Neutral	3	2.27273	4.33333	1	3.24157	0.0325529	Seoul	2	4	2	2	4	2	2	10	4	2	2	4	2	2	10	0	0	0	0	0	0	0	0	0	0	0	0	0	0	0
492	1	Female	Married	30s	2	absence	Owner	Graduate school	6000	265000	Low	Neutral	3	1.72727	2	5.33333	3.94027	0.0091253	Daegu	3	6	3	3	6	3	3	15	6	3	3	6	3	3	15	0	0	0	0	0	0	0	0	2	1	1	0	0	0	2
493	1	Male	Married	40s	3	presence	Owner	College	8700	115000	Low	Progressive	1.2	1.45455	4.33333	1	3.45672	0.016812	Busan	3	2	1	1	2	1	1	7	4	2	2	4	2	2	11	1	0	0	0	0	0	0	1	2	1	1	2	1	1	5
494	1	Male	Married	30s	2	absence	Renter	College	6000	600000	Low	Progressive	2	2.27273	1.66667	4.33333	2.93441	0.0176407	Seoul	3	6	3	3	6	3	3	15	6	3	3	6	3	3	15	1	2	1	1	2	1	1	5	2	1	1	2	1	1	5
495	2	Female	Married	40s	2	absence	Owner	College	4000	407000	Middle	Progressive	2.8	2.45455	4.33333	2.33333	4.15544	0.00575056	Seoul	4	6	3	3	5	3	2	15	7	4	3	6	3	3	17	1	1	1	0	0	0	0	2	2	1	1	2	1	1	5
496	2	Male	Married	30s	4	presence	Owner	College	4000	214500	Middle	Neutral	2.8	1.81818	3	3.66667	3.90048	0.0202016	Seoul	2	6	3	3	5	2	3	13	6	3	3	5	2	3	13	1	1	1	0	1	0	1	3	2	1	1	2	1	1	5
497	1	Female	Married	30s	2	absence	Renter	College	5000	192000	Low	Neutral	1.4	3.54545	5.33333	1	2.62448	0.0411235	Seoul	1	2	1	1	2	1	1	5	2	1	1	2	1	1	5	0	0	0	0	0	0	0	0	0	0	0	0	0	0	0
498	2	Male	Married	40s	4	presence	Owner	College	5000	683000	Middle	Progressive	2.8	2.09091	2.66667	5.33333	4.08234	0.0129077	Seoul	3	6	3	3	4	2	2	13	6	3	3	5	3	2	14	1	2	1	1	1	1	0	4	2	1	1	2	1	1	5
499	1	Male	Married	30s	1	absence	Renter	College	5000	128000	Low	Conversation	3.4	3.09091	3	5.33333	3.84573	0.0372896	Daejeon	4	8	4	4	8	4	4	20	8	4	4	8	4	4	20	0	2	1	1	2	1	1	4	2	1	1	2	1	1	4
500	2	Male	Married	40s	4	presence	Renter	College	6500	330000	Middle	Neutral	2.4	3	3.33333	2	4.26244	0.0394283	Seoul	3	4	1	3	6	3	3	13	4	3	1	2	1	1	9	1	0	0	0	0	0	0	1	2	1	1	2	1	1	5
501	1	Female	Single	30s	2	absence	Renter	College	2100	267000	Low	Progressive	2	2.72727	1.66667	5	3.42091	0.024908	Seoul	3	6	3	3	6	3	3	15	5	2	3	6	3	3	14	1	2	1	1	2	1	1	5	2	1	1	2	1	1	5
502	1	Male	Single	30s	1	absence	Renter	College	3000	1440000	Low	Conversation	2.8	4	3.66667	5	4.26712	0.0334251	Seoul	3	5	3	2	3	2	1	11	5	3	2	3	2	1	11	1	1	1	0	0	0	0	2	1	1	0	0	0	0	2
503	2	Male	Married	60+	4	absence	Owner	Graduate school	5900	208500	Middle	Conversation	2.8	2.18182	3	5	4.95573	0.027099	Busan	4	6	3	3	4	2	2	14	7	4	3	6	3	3	17	1	2	1	1	0	0	0	3	2	1	1	2	1	1	5
504	2	Female	Married	30s	4	presence	Renter	College	2500	599000	Middle	Conversation	3	2.18182	3	4	4.61877	0.0274744	Seoul	3	6	3	3	3	2	1	12	7	4	3	3	2	1	13	1	1	1	0	0	0	0	2	2	1	1	1	0	1	4
505	1	Male	Married	40s	4	presence	Renter	College	3000	250000	Low	Neutral	4	2.90909	4.33333	2.33333	3.52538	0.0250109	Seoul	4	6	3	3	4	2	2	14	6	3	3	4	2	2	14	1	2	1	1	0	0	0	3	2	1	1	0	0	0	3
506	2	Female	Married	40s	3	presence	Owner	College	6000	230000	Middle	Neutral	3	2.81818	4.33333	1	1.69842	0.0594053	Incheon	3	6	3	3	6	3	3	15	6	3	3	6	3	3	15	1	2	1	1	2	1	1	5	2	1	1	2	1	1	5
507	1	Female	Married	30s	4	presence	Owner	College	4100	115000	Low	Conversation	2.4	2.54545	3.33333	4.33333	4.76001	0.0122861	Busan	1	5	2	3	5	3	2	11	5	3	2	5	3	2	11	0	0	0	0	1	0	1	1	1	0	1	0	0	0	1
508	2	Female	Married	30s	2	absence	Owner	College	10000	740000	Middle	Neutral	3.2	2.45455	4.33333	2	1.96671	0.0249485	Seoul	3	5	3	2	3	2	1	11	6	3	3	6	3	3	15	1	2	1	1	0	0	0	3	2	1	1	2	1	1	5
509	2	Male	Married	60+	2	absence	Owner	College	4500	128000	Middle	Conversation	2.8	2.36364	4.33333	2	3.84573	0.0372896	Daejeon	4	4	2	2	2	1	1	10	4	2	2	4	2	2	12	1	2	1	1	0	0	0	3	2	1	1	2	1	1	5
510	2	Male	Married	30s	2	absence	Owner	College	4000	700000	Middle	Neutral	2.4	2.45455	3.33333	4.66667	2.43774	0.0452026	Seoul	3	6	3	3	6	3	3	15	8	4	4	8	4	4	19	1	1	1	0	0	0	0	2	2	1	1	2	1	1	5
511	2	Female	Married	50s	4	presence	Renter	College	5000	210000	Middle	Progressive	2.6	2.27273	4.33333	1	2.14529	0.0326136	Incheon	3	4	2	2	4	2	2	11	5	2	3	6	3	3	14	1	0	0	0	0	0	0	1	0	0	0	2	1	1	3
512	2	Female	Married	30s	2	absence	Renter	College	5000	683000	Middle	Conversation	3.4	2.63636	2.66667	6	4.08234	0.0129077	Seoul	2	5	3	2	4	2	2	11	6	3	3	5	2	3	13	0	1	1	0	2	1	1	3	0	0	0	1	1	0	1
513	2	Male	Single	30s	4	absence	Owner	College	6500	192000	Middle	Neutral	2.8	3.45455	2.66667	4.33333	2.62448	0.0411235	Seoul	4	6	3	3	3	2	1	13	7	4	3	3	2	1	14	1	0	0	0	0	0	0	1	1	1	0	0	0	0	2
514	2	Male	Married	40s	4	presence	Renter	College	3500	149000	Middle	Progressive	2.6	2.18182	3.66667	4	3.27005	0.00965957	Gwangju	2	5	2	3	5	2	3	12	4	2	2	5	2	3	11	1	2	1	1	2	1	1	5	2	1	1	2	1	1	5
515	2	Male	Married	30s	3	presence	Owner	College	5000	268000	Middle	Conversation	2.8	2.54545	3	4.66667	3.62404	0.0153557	Seoul	2	5	3	2	5	2	3	12	5	3	2	4	2	2	11	0	1	0	1	1	1	0	2	1	1	0	1	0	1	2
516	2	Male	Married	50s	3	presence	Owner	College	4350	211000	Middle	Neutral	2.6	2.18182	3	5.66667	4.17085	0.136051	Seoul	3	5	2	3	4	2	2	12	6	3	3	6	3	3	15	1	1	1	0	0	0	0	2	2	1	1	1	0	1	4
517	2	Female	Married	30s	3	presence	Owner	College	4000	250000	Middle	Progressive	2.6	1.81818	2.33333	4.66667	3.63112	0.0205813	Seoul	4	6	4	2	4	2	2	14	7	4	3	5	2	3	16	1	0	0	0	0	0	0	1	2	1	1	2	1	1	5
518	2	Female	Married	30s	4	presence	Owner	College	5000	210000	Middle	Progressive	2	3.36364	4.33333	1	2.75698	0.0109109	Daejeon	2	4	2	2	4	2	2	10	6	3	3	5	3	2	13	0	0	0	0	1	1	0	1	1	0	1	0	0	0	1
519	1	Male	Single	40s	3	absence	Owner	High school or less	5000	477250	Low	Neutral	3.4	2.63636	4.33333	3	2.98944	0.0198952	Seoul	4	6	3	3	4	2	2	14	6	3	3	6	3	3	16	1	2	1	1	0	0	0	3	2	1	1	2	1	1	5
520	1	Female	Married	40s	2	absence	Owner	College	2500	100000	Low	Neutral	2.8	2.81818	4.33333	1	4.70252	0.0482572	Daejeon	3	6	3	3	6	3	3	15	6	3	3	6	3	3	15	1	2	1	1	2	1	1	5	2	1	1	2	1	1	5
521	2	Male	Married	50s	4	presence	Owner	College	5500	147500	Middle	Conversation	3.4	3.09091	3.66667	3.66667	4.09156	0.0130781	Gwangju	3	5	2	3	6	3	3	14	8	4	4	8	4	4	19	1	1	0	1	2	1	1	4	1	1	0	0	0	0	2
522	1	Male	Married	30s	4	presence	Renter	College	3000	700000	Low	Progressive	3	2	4	3.33333	3.10566	0.0226917	Seoul	3	6	3	3	6	3	3	15	6	3	3	6	3	3	15	1	2	1	1	2	1	1	5	2	1	1	2	1	1	5
523	2	Male	Married	40s	5	presence	Owner	College	7000	192000	Middle	Neutral	2.6	2.27273	4.66667	1.66667	2.62448	0.0411235	Seoul	4	7	4	3	3	2	1	14	7	4	3	5	3	2	16	1	2	1	1	0	0	0	3	2	1	1	2	1	1	5
524	1	Female	Single	40s	3	absence	Renter	College	1000	188000	Low	Neutral	2.4	1.72727	3.66667	3.33333	4.28041	0.0108254	Daegu	2	5	3	2	5	2	3	12	5	3	2	5	2	3	12	0	1	1	0	2	1	1	3	1	1	0	0	0	0	1
525	2	Male	Married	40s	5	presence	Renter	Graduate school	3500	970000	Middle	Neutral	2.8	2.18182	4	3.33333	2.77677	0.0349727	Seoul	3	6	3	3	6	3	3	15	5	2	3	5	2	3	13	1	2	1	1	2	1	1	5	2	1	1	0	0	0	3
526	2	Male	Married	40s	1	presence	Renter	Graduate school	6000	179000	Middle	Neutral	3	2.18182	3	3.33333	2.73695	0.0108179	Incheon	4	4	2	2	5	2	3	13	6	3	3	6	3	3	16	1	0	0	0	0	0	0	1	2	1	1	2	1	1	5
527	1	Male	Single	30s	3	absence	Owner	College	2000	217000	Low	Neutral	2	3.09091	3	3.66667	3.50896	0.0110185	Daegu	1	2	1	1	2	1	1	5	2	1	1	3	2	1	6	0	0	0	0	0	0	0	0	0	0	0	0	0	0	0
528	2	Male	Married	40s	3	presence	Owner	College	6000	268750	Middle	Progressive	2.4	2.72727	2.66667	6	2.70235	0.0313074	Seoul	3	6	3	3	6	3	3	15	6	3	3	6	3	3	15	1	2	1	1	2	1	1	5	2	1	1	2	1	1	5
529	2	Female	Married	40s	2	absence	Owner	High school or less	3000	79000	Middle	Progressive	3.2	2.09091	1.66667	3.66667	3.18964	0.06455	Incheon	3	5	2	3	5	2	3	13	3	1	2	6	4	2	12	1	2	1	1	0	0	0	3	2	1	1	1	1	0	4
530	1	Female	Single	30s	1	absence	Renter	Graduate school	1500	389000	Low	Progressive	2.8	2.72727	2.66667	6	4.84764	0.220512	Seoul	3	6	3	3	6	3	3	15	6	3	3	6	3	3	15	1	2	1	1	2	1	1	5	2	1	1	2	1	1	5
531	2	Female	Married	30s	4	presence	Renter	College	4700	307500	Middle	Neutral	2.2	2.90909	4.33333	1	3.9327	0.028729	Seoul	3	5	3	2	3	1	2	11	5	3	2	3	1	2	11	1	2	1	1	0	0	0	3	2	1	1	0	0	0	3
532	1	Female	Married	40s	3	absence	Owner	High school or less	2000	100000	Low	Neutral	2.6	2.18182	3.33333	4	4.70252	0.0482572	Daejeon	3	4	2	2	4	2	2	11	6	3	3	6	3	3	15	1	1	0	1	2	1	1	4	1	1	0	0	0	0	2
533	1	Male	Divorced or Widowed	50s	5	absence	Owner	Graduate school	2300	280000	Low	Conversation	2.8	2.45455	2.66667	6	4.46195	0.0236551	Incheon	3	4	3	1	2	1	1	9	4	3	1	2	1	1	9	1	2	1	1	1	1	0	4	2	1	1	1	1	0	4
534	2	Male	Married	40s	2	absence	Owner	College	9000	285000	Middle	Progressive	3	2.45455	3.33333	3.66667	3.91953	0.0294323	Seoul	3	4	2	2	4	2	2	11	6	3	3	5	3	2	14	1	0	0	0	0	0	0	1	2	1	1	2	1	1	5
535	2	Male	Married	20s	2	absence	Renter	College	5300	265500	Middle	Conversation	2.8	2.63636	3.33333	3	2.49289	0.0304476	Seoul	3	5	3	2	3	2	1	11	8	4	4	5	2	3	16	1	0	0	0	0	0	0	1	2	1	1	2	1	1	5
536	1	Male	Single	30s	1	absence	Renter	High school or less	1000	377000	Low	Progressive	4	3.27273	4.33333	1	3.4165	0.0241566	Ulsan	2	4	2	2	4	2	2	10	4	2	2	4	2	2	10	0	0	0	0	0	0	0	0	0	0	0	0	0	0	0
537	2	Male	Married	40s	4	presence	Owner	High school or less	6000	519500	Middle	Neutral	3	2.81818	3.33333	3.33333	4.19071	0.0314287	Seoul	4	6	3	3	4	2	2	14	8	4	4	6	3	3	18	1	0	0	0	0	0	0	1	2	1	1	2	1	1	5
538	2	Male	Married	50s	3	presence	Owner	College	5400	100000	Middle	Neutral	3.2	2.72727	2.33333	5	3.55426	0.0250668	Daejeon	3	6	3	3	6	3	3	15	6	3	3	6	3	3	15	1	2	1	1	2	1	1	5	2	1	1	2	1	1	5
539	2	Male	Married	60+	5	absence	Owner	College	8600	226000	Middle	Progressive	2.6	3.27273	4.66667	1.66667	3.37311	0.00763184	Busan	4	3	2	1	4	2	2	11	8	4	4	8	4	4	20	1	0	0	0	0	0	0	1	2	1	1	2	1	1	5
540	1	Male	Single	30s	3	absence	Owner	High school or less	2000	301000	Low	Neutral	1.8	2.90909	2	4.33333	3.82264	0.0417812	Seoul	4	4	1	3	4	2	2	12	2	1	1	4	1	3	10	0	0	0	0	1	0	1	1	2	1	1	1	1	0	3
541	2	Male	Married	60+	4	absence	Owner	Graduate school	9900	507000	Middle	Conversation	2.6	2.18182	4	3	4.75943	0.0308757	Seoul	4	5	3	2	5	3	2	14	7	4	3	7	4	3	18	1	1	1	0	0	0	0	2	2	1	1	2	1	1	5
542	1	Male	Married	40s	2	absence	Owner	College	3500	138000	Low	Neutral	2.4	2.45455	2.66667	3.33333	3.19048	0.011863	Daegu	4	8	4	4	8	4	4	20	8	4	4	8	4	4	20	1	2	1	1	2	1	1	5	2	1	1	2	1	1	5
543	2	Male	Married	40s	3	presence	Owner	College	6500	800000	Middle	Neutral	3	1.90909	3.66667	4.33333	3.43302	0.0230787	Seoul	4	7	4	3	5	3	2	16	8	4	4	8	4	4	20	1	2	1	1	0	0	0	3	2	1	1	2	1	1	5
544	1	Male	Married	50s	3	absence	Renter	High school or less	5000	200000	Low	Conversation	3.2	2.18182	2.66667	5.66667	3.6235	0.00948392	Busan	4	4	2	2	2	1	1	10	3	2	1	4	2	2	11	1	1	1	0	0	0	0	2	2	1	1	0	0	0	3
545	1	Female	Married	40s	2	absence	Renter	College	5000	194000	Low	Neutral	2.4	2.54545	4.33333	2.33333	3.06808	0.0105685	Daejeon	3	5	3	2	3	1	2	11	4	2	2	5	3	2	12	1	2	1	1	1	0	1	4	2	1	1	1	0	1	4
546	1	Male	Single	40s	3	absence	Renter	College	3000	1248000	Low	Conversation	2.4	3.63636	2.66667	5	2.87101	0.0145094	Seoul	3	5	3	2	3	2	1	11	5	3	2	3	2	1	11	1	2	1	1	0	0	0	3	2	1	1	0	0	0	3
547	2	Male	Married	40s	5	presence	Owner	College	3000	750000	Middle	Conversation	2.8	1	4	2	4.89612	0.0221316	Seoul	2	4	2	2	5	2	3	11	6	3	3	5	3	2	13	0	0	0	0	0	0	0	0	0	0	0	0	0	0	0
548	2	Female	Single	30s	1	absence	Renter	Graduate school	4000	627500	Middle	Conversation	2.8	2.18182	2	4.33333	4.542	0.0254698	Seoul	3	5	3	2	6	4	2	14	6	3	3	7	4	3	16	0	0	0	0	0	0	0	0	0	0	0	0	0	0	0
549	2	Male	Single	30s	1	absence	Owner	College	3500	151910	Middle	Progressive	2	2.36364	4	2.33333	4.02355	0.0459224	Incheon	3	5	2	3	5	2	3	13	6	2	4	5	1	4	14	1	0	0	0	0	0	0	1	0	0	0	1	1	0	2
550	2	Female	Single	40s	1	absence	Renter	High school or less	1500	73500	Middle	Progressive	3.6	2.72727	2.33333	4.33333	4.17144	0.0873885	Busan	3	4	2	2	5	3	2	12	5	3	2	6	3	3	14	1	0	0	0	2	1	1	3	2	1	1	0	0	0	3
551	1	Female	Married	40s	1	absence	Renter	College	6000	383000	Low	Progressive	3	2.09091	3.66667	3	3.15224	0.00465939	Daegu	4	6	3	3	5	3	2	15	5	2	3	5	3	2	14	1	2	1	1	0	0	0	3	2	1	1	0	0	0	3
552	1	Female	Married	50s	4	absence	Owner	College	5000	372000	Low	Neutral	3.4	2	2.66667	5	4.55166	0.0781042	Seoul	3	6	3	3	6	3	3	15	6	3	3	6	3	3	15	1	2	1	1	2	1	1	5	2	1	1	2	1	1	5
553	2	Female	Married	60+	4	absence	Owner	College	7000	300000	Middle	Progressive	3	3.45455	3	3.33333	2.78066	0.00464554	Daejeon	3	5	3	2	3	2	1	11	6	3	3	5	3	2	14	1	1	1	0	0	0	0	2	2	1	1	1	1	0	4
554	2	Female	Single	40s	3	absence	Owner	College	3100	350000	Middle	Neutral	2.8	3.81818	4	4	1.78269	0.0145654	Seoul	3	4	2	2	2	1	1	9	4	2	2	2	1	1	9	1	0	0	0	0	0	0	1	2	1	1	2	1	1	5
555	2	Female	Married	50s	4	absence	Owner	High school or less	4100	383000	Middle	Conversation	2.8	2.09091	4	3	3.15224	0.00465939	Daegu	3	5	1	4	5	2	3	13	4	3	1	6	3	3	13	1	2	1	1	1	0	1	4	2	1	1	2	1	1	5
556	2	Male	Married	30s	2	absence	Renter	College	5000	685000	Middle	Progressive	2.6	2.72727	4.33333	1	3.8127	0.0236849	Seoul	3	5	2	3	6	3	3	14	5	2	3	6	3	3	14	1	1	0	1	1	1	0	3	2	1	1	2	1	1	5
557	2	Male	Single	30s	3	absence	Renter	High school or less	3000	180000	Middle	Neutral	2.4	2.54545	4.33333	1	3.79442	0.00892312	Busan	3	5	3	2	6	3	3	14	6	3	3	5	3	2	14	1	1	0	1	1	1	0	3	1	0	1	1	0	1	3
558	2	Male	Married	50s	4	absence	Owner	College	7000	330000	Middle	Neutral	2.8	2.36364	2.66667	3.33333	4.26244	0.0394283	Seoul	3	4	2	2	4	2	2	11	6	3	3	6	3	3	15	1	0	0	0	0	0	0	1	2	1	1	2	1	1	5
559	2	Male	Married	50s	5	absence	Owner	College	4920	182000	Middle	Neutral	2.8	1.81818	3	5.33333	3.143	0.0594053	Incheon	4	6	3	3	6	3	3	16	8	4	4	7	4	3	19	1	1	1	0	0	0	0	2	2	1	1	2	1	1	5
560	1	Male	Married	40s	4	presence	Renter	Graduate school	4000	520000	Low	Progressive	2.4	2.72727	2.66667	5.66667	4.59925	0.0214205	Seoul	4	6	3	3	5	3	2	15	6	3	3	5	3	2	15	1	0	0	0	0	0	0	1	0	0	0	0	0	0	1
561	1	Male	Single	40s	3	absence	Owner	College	3000	300000	Low	Neutral	1	3.72727	4.33333	1	3.8231	0.284179	Seoul	2	4	2	2	3	2	1	9	4	2	2	3	2	1	9	1	0	0	0	0	0	0	1	0	0	0	0	0	0	1
562	2	Male	Married	40s	4	presence	Owner	College	5500	518340	Middle	Progressive	2.6	2.90909	3.66667	4.66667	2.72262	0.226325	Seoul	3	4	2	2	4	2	2	11	6	3	3	6	3	3	15	1	0	0	0	0	0	0	1	2	1	1	2	1	1	5
563	1	Male	Married	50s	3	absence	Renter	College	4000	200000	Low	Neutral	2.2	3.36364	2.66667	4	4.43687	0.0102685	Busan	3	4	2	2	4	2	2	11	6	3	3	6	3	3	15	1	0	0	0	0	0	0	1	2	1	1	2	1	1	5
564	2	Female	Married	60+	4	absence	Renter	High school or less	3150	500000	Middle	Neutral	2.8	2.81818	4.33333	2.33333	3.49146	0.419662	Seoul	2	4	2	2	4	2	2	10	4	2	2	4	2	2	10	1	2	1	1	2	1	1	5	2	1	1	2	1	1	5
565	1	Male	Single	30s	3	absence	Owner	College	5500	131000	Low	Neutral	2.8	2.45455	3	5	3.18228	0.00916216	Busan	3	6	3	3	6	3	3	15	6	3	3	6	3	3	15	1	2	1	1	2	1	1	5	2	1	1	2	1	1	5
566	2	Female	Married	30s	4	presence	Owner	College	6000	229000	Middle	Neutral	3	1.90909	4	4.33333	2.8781	0.0400818	Incheon	4	5	3	2	3	2	1	12	6	3	3	2	1	1	12	1	0	0	0	1	1	0	2	2	1	1	2	1	1	5
567	2	Male	Married	30s	3	presence	Renter	College	9000	520000	Middle	Conversation	2.6	2.72727	4.33333	2	2.4166	0.00623396	Seoul	1	2	1	1	2	1	1	5	2	1	1	2	1	1	5	1	1	1	0	0	0	0	2	2	1	1	0	0	0	3
568	1	Male	Married	50s	4	absence	Renter	Graduate school	1500	150000	Low	Conversation	2.6	2.90909	3.33333	4	2.72116	0.0299559	Gwangju	2	4	2	2	4	2	2	10	5	2	3	5	3	2	12	1	0	0	0	0	0	0	1	0	0	0	0	0	0	1
569	2	Male	Married	40s	2	absence	Owner	College	4500	275000	Middle	Progressive	2.6	2.27273	3.33333	5	3.67563	0.0125323	Daegu	3	4	2	2	4	2	2	11	6	3	3	6	3	3	15	1	2	1	1	0	0	0	3	2	1	1	2	1	1	5
570	1	Male	Single	30s	1	absence	Owner	College	1000	242750	Low	Progressive	3	2.72727	2.66667	4	3.09184	0.0661526	Seoul	3	4	2	2	4	2	2	11	6	3	3	6	3	3	15	1	0	0	0	0	0	0	1	2	1	1	2	1	1	5
571	1	Female	Single	30s	1	absence	Renter	College	2700	387000	Low	Neutral	3	2.90909	4	2	3.06763	0.0118197	Seoul	3	4	2	2	4	2	2	11	4	2	2	4	2	2	11	1	0	0	0	0	0	0	1	0	0	0	0	0	0	1
572	1	Male	Married	40s	4	presence	Owner	College	5500	42500	Low	Neutral	3	2.72727	3.66667	3.66667	3.21236	0.0760959	Busan	4	6	4	2	3	2	1	13	6	4	2	3	2	1	13	1	0	0	0	0	0	0	1	0	0	0	0	0	0	1
573	2	Female	Single	20s	3	absence	Renter	College	2600	1440000	Middle	Progressive	2.8	2.27273	2.33333	5	4.26712	0.0334251	Seoul	3	6	3	3	6	3	3	15	6	3	3	6	3	3	15	1	2	1	1	1	1	0	4	2	1	1	2	1	1	5
574	2	Female	Married	30s	4	presence	Owner	College	4900	350000	Middle	Progressive	2.4	2.90909	5.66667	1	3.93787	0.0283518	Seoul	4	8	4	4	8	4	4	20	8	4	4	8	4	4	20	1	2	1	1	2	1	1	5	2	1	1	2	1	1	5
575	1	Male	Married	40s	3	presence	Renter	College	2500	83000	Low	Neutral	2.4	2.45455	3.66667	3.33333	4.32902	0.0415094	Incheon	3	4	2	2	4	2	2	11	5	2	3	5	2	3	13	1	1	1	0	0	0	0	2	2	1	1	2	1	1	5
576	2	Male	Single	30s	1	absence	Renter	College	2500	268000	Middle	Conversation	3	2.45455	4.33333	1	3.62404	0.0153557	Seoul	3	4	2	2	4	2	2	11	6	3	3	6	3	3	15	1	0	0	0	0	0	0	1	2	1	1	2	1	1	5
577	1	Male	Single	40s	4	absence	Renter	College	20000	88000	Low	Progressive	2.8	2.54545	2.66667	6	3.69935	0.0232839	Daejeon	3	7	4	3	6	3	3	16	7	4	3	6	3	3	16	1	2	1	1	2	1	1	5	2	1	1	2	1	1	5
578	2	Male	Married	30s	4	presence	Renter	Graduate school	3200	417000	Middle	Neutral	2.8	2.54545	4.33333	1.66667	2.36683	0.008789	Incheon	3	6	3	3	6	3	3	15	6	3	3	6	3	3	15	1	2	1	1	2	1	1	5	2	1	1	2	1	1	5
579	1	Male	Single	30s	1	absence	Renter	College	1000	316000	Low	Neutral	3.8	2.90909	3	3	4.47075	0.0973174	Seoul	3	6	3	3	6	3	3	15	6	3	3	6	3	3	15	1	2	1	1	2	1	1	5	2	1	1	2	1	1	5
580	2	Male	Married	40s	4	absence	Renter	College	6500	1220000	Middle	Conversation	2.6	2.81818	3.66667	1.66667	2.66549	0.0229954	Seoul	4	8	4	4	8	4	4	20	8	4	4	8	4	4	20	1	2	1	1	2	1	1	5	2	1	1	2	1	1	5
581	2	Male	Married	60+	2	absence	Owner	College	5500	753500	Middle	Conversation	3	2.45455	3.33333	3	3.7386	0.0293465	Seoul	3	6	3	3	5	3	2	14	6	3	3	6	3	3	15	1	2	1	1	0	0	0	3	2	1	1	2	1	1	5
582	2	Male	Married	40s	3	presence	Owner	College	5500	297000	Middle	Progressive	2.6	2.81818	2.66667	5.33333	3.74435	1.12475	Seoul	3	4	2	2	6	3	3	13	6	3	3	5	2	3	14	1	2	1	1	1	0	1	4	1	1	0	2	1	1	4
583	2	Male	Single	40s	2	absence	Owner	Graduate school	150000	307500	Middle	Neutral	1.6	3.27273	4	1.66667	3.9327	0.028729	Seoul	3	5	2	3	3	2	1	11	5	2	3	5	3	2	13	1	1	0	1	0	0	0	2	1	0	1	1	0	1	3
584	1	Female	Single	40s	4	absence	Renter	College	2500	507000	Low	Progressive	3.2	2.27273	3	4	4.75943	0.0308757	Seoul	3	4	2	2	3	2	1	10	5	3	2	5	3	2	13	1	0	0	0	0	0	0	1	2	1	1	2	1	1	5
585	2	Male	Single	20s	3	absence	Owner	High school or less	4000	230000	Middle	Conversation	3.6	2.72727	2.66667	6	4.83203	0.0170882	Seoul	4	8	4	4	8	4	4	20	8	4	4	8	4	4	20	1	2	1	1	2	1	1	5	2	1	1	2	1	1	5
586	2	Female	Single	20s	2	absence	Renter	Graduate school	6000	800000	Middle	Conversation	3.8	3	3	4.33333	3.43302	0.0230787	Seoul	3	6	3	3	6	3	3	15	6	3	3	6	3	3	15	1	2	1	1	2	1	1	5	2	1	1	2	1	1	5
587	2	Male	Married	50s	4	absence	Owner	College	6500	475000	Middle	Progressive	2.8	2.18182	4.33333	2.66667	1.80112	0.014073	Incheon	3	4	2	2	4	2	2	11	6	3	3	6	3	3	15	1	0	0	0	0	0	0	1	2	1	1	2	1	1	5
588	1	Female	Single	20s	1	absence	Renter	College	1800	230000	Low	Progressive	3	2.72727	4.33333	2.66667	4.0637	0.0404008	Seoul	3	5	3	2	3	2	1	11	5	3	2	3	2	1	11	1	0	0	0	0	0	0	1	0	0	0	0	0	0	1
589	2	Male	Married	50s	5	presence	Owner	College	5000	720000	Middle	Neutral	2.8	2.90909	3	4	4.35863	0.0137526	Seoul	2	4	2	2	4	2	2	10	5	3	2	4	2	2	11	1	0	0	0	0	0	0	1	1	0	1	0	0	0	2
590	2	Male	Single	30s	4	absence	Owner	College	6000	173000	Middle	Progressive	2.8	2.36364	4	4.66667	4.36068	0.0182057	Seoul	3	6	3	3	6	3	3	15	6	3	3	6	3	3	15	1	2	1	1	2	1	1	5	2	1	1	2	1	1	5
591	2	Male	Married	40s	3	absence	Owner	College	4900	800000	Middle	Neutral	3	2.45455	3.33333	4.33333	3.43302	0.0230787	Seoul	3	7	4	3	8	4	4	18	8	4	4	7	4	3	18	1	2	1	1	2	1	1	5	2	1	1	2	1	1	5
592	1	Male	Married	40s	4	presence	Renter	College	6000	270590	Low	Conversation	2.6	2.45455	4	3	4.5672	0.0412748	Incheon	2	5	3	2	6	3	3	13	5	2	3	4	2	2	11	0	2	1	1	2	1	1	4	0	0	0	0	0	0	0
593	1	Male	Married	60+	4	absence	Renter	College	5500	625000	Low	Progressive	3	2.09091	4	2.66667	2.74925	0.0195348	Seoul	4	7	4	3	4	2	2	15	7	4	3	6	3	3	17	1	2	1	1	1	1	0	4	2	1	1	2	1	1	5
594	1	Male	Single	40s	2	absence	Owner	College	6500	660000	Low	Neutral	3	2.09091	3.66667	2.66667	3.24157	0.0325529	Seoul	3	6	3	3	2	1	1	11	6	3	3	4	2	2	13	1	2	1	1	1	1	0	4	2	1	1	2	1	1	5
595	2	Male	Married	60+	2	absence	Owner	Graduate school	3400	416500	Middle	Conversation	3.4	1.54545	3	4.33333	3.72159	0.0172786	Seoul	4	3	2	1	4	3	1	11	5	3	2	5	3	2	14	1	0	0	0	0	0	0	1	2	1	1	0	0	0	3
596	2	Male	Married	50s	4	absence	Owner	College	2500	310000	Middle	Neutral	3.6	2.27273	3.33333	3.33333	4.39083	0.0175027	Busan	4	6	3	3	4	2	2	14	8	4	4	6	3	3	18	1	0	0	0	0	0	0	1	2	1	1	0	0	0	3
597	2	Female	Single	20s	4	absence	Owner	College	8000	300000	Middle	Progressive	3.8	2.54545	3.66667	4	3.38515	0.0179521	Seoul	3	7	4	3	5	3	2	15	7	4	3	6	4	2	16	1	2	1	1	2	1	1	5	2	1	1	2	1	1	5
598	2	Male	Married	60+	4	absence	Owner	College	12000	240000	Middle	Conversation	3.4	3	5	3.33333	1.53118	0.00926437	Daejeon	4	6	3	3	5	3	2	15	8	4	4	7	3	4	19	1	2	1	1	0	0	0	3	2	1	1	2	1	1	5
599	2	Male	Single	20s	4	absence	Owner	College	8000	270000	Middle	Neutral	2	2	4	2	4.26323	0.603382	Seoul	2	4	2	2	4	2	2	10	4	2	2	4	2	2	10	0	0	0	0	0	0	0	0	0	0	0	0	0	0	0
600	2	Female	Married	50s	4	presence	Owner	College	12000	670000	High	Conversation	2.4	2.27273	3.66667	4.33333	3.68448	0.0243616	Seoul	3	4	2	2	3	2	1	10	6	3	3	5	3	2	14	1	0	0	0	0	0	0	1	1	1	0	0	0	0	2
601	2	Female	Married	50s	4	absence	Owner	College	8500	178000	Middle	Progressive	3.6	2.27273	2.33333	4	1.96976	0.0594053	Incheon	3	3	1	2	4	2	2	10	6	3	3	6	3	3	15	1	0	0	0	0	0	0	1	2	1	1	2	1	1	5
602	2	Male	Single	40s	3	absence	Owner	College	3700	220000	Middle	Neutral	1	2.54545	4.33333	1	3.55256	0.00678651	Busan	1	2	1	1	2	1	1	5	2	1	1	2	1	1	5	0	0	0	0	0	0	0	0	0	0	0	0	0	0	0
603	2	Male	Married	60+	3	absence	Owner	High school or less	4000	220000	Middle	Neutral	1.6	2.54545	4	2	3.55256	0.00678651	Busan	1	4	2	2	4	2	2	9	2	1	1	2	1	1	5	0	0	0	0	0	0	0	0	0	0	0	0	0	0	0
604	1	Female	Married	40s	3	absence	Owner	College	4500	150000	Low	Neutral	2.4	2.27273	4.33333	1.33333	3.94441	0.0219216	Seoul	1	2	1	1	2	1	1	5	2	1	1	2	1	1	5	0	0	0	0	0	0	0	0	0	0	0	0	0	0	0
605	2	Male	Single	40s	1	absence	Owner	College	5000	211500	Middle	Conversation	2.4	3.27273	2.66667	2.66667	4.66389	0.0154191	Seoul	2	4	2	2	3	2	1	9	4	2	2	2	1	1	8	0	0	0	0	0	0	0	0	0	0	0	0	0	0	0
606	2	Male	Married	50s	4	absence	Owner	High school or less	3500	249000	Middle	Neutral	2.8	2	4	2	3.73588	0.0288458	Seoul	3	4	2	2	4	2	2	11	4	2	2	4	2	2	11	1	0	0	0	0	0	0	1	0	0	0	0	0	0	1
607	2	Male	Married	60+	5	absence	Owner	College	8600	200000	Middle	Progressive	3	3	4.33333	3	4.43687	0.0102685	Busan	4	3	2	1	2	1	1	9	8	4	4	8	4	4	20	1	0	0	0	0	0	0	1	2	1	1	2	1	1	5
608	2	Male	Married	50s	4	presence	Owner	Graduate school	12000	880000	Middle	Progressive	2.8	3.09091	4	2.66667	4.6444	0.015846	Seoul	3	6	3	3	6	3	3	15	6	3	3	6	3	3	15	1	2	1	1	2	1	1	5	2	1	1	2	1	1	5
609	1	Male	Married	40s	4	presence	Renter	College	2500	359000	Low	Conversation	2.8	2	3	4.66667	4.0954	0.0297349	Seoul	4	8	4	4	7	4	3	19	8	4	4	7	4	3	19	0	1	0	1	1	1	0	2	2	1	1	1	1	0	3
610	2	Male	Married	40s	3	presence	Renter	College	9000	1470000	Middle	Progressive	3.6	1.81818	4	2.66667	1.69921	0.00462796	Seoul	3	6	3	3	6	3	3	15	6	3	3	6	3	3	15	1	2	1	1	2	1	1	5	2	1	1	2	1	1	5
611	2	Male	Married	50s	5	presence	Owner	College	6500	198000	Middle	Neutral	3.6	2.18182	2.33333	5	2.65907	0.00984752	Ulsan	4	6	3	3	6	3	3	16	8	4	4	7	3	4	19	1	0	0	0	1	1	0	2	2	1	1	2	1	1	5
612	2	Male	Married	40s	4	presence	Renter	College	7000	755500	Middle	Neutral	3.6	2.45455	4.33333	2	2.02363	0.0218904	Seoul	4	8	4	4	7	4	3	19	8	4	4	8	4	4	20	1	2	1	1	1	1	0	4	2	1	1	2	1	1	5
613	1	Female	Single	40s	3	absence	Owner	College	5000	213000	Low	Progressive	2.8	2.90909	4.33333	1.33333	4.21868	0.0609415	Gwangju	4	6	3	3	5	3	2	15	6	3	3	6	3	3	16	1	2	1	1	1	1	0	4	2	1	1	2	1	1	5
614	2	Male	Married	40s	4	presence	Renter	Graduate school	5000	420000	Middle	Progressive	3	2.81818	4.33333	2.66667	4.58152	0.0139413	Seoul	3	4	2	2	3	2	1	10	5	3	2	3	2	1	11	1	0	0	0	0	0	0	1	1	1	0	0	0	0	2
615	2	Male	Married	40s	4	presence	Renter	College	7500	880000	Middle	Neutral	2.8	1.90909	4.33333	2.66667	4.6444	0.015846	Seoul	4	5	3	2	4	2	2	13	6	3	3	5	3	2	15	1	2	1	1	0	0	0	3	2	1	1	2	1	1	5
616	2	Female	Married	30s	4	presence	Owner	Graduate school	6000	1420000	Middle	Neutral	2.4	2.63636	4	3.66667	4.15765	0.0240179	Seoul	3	6	3	3	6	3	3	15	4	2	2	6	3	3	13	1	1	0	1	0	0	0	2	1	0	1	0	0	0	2
617	2	Female	Married	40s	4	presence	Owner	College	5000	351000	Middle	Conversation	2.6	2.09091	4.33333	1.66667	4.19786	0.0102581	Seoul	3	6	3	3	5	2	3	14	5	2	3	5	3	2	13	1	0	0	0	0	0	0	1	1	1	0	0	0	0	2
618	1	Male	Married	50s	3	presence	Renter	Graduate school	3500	1100000	Low	Conversation	2	2.45455	4	3.66667	1.42873	0.0145574	Seoul	3	2	1	1	2	1	1	7	4	2	2	4	2	2	11	1	0	0	0	0	0	0	1	2	1	1	2	1	1	5
619	2	Female	Married	40s	4	presence	Renter	College	4500	227000	Middle	Neutral	2.8	2.72727	2.66667	4	2.37656	0.00970439	Gwangju	4	5	3	2	3	2	1	12	7	4	3	5	3	2	16	1	0	0	0	0	0	0	1	2	1	1	2	1	1	5
620	2	Male	Married	60+	3	absence	Owner	College	5860	500000	Middle	Conversation	2.8	3.18182	4.33333	2.66667	2.13873	0.017395	Seoul	4	6	3	3	4	2	2	14	7	4	3	6	3	3	17	1	2	1	1	1	1	0	4	2	1	1	2	1	1	5
621	2	Male	Married	50s	3	absence	Owner	College	5100	640000	Middle	Neutral	2	2.54545	4	3	1.10405	0.0126598	Seoul	2	4	2	2	4	2	2	10	6	3	3	4	2	2	12	0	0	0	0	0	0	0	0	2	1	1	2	1	1	4
622	2	Male	Married	40s	4	presence	Owner	High school or less	2100	355000	Middle	Neutral	2	2.36364	4	3	4.74372	0.0166505	Seoul	3	4	2	2	4	2	2	11	5	2	3	6	3	3	14	1	1	0	1	1	0	1	3	1	0	1	1	0	1	3
623	2	Male	Single	40s	3	absence	Owner	College	5000	243000	Middle	Conversation	2.4	2.54545	4.66667	3	4.43714	0.0208116	Seoul	2	5	3	2	5	3	2	12	5	2	3	6	3	3	13	1	0	0	0	0	0	0	1	0	0	0	1	1	0	2
624	2	Male	Married	40s	4	presence	Owner	College	5800	568500	Middle	Progressive	2.6	2.36364	3	5.33333	3.88986	0.0148242	Seoul	4	5	3	2	2	1	1	11	5	3	2	4	2	2	13	1	1	1	0	0	0	0	2	2	1	1	2	1	1	5
625	2	Female	Single	30s	6	absence	Renter	College	6900	270000	Middle	Neutral	3.6	1.81818	5.33333	2.33333	4.26323	0.603382	Seoul	4	7	3	4	5	2	3	16	6	3	3	7	3	4	17	1	2	1	1	2	1	1	5	2	1	1	2	1	1	5
626	1	Female	Single	20s	4	absence	Owner	College	6000	195000	Low	Neutral	1.6	2.63636	3.66667	2	4.26624	0.0410461	Seoul	2	4	2	2	6	3	3	12	3	1	2	4	2	2	9	0	0	0	0	0	0	0	0	2	1	1	1	1	0	3
627	2	Male	Married	30s	3	presence	Renter	College	4000	281000	Middle	Progressive	2.6	3.27273	4.33333	2.66667	3.65346	0.0236869	Seoul	4	8	4	4	6	4	2	18	8	4	4	8	4	4	20	1	2	1	1	0	0	0	3	2	1	1	2	1	1	5
628	2	Female	Married	50s	5	absence	Owner	Graduate school	5000	190000	Middle	Conversation	2.8	2.54545	2.66667	6	3.67376	0.031372	Seoul	4	6	3	3	6	3	3	16	8	4	4	8	4	4	20	1	2	1	1	2	1	1	5	2	1	1	2	1	1	5
629	1	Male	Married	50s	4	absence	Owner	College	2000	157500	Low	Progressive	2.2	2.90909	4.33333	2	2.77762	0.00832568	Busan	3	4	2	2	4	2	2	11	5	2	3	5	3	2	13	1	0	0	0	0	0	0	1	2	1	1	2	1	1	5
630	2	Male	Married	40s	3	presence	Renter	College	10000	1400000	Middle	Neutral	3.8	2.18182	4.33333	2.66667	4.51394	0.103017	Seoul	3	6	3	3	6	3	3	15	6	3	3	6	3	3	15	1	2	1	1	2	1	1	5	2	1	1	2	1	1	5
631	2	Male	Married	50s	4	presence	Owner	College	4000	260000	Middle	Conversation	2.8	2.63636	3.66667	3.66667	4.54671	0.0353095	Seoul	3	4	2	2	3	2	1	10	5	3	2	3	2	1	11	1	0	0	0	0	0	0	1	2	1	1	2	1	1	5
632	2	Male	Married	40s	4	presence	Owner	College	15000	1248000	High	Progressive	2.6	2.27273	4.33333	1.66667	2.87101	0.0145094	Seoul	3	3	1	2	4	2	2	10	4	2	2	4	2	2	11	1	0	0	0	0	0	0	1	0	0	0	0	0	0	1
633	2	Male	Married	40s	4	presence	Owner	College	5000	133000	Middle	Neutral	3	2.63636	3	4.33333	3.38535	0.00996982	Gwangju	4	6	3	3	6	3	3	16	6	3	3	6	3	3	16	1	2	1	1	2	1	1	5	2	1	1	2	1	1	5
634	2	Male	Married	40s	3	presence	Renter	College	7000	407000	Middle	Progressive	3.4	2	4.33333	1.33333	4.15544	0.00575056	Seoul	2	6	3	3	6	3	3	14	7	3	4	5	3	2	14	1	2	1	1	1	1	0	4	2	1	1	1	1	0	4
635	2	Female	Married	40s	4	presence	Owner	College	6000	187750	Middle	Conversation	3.6	1.36364	3.33333	5.33333	3.94367	0.0219387	Daegu	3	6	3	3	6	3	3	15	7	4	3	6	3	3	16	1	2	1	1	2	1	1	5	2	1	1	2	1	1	5
636	2	Female	Married	50s	4	absence	Owner	College	7000	745000	Middle	Conversation	1.6	2.18182	5	2	3.75617	0.0305562	Seoul	3	4	2	2	3	2	1	10	6	3	3	4	2	2	13	1	0	0	0	0	0	0	1	2	1	1	2	1	1	5
637	1	Male	Married	30s	3	presence	Owner	College	3000	327500	Low	Neutral	3	2.18182	3	3.66667	3.86574	0.00914216	Daegu	3	6	3	3	6	3	3	15	6	3	3	6	3	3	15	1	1	1	0	1	1	0	3	1	1	0	1	1	0	3
638	2	Male	Married	50s	3	absence	Owner	College	4500	288000	Middle	Conversation	2.8	2.54545	4	3	3.67237	0.0511646	Seoul	1	2	1	1	2	1	1	5	4	2	2	3	1	2	8	0	1	0	1	0	0	0	1	2	1	1	2	1	1	4
639	1	Female	Single	40s	3	absence	Renter	Graduate school	1000	167000	Low	Conversation	2.2	2.54545	2.66667	4.33333	4.28046	0.00957035	Busan	3	5	2	3	6	4	2	14	7	3	4	6	3	3	16	1	1	0	1	0	0	0	2	1	1	0	1	0	1	3
640	2	Male	Single	40s	2	absence	Renter	Graduate school	4500	191000	Middle	Progressive	3.6	2.54545	3	5.33333	4.27627	0.00788471	Busan	4	7	4	3	7	4	3	18	8	4	4	8	4	4	20	1	2	1	1	2	1	1	5	2	1	1	2	1	1	5
641	2	Female	Married	30s	3	presence	Owner	College	5000	278000	Middle	Neutral	3.2	1.36364	3.66667	4	4.06489	0.0321755	Seoul	3	8	4	4	5	2	3	16	8	4	4	6	3	3	17	1	2	1	1	2	1	1	5	2	1	1	2	1	1	5
642	2	Female	Married	40s	2	presence	Owner	College	5500	268000	Middle	Neutral	3	1.81818	2	5	3.62404	0.0153557	Seoul	4	6	3	3	4	2	2	14	8	4	4	6	3	3	18	1	1	1	0	0	0	0	2	2	1	1	2	1	1	5
643	1	Female	Single	40s	1	absence	Renter	High school or less	1500	290000	Low	Neutral	1	3.90909	5.66667	1	3.80258	0.0373617	Seoul	2	3	2	1	2	1	1	7	2	1	1	2	1	1	6	1	0	0	0	0	0	0	1	0	0	0	0	0	0	1
644	2	Female	Married	50s	3	presence	Renter	College	5000	1420000	Middle	Neutral	3	2.18182	3	5.66667	4.15765	0.0240179	Seoul	3	4	2	2	4	2	2	11	6	3	3	6	3	3	15	1	0	0	0	0	0	0	1	2	1	1	2	1	1	5
645	1	Male	Married	40s	4	presence	Renter	College	4000	145000	Low	Progressive	2.4	1.72727	4	3	3.65085	0.00824792	Busan	3	5	2	3	5	2	3	13	5	2	3	6	3	3	14	0	2	1	1	1	1	0	3	0	0	0	0	0	0	0
646	2	Female	Married	50s	4	absence	Owner	College	4900	190000	Middle	Conversation	3.2	1.72727	3	4	3.7294	0.00564384	Daegu	4	4	2	2	4	2	2	12	6	3	3	5	3	2	15	1	0	0	0	0	0	0	1	2	1	1	0	0	0	3
647	2	Male	Married	40s	3	presence	Owner	College	6500	680000	Middle	Progressive	3.2	3.45455	3.33333	4	2.00318	0.0250478	Seoul	3	6	3	3	6	3	3	15	6	3	3	6	3	3	15	1	2	1	1	2	1	1	5	2	1	1	2	1	1	5
648	1	Female	Married	40s	2	absence	Renter	High school or less	1000	429000	Low	Conversation	3.4	1.72727	4.33333	1	4.37745	0.0293086	Seoul	3	6	3	3	3	2	1	12	5	2	3	3	1	2	11	0	2	1	1	0	0	0	2	0	0	0	2	1	1	2
649	2	Female	Married	40s	4	presence	Owner	College	4000	230000	Middle	Conversation	2.4	2.63636	1.66667	4.66667	4.11101	0.033926	Seoul	3	4	2	2	2	1	1	9	6	3	3	2	1	1	11	1	0	0	0	0	0	0	1	0	0	0	0	0	0	1
650	1	Female	Married	40s	4	presence	Owner	College	4500	150000	Low	Neutral	2.6	2.45455	4.33333	1.33333	1.63383	0.00946746	Daegu	3	7	4	3	4	2	2	14	6	3	3	6	3	3	15	1	2	1	1	0	0	0	3	2	1	1	2	1	1	5
651	1	Male	Married	50s	3	presence	Owner	College	4800	120000	Low	Progressive	2	2.18182	1.33333	4.66667	3.42555	0.013757	Daegu	3	6	3	3	4	2	2	13	5	3	2	4	2	2	12	1	2	1	1	0	0	0	3	0	0	0	0	0	0	1
652	2	Female	Single	20s	2	absence	Owner	High school or less	5000	166000	Middle	Progressive	2.4	2.36364	4	2.66667	3.8374	0.0106244	Busan	3	4	2	2	4	2	2	11	5	2	3	5	3	2	13	1	1	1	0	1	0	1	3	1	0	1	1	1	0	3
653	1	Male	Single	30s	3	absence	Owner	College	2500	115000	Low	Neutral	3	2.81818	2.66667	3.33333	4.76001	0.0122861	Busan	3	6	3	3	4	2	2	13	6	3	3	4	2	2	13	1	2	1	1	1	1	0	4	2	1	1	1	1	0	4
654	2	Male	Married	30s	3	presence	Owner	College	4500	310000	Middle	Neutral	3	1.90909	3.33333	3	3.5824	0.0548795	Seoul	3	6	3	3	6	3	3	15	6	3	3	6	3	3	15	1	2	1	1	2	1	1	5	2	1	1	2	1	1	5
655	1	Male	Married	50s	4	absence	Owner	College	3000	490000	Low	Neutral	3	2.72727	5	1.66667	3.6394	0.0202606	Seoul	1	4	2	2	4	2	2	9	6	3	3	6	3	3	13	0	0	0	0	0	0	0	0	2	1	1	2	1	1	4
656	2	Male	Married	50s	5	presence	Owner	College	9000	280000	Middle	Progressive	3	3.36364	3.66667	3.66667	3.38314	0.0631186	Seoul	3	6	3	3	5	3	2	14	5	2	3	6	3	3	14	1	2	1	1	2	1	1	5	1	0	1	2	1	1	4
657	1	Male	Married	60+	2	absence	Owner	High school or less	2500	166000	Low	Conversation	3.2	1.90909	3.33333	4.33333	3.8374	0.0106244	Busan	4	5	2	3	4	2	2	13	6	3	3	6	3	3	16	0	0	0	0	1	1	0	1	2	1	1	2	1	1	4
658	1	Female	Married	50s	3	absence	Owner	College	4200	693500	Low	Conversation	2.8	2.63636	3.33333	4	3.49652	0.018978	Seoul	2	6	3	3	6	4	2	14	6	2	4	7	3	4	15	1	2	1	1	2	1	1	5	1	0	1	1	1	0	3
659	1	Female	Single	20s	4	absence	Renter	College	5000	280000	Low	Neutral	3.4	2.72727	4.33333	2.66667	3.83042	0.00690225	Gwangju	3	6	3	3	6	3	3	15	6	3	3	6	3	3	15	1	2	1	1	2	1	1	5	2	1	1	2	1	1	5
660	2	Male	Married	30s	2	absence	Renter	College	4700	307500	Middle	Progressive	2.6	2.27273	3.33333	4.66667	3.9327	0.028729	Seoul	4	6	3	3	5	3	2	15	5	3	2	3	2	1	12	1	2	1	1	0	0	0	3	1	1	0	1	0	1	3
661	1	Male	Married	40s	5	presence	Owner	College	6000	230000	Low	Conversation	2.4	2.27273	3.33333	4.33333	3.80443	0.0447613	Incheon	4	7	4	3	3	2	1	14	7	4	3	3	2	1	14	1	1	1	0	0	0	0	2	1	1	0	0	0	0	2
662	2	Male	Married	30s	2	absence	Renter	College	7000	310000	Middle	Neutral	3	2.72727	4	2.33333	4.39083	0.0175027	Busan	3	6	3	3	6	3	3	15	6	3	3	6	3	3	15	1	2	1	1	2	1	1	5	2	1	1	2	1	1	5
663	1	Male	Single	40s	2	absence	Owner	College	2500	328000	Low	Conversation	2	2.18182	4.33333	2	3.76954	0.00881895	Daegu	2	4	2	2	5	3	2	11	3	2	1	2	1	1	7	0	2	1	1	1	0	1	3	1	1	0	1	1	0	2
664	1	Male	Married	50s	4	absence	Owner	High school or less	2500	117000	Low	Neutral	2.4	1.27273	2.66667	5.33333	3.90188	0.0281494	Gwangju	1	2	1	1	2	1	1	5	2	1	1	2	1	1	5	1	2	1	1	2	1	1	5	2	1	1	2	1	1	5
665	2	Male	Married	40s	3	presence	Owner	College	3300	407750	Middle	Progressive	2.4	2.63636	3	5	2.30029	0.012787	Daegu	3	4	2	2	4	2	2	11	6	3	3	6	3	3	15	1	1	1	0	0	0	0	2	2	1	1	2	1	1	5
666	1	Male	Married	40s	2	absence	Owner	College	4500	223500	Low	Neutral	3.4	3.45455	4.66667	1.66667	3.42031	0.0267797	Seoul	3	6	3	3	4	2	2	13	6	3	3	6	3	3	15	1	2	1	1	2	1	1	5	2	1	1	2	1	1	5
667	2	Male	Married	40s	4	presence	Owner	College	5500	132500	Middle	Neutral	3.6	1.45455	4	4	4.01163	0.0235556	Daegu	3	6	3	3	5	2	3	14	5	3	2	5	2	3	13	1	2	1	1	0	0	0	3	2	1	1	2	1	1	5
668	1	Male	Married	50s	3	absence	Owner	College	4200	170000	Low	Neutral	3.8	1.90909	3	3.66667	3.86721	0.0157087	Busan	4	6	3	3	6	3	3	16	8	4	4	8	4	4	20	1	2	1	1	2	1	1	5	2	1	1	2	1	1	5
669	1	Female	Single	30s	2	absence	Renter	College	1800	1310000	Low	Progressive	2.8	2.27273	2.66667	2.66667	2.35955	0.22367	Seoul	3	6	3	3	6	3	3	15	4	2	2	4	2	2	11	1	0	0	0	2	1	1	3	1	0	1	1	0	1	3
670	2	Female	Single	30s	5	absence	Renter	College	6000	132500	Middle	Conversation	2.6	2.54545	4.33333	2.66667	4.01163	0.0235556	Daegu	4	6	3	3	2	1	1	12	6	3	3	4	3	1	14	1	2	1	1	0	0	0	3	2	1	1	1	1	0	4
671	1	Female	Single	30s	2	absence	Owner	College	2500	42500	Low	Conversation	3	3.18182	3.33333	5.33333	3.21236	0.0760959	Busan	4	7	4	3	5	3	2	16	7	4	3	5	3	2	16	1	2	1	1	1	1	0	4	2	1	1	1	1	0	4
672	2	Male	Married	50s	2	absence	Owner	Graduate school	8000	675000	Middle	Neutral	3	2.18182	2.66667	3.33333	4.71458	0.0184774	Seoul	3	6	3	3	6	3	3	15	6	3	3	6	3	3	15	0	0	0	0	0	0	0	0	0	0	0	0	0	0	0
673	2	Female	Married	40s	5	presence	Owner	College	6000	387000	Middle	Neutral	3	2.27273	3.66667	3.66667	3.06763	0.0118197	Seoul	3	6	3	3	6	3	3	15	6	3	3	6	3	3	15	1	2	1	1	2	1	1	5	2	1	1	2	1	1	5
674	1	Female	Married	60+	3	absence	Owner	College	1000	750000	Low	Neutral	2.4	3.09091	4	1.66667	4.89612	0.0221316	Seoul	3	4	2	2	3	2	1	10	5	3	2	4	2	2	12	0	2	1	1	2	1	1	4	0	0	0	0	0	0	0
675	1	Female	Single	20s	2	absence	Renter	College	2000	165000	Low	Neutral	2.6	2.72727	4	2.33333	3.7271	0.0133363	Gwangju	2	5	2	3	6	3	3	13	6	3	3	6	3	3	14	1	1	1	0	2	1	1	4	2	1	1	2	1	1	5
676	2	Male	Married	40s	4	absence	Renter	College	10000	429000	Middle	Progressive	2.4	2.81818	5	1	2.52253	0.0170841	Seoul	1	4	2	2	3	1	2	8	2	1	1	3	2	1	6	0	0	0	0	1	1	0	1	1	1	0	1	0	1	2
677	1	Female	Married	40s	4	presence	Owner	College	3800	115000	Low	Neutral	2.4	2.72727	3.33333	3.66667	3.62826	0.0209747	Incheon	2	5	3	2	4	2	2	11	5	3	2	5	2	3	12	1	1	0	1	2	1	1	4	1	0	1	0	0	0	2
678	2	Male	Married	60+	2	absence	Renter	Graduate school	5000	327500	Middle	Progressive	3.4	2	3.33333	3.66667	3.93455	0.0373245	Seoul	2	6	2	4	5	3	2	13	6	3	3	5	3	2	13	1	2	1	1	1	0	1	4	2	1	1	2	1	1	5
679	1	Male	Married	40s	4	presence	Owner	College	7000	600000	Low	Progressive	3.6	3.27273	2.66667	5	2.93441	0.0176407	Seoul	4	8	4	4	5	3	2	17	6	3	3	3	2	1	13	1	2	1	1	1	1	0	4	1	1	0	0	0	0	2
680	1	Male	Married	40s	5	presence	Owner	College	3300	73000	Low	Progressive	1.8	2.72727	3.66667	4.33333	2.83102	0.0425979	Incheon	2	6	3	3	6	3	3	14	5	2	3	5	2	3	12	1	2	1	1	2	1	1	5	2	1	1	2	1	1	5
681	2	Male	Married	40s	4	presence	Owner	College	4100	115000	Middle	Progressive	2.6	2.18182	2.33333	5	3.62826	0.0209747	Incheon	3	4	2	2	4	2	2	11	6	3	3	6	3	3	15	1	0	0	0	0	0	0	1	2	1	1	2	1	1	5
682	2	Female	Single	20s	4	absence	Owner	Graduate school	10000	240000	Middle	Conversation	3	3	4.33333	1	3.87493	0.0196633	Seoul	3	6	3	3	3	2	1	12	6	3	3	3	2	1	12	1	2	1	1	0	0	0	3	2	1	1	0	0	0	3
683	2	Female	Married	40s	3	presence	Owner	College	6000	599000	Middle	Progressive	2.6	2	3.33333	4	4.61877	0.0274744	Seoul	3	6	3	3	6	3	3	15	6	3	3	6	3	3	15	1	2	1	1	2	1	1	5	2	1	1	2	1	1	5
684	1	Female	Married	30s	2	absence	Owner	College	3000	164000	Low	Conversation	2.6	2.36364	4.33333	1	3.5023	0.0103901	Gwangju	3	5	3	2	3	1	2	11	5	3	2	3	1	2	11	1	0	0	0	0	0	0	1	1	0	1	2	1	1	4
685	2	Male	Married	50s	4	absence	Renter	Graduate school	9500	306750	Middle	Neutral	2.4	3.09091	3.66667	2.66667	4.42871	0.0605373	Seoul	3	3	2	1	3	2	1	9	5	3	2	4	2	2	12	0	0	0	0	0	0	0	0	1	0	1	2	1	1	3
686	1	Male	Single	40s	1	absence	Renter	College	3240	1060000	Low	Neutral	3.4	1.81818	3	5.33333	1.77271	0.0129971	Seoul	4	6	3	3	6	3	3	16	7	3	4	7	3	4	18	1	2	1	1	2	1	1	5	2	1	1	2	1	1	5
687	1	Female	Single	30s	1	absence	Renter	Graduate school	2000	192000	Low	Progressive	2.8	2.63636	4.33333	3.33333	2.62448	0.0411235	Seoul	3	6	3	3	6	3	3	15	6	3	3	6	3	3	15	1	2	1	1	2	1	1	5	2	1	1	2	1	1	5
688	2	Male	Single	30s	2	absence	Owner	College	5000	202000	Middle	Neutral	2.8	2	3	5	3.96057	0.0133777	Daejeon	3	6	3	3	6	3	3	15	6	3	3	6	3	3	15	1	2	1	1	2	1	1	5	2	1	1	2	1	1	5
689	2	Male	Married	50s	5	absence	Owner	College	7000	250000	Middle	Neutral	3	2.54545	4	4	3.52538	0.0250109	Seoul	3	4	2	2	3	2	1	10	6	3	3	6	3	3	15	1	1	1	0	0	0	0	2	2	1	1	2	1	1	5
690	1	Male	Married	30s	2	absence	Renter	College	8500	249000	Low	Neutral	2.2	3.45455	4.33333	2	3.73588	0.0288458	Seoul	4	2	1	1	2	1	1	8	8	4	4	8	4	4	20	1	0	0	0	0	0	0	1	2	1	1	2	1	1	5
691	2	Female	Married	30s	3	presence	Owner	College	5000	268750	Middle	Neutral	3.4	1.72727	4	3.66667	2.70235	0.0313074	Seoul	3	4	2	2	7	4	3	14	6	3	3	7	3	4	16	1	1	0	1	1	1	0	3	1	0	1	1	1	0	3
692	1	Male	Single	20s	4	absence	Owner	College	2490	320000	Low	Neutral	3.2	2.36364	3.66667	1.66667	3.76786	0.0133767	Seoul	2	4	2	2	3	1	2	9	4	2	2	3	1	2	9	0	0	0	0	1	0	1	1	2	1	1	1	0	1	3
693	2	Male	Married	40s	5	presence	Owner	College	6000	128000	Middle	Progressive	3.2	2.09091	3	4	3.34853	0.0177685	Busan	4	6	3	3	5	3	2	15	6	3	3	5	3	2	15	1	1	1	0	0	0	0	2	2	1	1	2	1	1	5
694	1	Male	Single	20s	3	absence	Renter	College	6000	575000	Low	Progressive	3	2.81818	3	5	4.59821	0.0141288	Seoul	3	5	3	2	5	2	3	13	5	2	3	5	2	3	13	1	1	1	0	0	0	0	2	1	0	1	1	0	1	3
695	1	Male	Married	60+	2	absence	Renter	College	2800	880000	Low	Conversation	2.8	3.54545	3.66667	2.33333	4.6444	0.015846	Seoul	3	6	3	3	4	2	2	13	6	3	3	5	2	3	14	1	2	1	1	1	1	0	4	2	1	1	2	1	1	5
696	1	Male	Married	60+	3	absence	Owner	High school or less	1500	270000	Low	Neutral	3	3.45455	4	3.33333	3.67654	0.0314923	Seoul	2	5	2	3	5	2	3	12	5	2	3	5	3	2	12	1	1	1	0	1	0	1	3	2	1	1	1	0	1	4
697	1	Male	Single	40s	1	absence	Owner	Graduate school	3400	414750	Low	Progressive	3	2.54545	2.66667	3.66667	3.33097	0.00550398	Busan	4	6	3	3	3	2	1	13	7	4	3	6	3	3	17	1	1	1	0	0	0	0	2	2	1	1	2	1	1	5
698	1	Male	Married	30s	4	presence	Owner	College	5500	214500	Low	Neutral	2.6	2.81818	4.66667	4	3.90048	0.0202016	Seoul	2	4	2	2	4	2	2	10	4	2	2	4	2	2	10	1	0	0	0	0	0	0	1	0	0	0	0	0	0	1
699	1	Female	Married	40s	4	presence	Owner	High school or less	3000	185000	Low	Neutral	2.6	2.36364	4	3.33333	3.08451	0.0103491	Gwangju	3	6	3	3	6	3	3	15	6	3	3	6	3	3	15	1	2	1	1	2	1	1	5	2	1	1	2	1	1	5
700	1	Female	Married	40s	2	absence	Renter	Graduate school	3500	753500	Low	Progressive	4	2.09091	2.66667	5.33333	3.7386	0.0293465	Seoul	4	8	4	4	6	3	3	18	8	4	4	6	3	3	18	1	2	1	1	2	1	1	5	2	1	1	2	1	1	5
701	1	Male	Married	50s	2	absence	Owner	Graduate school	2500	320000	Low	Neutral	3.4	2	2.66667	6	4.98066	0.0135693	Seoul	4	8	4	4	8	4	4	20	8	4	4	8	4	4	20	1	2	1	1	2	1	1	5	2	1	1	2	1	1	5
702	2	Female	Single	30s	4	absence	Owner	College	8000	327500	Middle	Conversation	2.6	2.36364	4.33333	1.66667	3.93455	0.0373245	Seoul	4	8	4	4	4	2	2	16	8	4	4	8	4	4	20	1	2	1	1	0	0	0	3	2	1	1	2	1	1	5
703	2	Female	Married	40s	4	presence	Owner	High school or less	5000	270000	Middle	Progressive	2.4	2.63636	3.66667	3	3.67654	0.0314923	Seoul	3	5	2	3	4	2	2	12	4	2	2	5	2	3	12	0	1	1	0	1	1	0	2	1	1	0	0	0	0	1
704	2	Male	Married	30s	3	presence	Owner	College	4000	800000	Middle	Neutral	2.8	2.36364	4.33333	2.66667	3.65787	0.0435326	Seoul	4	8	4	4	5	3	2	17	8	4	4	7	4	3	19	1	2	1	1	0	0	0	3	2	1	1	2	1	1	5
705	1	Female	Married	30s	4	presence	Renter	College	2000	223500	Low	Neutral	2.4	2.72727	2.66667	5	3.42031	0.0267797	Seoul	3	5	2	3	6	3	3	14	5	3	2	6	3	3	14	1	1	1	0	2	1	1	4	0	0	0	2	1	1	3
706	2	Female	Single	20s	4	absence	Owner	College	10000	700000	High	Progressive	3.2	1.90909	3.66667	3.33333	2.43774	0.0452026	Seoul	2	7	4	3	5	2	3	14	6	3	3	5	3	2	13	1	0	0	0	1	0	1	2	0	0	0	1	1	0	2
707	3	Female	Married	30s	2	absence	Owner	College	2300		Middle	Neutral	2.8	3.18182	4.33333	2		0.0543071	Busan	4	5	3	2	3	2	1	12	7	4	3	3	2	1	14	1	2	1	1	0	0	0	3	2	1	1	1	1	0	4
708	1	Female	Single	20s	5	absence	Owner	College	1500	144000	Low	Conversation	2.2	2.54545	2.66667	3.66667	2.25	0.0165347	Gwangju	2	4	2	2	2	1	1	8	6	3	3	2	1	1	10	1	0	0	0	0	0	0	1	2	1	1	0	0	0	3
709	2	Male	Single	40s	3	absence	Owner	College	10000	900000	Middle	Progressive	2.6	1.63636	3.33333	5	2.89901	0.0166556	Seoul	4	4	2	2	4	2	2	12	8	4	4	8	4	4	20	1	0	0	0	0	0	0	1	2	1	1	2	1	1	5
710	2	Male	Married	30s	3	presence	Owner	Graduate school	20000	330000	Middle	Conversation	2.6	2.63636	4.33333	1.33333	3.80763	0.0293743	Seoul	3	4	2	2	4	2	2	11	6	3	3	6	3	3	15	0	0	0	0	0	0	0	0	0	0	0	0	0	0	0
711	2	Male	Single	40s	3	absence	Owner	College	5000	270000	Middle	Neutral	3	2.63636	3	3.66667	4.26323	0.603382	Seoul	3	6	3	3	6	3	3	15	6	3	3	6	3	3	15	1	2	1	1	2	1	1	5	2	1	1	2	1	1	5
712	2	Male	Married	30s	3	presence	Owner	College	4000	265000	High	Progressive	2.8	2.36364	4.66667	4	3.94027	0.0091253	Daegu	3	4	2	2	4	2	2	11	6	3	3	4	2	2	13	1	2	1	1	2	1	1	5	0	0	0	0	0	0	1
713	2	Female	Married	30s	3	presence	Renter	College	8000	873500	Middle	Neutral	2.8	2.09091	4.33333	2.66667	4.04323	0.0996832	Seoul	3	4	2	2	2	1	1	9	5	3	2	2	1	1	10	1	0	0	0	0	0	0	1	1	1	0	0	0	0	2
714	2	Male	Married	60+	4	absence	Owner	College	5000	230000	Middle	Neutral	3.8	1.63636	2.66667	5	1.69842	0.0594053	Incheon	4	4	2	2	3	1	2	11	7	3	4	6	3	3	17	1	0	0	0	0	0	0	1	2	1	1	2	1	1	5
715	2	Female	Married	30s	5	presence	Owner	College	3000	120000	Middle	Neutral	2.6	2.54545	3.33333	3.66667	3.42555	0.013757	Daegu	3	5	2	3	6	3	3	14	6	3	3	4	2	2	13	0	1	0	1	1	0	1	2	1	0	1	1	1	0	2
716	2	Male	Married	40s	4	presence	Renter	College	5700	116190	Middle	Conversation	2.4	2.63636	4	3.66667	3.70412	0.0150479	Daejeon	1	2	1	1	2	1	1	5	2	1	1	2	1	1	5	0	0	0	0	0	0	0	0	0	0	0	0	0	0	0
717	2	Male	Single	20s	2	absence	Owner	College	3500	600000	Middle	Neutral	2.2	2	3.33333	4	2.63529	0.0197571	Seoul	3	7	4	3	6	3	3	16	4	2	2	5	3	2	12	0	1	1	0	1	0	1	2	1	0	1	2	1	1	3
718	1	Female	Married	30s	2	absence	Owner	College	2000	249000	Low	Neutral	2	2.36364	4	2	3.7632	0.0131498	Seoul	3	4	2	2	5	3	2	12	5	3	2	5	3	2	13	0	0	0	0	1	0	1	1	1	0	1	1	0	1	2
719	2	Male	Married	50s	3	absence	Owner	College	3500	192000	Middle	Progressive	2.8	2.45455	4.66667	4	2.62448	0.0411235	Seoul	4	6	3	3	6	3	3	16	6	3	3	6	3	3	16	1	2	1	1	2	1	1	5	2	1	1	2	1	1	5
720	2	Male	Married	40s	4	presence	Renter	College	7000	245000	Middle	Neutral	2.8	2.18182	2	4.66667	4.46659	0.0204192	Seoul	4	8	4	4	5	3	2	17	8	4	4	5	3	2	17	1	2	1	1	2	1	1	5	2	1	1	2	1	1	5
721	2	Male	Single	40s	1	absence	Owner	College	4500	154000	Middle	Progressive	1.4	2	3.33333	2	3.90405	0.0141497	Seoul	2	4	2	2	3	2	1	9	2	1	1	3	2	1	7	1	0	0	0	0	0	0	1	0	0	0	0	0	0	1
722	2	Female	Married	50s	4	absence	Renter	High school or less	5000	195000	Middle	Neutral	1.6	3.45455	4.33333	1	3.31969	0.0196992	Busan	2	3	1	2	3	2	1	8	2	1	1	3	1	2	7	0	0	0	0	1	0	1	1	0	0	0	0	0	0	0
723	2	Male	Married	50s	3	absence	Owner	College	5000	210000	Middle	Conversation	3.2	2	3.66667	4	3.6138	0.0185945	Seoul	4	4	3	1	6	4	2	14	5	2	3	5	2	3	14	1	1	0	1	2	1	1	4	0	0	0	1	0	1	2
724	2	Female	Single	20s	4	absence	Owner	College	8000	750000	Middle	Progressive	2.8	3.54545	4	3.33333	4.89612	0.0221316	Seoul	3	5	3	2	6	3	3	14	6	3	3	6	3	3	15	1	2	1	1	2	1	1	5	2	1	1	2	1	1	5
725	2	Male	Married	50s	4	absence	Owner	Graduate school	10000	188000	Middle	Progressive	3	2.18182	3.66667	2.33333	3.72476	0.0119128	Daegu	3	5	3	2	2	1	1	10	6	3	3	5	3	2	14	1	0	0	0	0	0	0	1	2	1	1	1	1	0	4
726	1	Male	Married	50s	3	absence	Owner	High school or less	3000	278000	Low	Neutral	2.6	3	3.33333	4	1.88593	0.0241098	Daejeon	2	5	2	3	3	2	1	10	6	3	3	5	3	2	13	0	1	0	1	1	0	1	2	1	0	1	2	1	1	3
727	2	Male	Married	40s	3	presence	Renter	College	3000	494000	Middle	Neutral	2.4	2.36364	3.33333	3.33333	3.90882	0.0171997	Seoul	3	6	3	3	5	2	3	14	6	3	3	5	2	3	14	1	2	1	1	1	0	1	4	2	1	1	1	0	1	4
728	2	Male	Single	20s	1	absence	Renter	College	2000	185000	Middle	Neutral	2.8	3	3.66667	3	3.08451	0.0103491	Gwangju	3	4	2	2	5	2	3	12	5	2	3	5	3	2	13	1	1	0	1	1	0	1	3	0	0	0	2	1	1	3
729	2	Female	Married	30s	4	presence	Owner	College	6000	450000	Middle	Neutral	2.6	2.45455	2.66667	3.66667	1.52053	0.019254	Seoul	3	5	3	2	5	2	3	13	5	3	2	5	2	3	13	1	1	1	0	0	0	0	2	1	1	0	0	0	0	2
730	1	Female	Single	30s	3	absence	Renter	College	3000	280000	Low	Neutral	2.8	2.09091	4.33333	1	4.46195	0.0236551	Incheon	3	6	3	3	5	3	2	14	6	3	3	5	3	2	14	1	2	1	1	2	1	1	5	2	1	1	2	1	1	5
731	2	Female	Married	40s	4	presence	Owner	College	9600	400000	Middle	Progressive	3.6	1.81818	3	4.66667	4.82488	0.121598	Seoul	4	6	3	3	6	3	3	16	8	4	4	8	4	4	20	1	0	0	0	0	0	0	1	2	1	1	2	1	1	5
732	1	Male	Divorced or Widowed	50s	1	absence	Renter	College	500	130000	Low	Conversation	2.6	2.54545	4.33333	1	4.18017	0.0330764	Incheon	1	2	1	1	2	1	1	5	2	1	1	2	1	1	5	0	0	0	0	0	0	0	0	0	0	0	0	0	0	0
733	1	Male	Married	60+	4	absence	Owner	High school or less	7500	83000	Low	Neutral	2.8	3.09091	3.33333	4	4.32902	0.0415094	Incheon	4	7	4	3	3	2	1	14	8	4	4	8	4	4	20	1	2	1	1	0	0	0	3	2	1	1	2	1	1	5
734	2	Male	Married	50s	4	presence	Owner	College	4000	520000	Middle	Progressive	2.8	2.27273	4.33333	1.66667	2.78595	0.0137033	Seoul	3	6	3	3	6	3	3	15	6	3	3	6	3	3	15	1	2	1	1	2	1	1	5	2	1	1	2	1	1	5
735	2	Female	Married	50s	2	absence	Owner	College	5800	217000	Middle	Conversation	2.8	1.72727	4.33333	1.33333	3.50896	0.0110185	Daegu	3	4	2	2	4	2	2	11	6	3	3	6	3	3	15	1	2	1	1	0	0	0	3	2	1	1	2	1	1	5
736	2	Male	Married	50s	4	presence	Owner	College	4800	133000	Middle	Progressive	2.4	2.27273	3.66667	4	3.16391	0.0277257	Daegu	3	6	3	3	6	3	3	15	6	3	3	6	3	3	15	1	2	1	1	2	1	1	5	2	1	1	2	1	1	5
737	2	Male	Single	30s	3	absence	Renter	High school or less	2200	105500	Middle	Neutral	2.6	2.54545	3.33333	4.33333	3.2984	0.0331441	Daegu	3	5	3	2	5	2	3	13	5	2	3	5	3	2	13	1	0	0	0	2	1	1	3	2	1	1	0	0	0	3
738	2	Male	Married	60+	3	absence	Owner	College	6000	223500	Middle	Conversation	3	2.27273	4	2	3.42031	0.0267797	Seoul	2	4	2	2	3	2	1	9	4	2	2	4	2	2	10	1	0	0	0	0	0	0	1	2	1	1	2	1	1	5
739	1	Female	Married	40s	2	absence	Owner	High school or less	1500	338500	Low	Neutral	2.8	2.18182	3.33333	3	4.18694	0.0222993	Seoul	3	6	3	3	6	3	3	15	6	3	3	6	3	3	15	1	2	1	1	2	1	1	5	2	1	1	2	1	1	5
740	2	Male	Married	40s	4	presence	Owner	College	7000	683000	Middle	Progressive	2.6	1.81818	2.66667	6	4.08234	0.0129077	Seoul	3	6	3	3	5	3	2	14	6	3	3	7	4	3	16	1	0	0	0	1	0	1	2	2	1	1	2	1	1	5
741	2	Male	Married	50s	4	absence	Owner	Graduate school	5000	800000	Middle	Neutral	1	2.63636	4.33333	2.33333	3.65787	0.0435326	Seoul	1	2	1	1	2	1	1	5	2	1	1	2	1	1	5	0	0	0	0	0	0	0	0	0	0	0	0	0	0	0
742	2	Female	Married	50s	2	absence	Owner	College	2500	225000	Middle	Progressive	3	3	4.33333	1.33333	3.91842	0.0513987	Seoul	4	4	2	2	3	2	1	11	7	4	3	5	3	2	16	1	0	0	0	0	0	0	1	2	1	1	1	0	1	4
743	2	Male	Married	40s	3	presence	Owner	College	4000	100000	Middle	Neutral	2.6	1.45455	3	5	3.36391	0.0134064	Daejeon	3	5	3	2	5	2	3	13	5	3	2	5	2	3	13	1	1	1	0	1	1	0	3	1	1	0	1	1	0	3
744	2	Male	Married	40s	4	presence	Renter	Graduate school	6000	290000	Middle	Neutral	2.4	2.18182	4.66667	2	2.94156	0.0290486	Incheon	3	4	2	2	4	2	2	11	6	3	3	6	3	3	15	1	0	0	0	0	0	0	1	2	1	1	2	1	1	5
745	1	Female	Married	50s	3	absence	Owner	College	9500	490000	Low	Conversation	2.8	2.18182	2.66667	6	3.6394	0.0202606	Seoul	3	5	3	2	4	2	2	12	5	3	2	4	2	2	12	1	1	1	0	0	0	0	2	1	1	0	0	0	0	2
746	2	Female	Married	40s	4	presence	Owner	College	4800	195000	Middle	Neutral	2.4	2.63636	4	2.66667	4.26624	0.0410461	Seoul	2	5	3	2	4	2	2	11	6	3	3	6	3	3	14	1	2	1	1	1	0	1	4	1	1	0	2	1	1	4
747	2	Female	Single	30s	4	absence	Renter	College	6000	270000	Middle	Neutral	3.4	3.36364	4	3.66667	4.26323	0.603382	Seoul	3	7	3	4	6	3	3	16	5	2	3	6	3	3	14	0	0	0	0	0	0	0	0	1	1	0	1	0	1	2
748	2	Male	Married	40s	3	presence	Renter	College	4000	546500	Middle	Neutral	2.8	2.36364	4.33333	2	4.3893	0.0332144	Seoul	2	3	1	2	5	2	3	10	3	1	2	5	2	3	10	0	2	1	1	2	1	1	4	2	1	1	2	1	1	4
749	2	Male	Married	30s	4	presence	Owner	College	6500	387000	Middle	Neutral	4	1.45455	3	5	3.06763	0.0118197	Seoul	4	6	3	3	5	3	2	15	6	3	3	5	3	2	15	0	0	0	0	1	0	1	1	0	0	0	1	0	1	1
750	1	Female	Married	50s	4	absence	Owner	College	4000	389000	Low	Neutral	2.8	2.18182	4.33333	2.66667	4.84764	0.220512	Seoul	4	4	2	2	4	2	2	12	6	3	3	5	3	2	15	1	0	0	0	0	0	0	1	1	1	0	2	1	1	4
751	2	Female	Single	20s	3	absence	Renter	College	5000	1060000	Middle	Neutral	2.8	1.18182	4.33333	1	1.77271	0.0129971	Seoul	2	2	1	1	2	1	1	6	2	1	1	2	1	1	6	1	0	0	0	0	0	0	1	0	0	0	0	0	0	1
752	1	Male	Married	50s	4	presence	Owner	College	3500	211000	Low	Neutral	1.4	2.90909	5.33333	1.66667	4.17085	0.136051	Seoul	3	5	2	3	3	1	2	11	4	2	2	2	1	1	9	1	1	0	1	0	0	0	2	1	1	0	2	1	1	4
753	2	Male	Married	30s	4	presence	Renter	College	4300	495000	Middle	Progressive	2.4	2.90909	3	4.66667	4.12951	0.0162641	Seoul	3	6	3	3	6	3	3	15	6	3	3	6	3	3	15	1	2	1	1	2	1	1	5	2	1	1	2	1	1	5
754	2	Male	Married	40s	4	presence	Owner	Graduate school	4500	192000	Middle	Progressive	3.8	2.36364	2.33333	4.66667	2.62448	0.0411235	Seoul	4	6	4	2	4	2	2	14	8	4	4	8	4	4	20	1	2	1	1	0	0	0	3	2	1	1	2	1	1	5
755	2	Female	Married	40s	3	presence	Owner	College	5550	249000	Middle	Progressive	2.4	2.72727	4	3	3.7632	0.0131498	Seoul	3	5	2	3	5	3	2	13	6	3	3	6	3	3	15	1	1	1	0	1	0	1	3	0	0	0	0	0	0	1
756	2	Female	Single	30s	2	absence	Owner	College	5000	365000	Middle	Progressive	2.4	2.09091	3.33333	2	4.51448	0.0332039	Seoul	3	4	2	2	3	2	1	10	4	2	2	3	2	1	10	0	0	0	0	0	0	0	0	0	0	0	0	0	0	0
757	2	Male	Married	30s	3	presence	Owner	College	7200	271000	Middle	Progressive	3	2.81818	2.66667	6	3.21248	0.0537372	Seoul	4	7	4	3	5	3	2	16	7	4	3	5	3	2	16	1	2	1	1	1	0	1	4	2	1	1	1	0	1	4
758	2	Male	Single	20s	1	absence	Renter	College	3550	254000	Middle	Neutral	3	1.81818	5	1	3.00841	0.0094934	Daegu	4	8	4	4	8	4	4	20	8	4	4	8	4	4	20	1	2	1	1	2	1	1	5	2	1	1	2	1	1	5
759	1	Male	Single	50s	2	absence	Owner	College	3000	190000	Low	Progressive	2.8	2.36364	3	5	3.53081	0.0499302	Busan	3	4	2	2	4	2	2	11	4	2	2	4	2	2	11	1	0	0	0	0	0	0	1	0	0	0	0	0	0	1
760	2	Male	Married	60+	2	absence	Owner	Graduate school	6000	680000	Middle	Conversation	3.2	1.90909	3.33333	3.66667	3.2737	0.0230382	Seoul	3	6	3	3	6	3	3	15	8	4	4	8	4	4	19	1	0	0	0	0	0	0	1	2	1	1	2	1	1	5
761	1	Female	Married	30s	2	absence	Renter	High school or less	3150	239500	Low	Neutral	3.4	2.72727	2.66667	4.66667	3.53734	0.120374	Gwangju	4	8	4	4	6	3	3	18	6	3	3	5	3	2	15	1	2	1	1	2	1	1	5	2	1	1	1	0	1	4
762	2	Male	Married	40s	5	presence	Owner	Graduate school	15000	214000	Middle	Conversation	2.6	2.18182	3	4.66667	4.37901	0.0149362	Busan	3	5	3	2	4	2	2	12	5	2	3	6	3	3	14	1	1	1	0	1	0	1	3	1	1	0	2	1	1	4
763	1	Male	Married	60+	3	absence	Owner	College	2800	355000	Low	Conversation	2.8	2.27273	3	4	1.87498	0.00512842	Seoul	3	5	3	2	4	2	2	12	6	3	3	6	3	3	15	1	1	1	0	0	0	0	2	1	1	0	1	1	0	3
764	2	Male	Married	40s	3	presence	Owner	College	9000	237560	Middle	Neutral	2.4	2.54545	4	3	3.41176	0.00655385	Busan	2	4	3	1	3	2	1	9	4	2	2	3	1	2	9	1	0	0	0	0	0	0	1	2	1	1	2	1	1	5
765	1	Female	Married	50s	4	absence	Renter	High school or less	1000	115000	Low	Neutral	3	1.90909	4.33333	3.66667	3.62826	0.0209747	Incheon	4	8	4	4	7	4	3	19	8	4	4	5	3	2	17	1	2	1	1	1	1	0	4	1	1	0	0	0	0	2
766	2	Male	Married	60+	4	absence	Owner	College	10000	268000	Middle	Neutral	2.8	2.09091	4	4	3.62404	0.0153557	Seoul	4	2	1	1	2	1	1	8	5	3	2	2	1	1	11	1	0	0	0	0	0	0	1	1	1	0	0	0	0	2
767	1	Male	Married	50s	4	absence	Renter	College	3500	575000	Low	Conversation	3	3	3.33333	3	4.59821	0.0141288	Seoul	3	5	3	2	4	2	2	12	8	4	4	6	3	3	17	1	1	1	0	1	1	0	3	2	1	1	2	1	1	5
768	2	Female	Single	50s	2	absence	Owner	College	3000	330000	Middle	Neutral	3.2	1.72727	2.66667	3.66667	4.15982	0.0713454	Seoul	4	4	2	2	5	2	3	13	6	3	3	6	3	3	16	1	1	0	1	0	0	0	2	2	1	1	2	1	1	5
769	2	Male	Married	40s	4	presence	Renter	College	5000	490000	Middle	Progressive	2.8	2.09091	4.33333	2	2.71756	0.0109743	Seoul	4	6	3	3	4	2	2	14	8	4	4	5	3	2	17	1	2	1	1	0	0	0	3	2	1	1	0	0	0	3
770	2	Female	Married	50s	5	absence	Owner	College	15000	627500	Middle	Conversation	2.6	2.18182	3.33333	3	4.542	0.0254698	Seoul	3	4	2	2	2	1	1	9	6	3	3	5	2	3	14	1	1	1	0	0	0	0	2	2	1	1	0	0	0	3
771	1	Male	Married	30s	4	presence	Owner	College	3000	326000	Low	Progressive	2.8	2.63636	3.66667	1.66667	1.93609	0.0097253	Busan	3	4	2	2	4	2	2	11	6	3	3	5	3	2	14	1	1	1	0	0	0	0	2	1	0	1	0	0	0	2
772	2	Male	Married	50s	4	presence	Renter	College	5100	408150	Middle	Progressive	3.6	3.36364	3	4.66667	3.58797	0.0206822	Seoul	1	5	2	3	4	2	2	10	4	3	1	7	3	4	12	1	1	0	1	2	1	1	4	1	1	0	0	0	0	2
773	2	Female	Married	30s	3	presence	Owner	Graduate school	5000	1440000	High	Conversation	3.6	1	3.66667	1.66667	4.26712	0.0334251	Seoul	4	5	3	2	4	2	2	13	5	2	3	4	2	2	13	1	2	1	1	0	0	0	3	1	0	1	1	1	0	3
774	1	Male	Married	60+	3	absence	Owner	College	3500	288000	Low	Neutral	2.4	2.27273	3.66667	2.33333	3.67237	0.0511646	Seoul	2	4	2	2	4	2	2	10	5	3	2	4	2	2	11	1	0	0	0	1	0	1	2	1	1	0	1	1	0	3
775	2	Male	Married	30s	3	presence	Renter	College	4000	443000	Middle	Neutral	4	2.18182	2.66667	5	3.99829	0.031932	Seoul	2	4	2	2	5	2	3	11	4	2	2	4	2	2	10	0	0	0	0	1	1	0	1	1	1	0	2	1	1	3
776	1	Male	Married	30s	3	presence	Renter	Graduate school	3600	300000	Low	Conversation	2.8	2.54545	3.33333	3.66667	4.20144	0.0438962	Seoul	3	4	2	2	6	3	3	13	6	3	3	4	2	2	13	1	0	0	0	2	1	1	3	1	0	1	0	0	0	2
777	2	Male	Married	30s	2	absence	Owner	College	5000	420000	Middle	Progressive	3	2.72727	3.33333	4.66667	4.54744	0.0751675	Seoul	3	6	3	3	4	2	2	13	6	3	3	4	2	2	13	1	2	1	1	2	1	1	5	2	1	1	2	1	1	5
778	1	Female	Married	30s	3	presence	Owner	College	3000	599000	Low	Neutral	2.2	2.45455	4.33333	3	4.61877	0.0274744	Seoul	3	4	2	2	5	2	3	12	5	2	3	4	2	2	12	0	2	1	1	2	1	1	4	2	1	1	0	0	0	2
779	1	Male	Married	40s	3	presence	Renter	College	3500	420000	Low	Neutral	2.4	3.27273	3.33333	3.66667	4.54744	0.0751675	Seoul	3	5	2	3	6	3	3	14	4	2	2	4	2	2	11	1	0	0	0	1	0	1	2	0	0	0	2	1	1	3
780	2	Female	Married	40s	3	presence	Renter	College	3600	249000	Middle	Progressive	2.8	2.27273	4.66667	2	3.7632	0.0131498	Seoul	4	4	2	2	5	2	3	13	7	3	4	7	3	4	18	1	1	1	0	1	1	0	3	2	1	1	2	1	1	5
781	2	Male	Married	60+	5	absence	Owner	College	15000	435000	Middle	Progressive	2.8	2.45455	2.66667	5.66667	4.16572	0.02876	Seoul	3	6	3	3	6	3	3	15	6	3	3	6	3	3	15	0	0	0	0	0	0	0	0	0	0	0	0	0	0	0
782	2	Male	Married	40s	3	presence	Owner	Graduate school	9000	750000	High	Conversation	3.4	1.54545	3.66667	2.66667	4.89612	0.0221316	Seoul	2	5	3	2	4	2	2	11	4	3	1	5	3	2	11	1	1	0	1	1	0	1	3	1	0	1	1	0	1	3
783	2	Male	Married	50s	4	presence	Owner	College	3700	327500	Middle	Conversation	2.8	1.90909	3.33333	5.33333	3.86574	0.00914216	Daegu	3	3	2	1	2	1	1	8	5	3	2	4	2	2	12	1	0	0	0	0	0	0	1	2	1	1	2	1	1	5
784	1	Male	Married	50s	4	absence	Renter	High school or less	6000	258000	Low	Conversation	3.2	2.90909	4	2.66667	4.35855	0.00601311	Busan	2	3	1	2	4	2	2	9	6	3	3	8	4	4	16	0	0	0	0	0	0	0	0	2	1	1	2	1	1	4
785	2	Male	Single	40s	3	absence	Owner	College	6200	173000	Middle	Conversation	2.8	2.54545	3.33333	5.33333	4.36068	0.0182057	Seoul	4	6	3	3	4	2	2	14	7	3	4	8	4	4	19	1	2	1	1	0	0	0	3	2	1	1	2	1	1	5
786	2	Female	Single	20s	6	absence	Renter	College	4500	156000	Middle	Neutral	2.6	2.81818	4	4.33333	3.67895	0.0200288	Incheon	4	8	4	4	6	3	3	18	8	4	4	7	4	3	19	1	2	1	1	2	1	1	5	2	1	1	2	1	1	5
787	2	Female	Single	40s	2	absence	Renter	College	3500	195000	Middle	Neutral	2.6	2.36364	3.66667	3.33333	4.26624	0.0410461	Seoul	3	3	2	1	4	2	2	10	4	3	1	4	2	2	11	1	2	1	1	0	0	0	3	2	1	1	1	1	0	4
788	1	Female	Single	20s	5	absence	Owner	College	1000	270000	Low	Neutral	3	2.09091	4.33333	1	4.03575	0.192382	Seoul	4	7	4	3	7	3	4	18	7	4	3	6	3	3	17	1	2	1	1	2	1	1	5	2	1	1	2	1	1	5
789	1	Male	Single	40s	3	absence	Owner	Graduate school	2000	543500	Low	Progressive	3	2.54545	3.66667	5	4.41195	0.188622	Seoul	3	6	3	3	5	3	2	14	6	3	3	6	3	3	15	1	2	1	1	1	1	0	4	2	1	1	2	1	1	5
790	2	Female	Married	50s	3	absence	Owner	College	4000	275000	Middle	Neutral	2.8	2.36364	5	2.66667	2.93106	0.00879801	Incheon	4	5	3	2	3	2	1	12	6	3	3	3	2	1	13	1	2	1	1	1	1	0	4	2	1	1	1	1	0	4
791	2	Male	Single	40s	3	absence	Owner	College	6500	254000	Middle	Conversation	2.6	2.36364	3.66667	4	3.00841	0.0094934	Daegu	3	6	3	3	4	2	2	13	6	3	3	4	2	2	13	1	1	0	1	0	0	0	2	1	0	1	1	0	1	3
792	2	Male	Married	30s	4	presence	Owner	College	3500	315000	Middle	Progressive	2	3.27273	4.33333	1	2.48784	0.00935498	Seoul	2	4	2	2	4	2	2	10	4	2	2	4	2	2	10	1	0	0	0	0	0	0	1	0	0	0	0	0	0	1
793	1	Male	Single	20s	3	absence	Renter	High school or less	6000	680000	Low	Progressive	3.2	2.18182	2.66667	5	2.00318	0.0250478	Seoul	4	8	4	4	8	4	4	20	8	4	4	8	4	4	20	1	2	1	1	2	1	1	5	2	1	1	2	1	1	5
794	2	Male	Single	30s	3	absence	Owner	College	3600	464500	Middle	Progressive	3	3.09091	3.33333	4	3.47592	0.0355034	Seoul	3	4	2	2	5	3	2	12	6	3	3	7	4	3	16	1	0	0	0	2	1	1	3	2	1	1	0	0	0	3
795	2	Female	Married	40s	3	absence	Renter	College	4500	301000	Middle	Progressive	3	2.36364	3.66667	5	3.82264	0.0417812	Seoul	3	6	3	3	6	3	3	15	6	3	3	6	3	3	15	1	2	1	1	2	1	1	5	2	1	1	2	1	1	5
796	2	Male	Married	40s	4	presence	Renter	College	7000	145000	Middle	Conversation	3.4	2.36364	3.66667	3.33333	3.65085	0.00824792	Busan	3	5	2	3	5	3	2	13	5	3	2	5	3	2	13	1	2	1	1	2	1	1	5	2	1	1	2	1	1	5
797	2	Female	Married	60+	2	absence	Owner	Graduate school	3000	173000	Middle	Neutral	2.8	2.45455	4.66667	1.33333	4.36068	0.0182057	Seoul	3	4	2	2	5	2	3	12	4	2	2	5	3	2	12	0	1	1	0	1	1	0	2	0	0	0	0	0	0	0
798	2	Male	Married	30s	4	presence	Owner	College	4200	150000	Middle	Neutral	2.8	2.81818	3.66667	4	1.63383	0.00946746	Daegu	3	6	4	2	6	3	3	15	4	2	2	5	2	3	12	1	2	1	1	2	1	1	5	1	0	1	1	0	1	3
799	2	Male	Married	40s	4	presence	Owner	College	6000	50000	Middle	Neutral	2.4	2.27273	3.66667	3.33333	2.99282	0.0130804	Busan	3	4	2	2	4	2	2	11	6	3	3	6	3	3	15	1	0	0	0	0	0	0	1	2	1	1	2	1	1	5
800	2	Male	Married	60+	3	absence	Owner	Graduate school	3500	580000	Middle	Conversation	2.8	2.81818	3.33333	4.33333	2.85096	0.096114	Seoul	3	4	2	2	4	2	2	11	6	3	3	4	2	2	13	1	0	0	0	0	0	0	1	2	1	1	2	1	1	5
801	2	Female	Married	40s	4	presence	Owner	Graduate school	7000	181500	Middle	Progressive	3.4	2	3	4.66667	2.72049	0.303684	Gwangju	4	7	4	3	5	3	2	16	7	3	4	5	2	3	16	1	2	1	1	2	1	1	5	2	1	1	1	1	0	4
802	2	Male	Married	30s	6	presence	Owner	Graduate school	30000	1780000	High	Conversation	1	2.90909	4.33333	1	4.34992	0.0237083	Seoul	3	2	1	1	2	1	1	7	2	1	1	2	1	1	7	1	0	0	0	0	0	0	1	0	0	0	0	0	0	1
803	2	Female	Married	40s	4	presence	Renter	College	5000	210000	Middle	Neutral	3.4	2.18182	4.33333	2	3.6138	0.0185945	Seoul	3	5	3	2	4	2	2	12	6	3	3	6	3	3	15	1	2	1	1	2	1	1	5	2	1	1	2	1	1	5
804	1	Male	Married	30s	4	presence	Owner	College	8000	895000	Low	Neutral	3.4	3.45455	3.33333	4.66667	4.67107	0.0286273	Seoul	3	8	4	4	8	4	4	19	7	3	4	8	4	4	18	1	2	1	1	2	1	1	5	2	1	1	2	1	1	5
805	1	Male	Single	30s	1	absence	Renter	College	2000	205000	Low	Neutral	2.8	2.45455	3.33333	3.66667	2.63133	0.0201229	Daejeon	3	6	3	3	6	3	3	15	6	3	3	6	3	3	15	1	2	1	1	2	1	1	5	2	1	1	2	1	1	5
806	1	Male	Married	30s	2	absence	Renter	High school or less	3500	170000	Low	Progressive	3.6	2.54545	2.66667	6	4.60153	0.0205239	Ulsan	1	2	1	1	4	2	2	7	3	1	2	3	1	2	7	0	1	0	1	1	1	0	2	1	0	1	2	1	1	3
807	1	Male	Single	20s	4	absence	Owner	College	6000	546500	Low	Neutral	3.4	1.45455	3.66667	4	4.3893	0.0332144	Seoul	4	6	3	3	6	2	4	16	7	3	4	5	3	2	16	1	0	0	0	2	1	1	3	0	0	0	1	0	1	2
808	2	Male	Married	40s	4	presence	Owner	College	6500	150000	Middle	Progressive	3	1.72727	4.33333	1	4.30552	0.0152262	Busan	4	4	2	2	4	2	2	12	4	2	2	5	3	2	13	1	0	0	0	0	0	0	1	2	1	1	0	0	0	3
809	1	Male	Married	60+	3	absence	Owner	Graduate school	5000	442000	Low	Progressive	3.4	2.54545	3.66667	5	2.78079	0.0103086	Daejeon	4	6	3	3	6	3	3	16	6	3	3	6	3	3	16	1	2	1	1	1	0	1	4	2	1	1	2	1	1	5
810	2	Female	Single	40s	3	absence	Owner	College	2000	495000	Middle	Neutral	2.8	1.90909	4.33333	2.33333	4.12951	0.0162641	Seoul	3	2	1	1	2	1	1	7	6	3	3	4	3	1	13	1	0	0	0	0	0	0	1	2	1	1	2	1	1	5
811	2	Female	Married	20s	4	absence	Owner	College	5000	635000	Middle	Progressive	2.6	2.72727	4.33333	3.33333	1.68655	0.0107194	Seoul	3	5	3	2	4	2	2	12	5	3	2	4	2	2	12	1	1	1	0	0	0	0	2	1	1	0	1	0	1	3
812	2	Male	Married	50s	4	absence	Owner	College	4000	295000	Middle	Neutral	2.4	2.54545	3.66667	4	4.9415	0.00785772	Daejeon	3	5	2	3	5	3	2	13	5	2	3	5	3	2	13	1	2	1	1	1	1	0	4	1	0	1	1	1	0	3
813	2	Male	Married	50s	4	absence	Owner	High school or less	6500	166000	Middle	Progressive	2.8	2.09091	2	5	3.8374	0.0106244	Busan	3	5	2	3	5	2	3	13	6	3	3	6	3	3	15	1	0	0	0	0	0	0	1	2	1	1	2	1	1	5
814	2	Male	Married	30s	4	presence	Owner	College	3500	390000	Middle	Conversation	1.6	3.36364	4	3	3.63937	0.296736	Seoul	2	5	3	2	5	3	2	12	4	2	2	5	2	3	11	0	0	0	0	1	1	0	1	1	1	0	0	0	0	1
815	2	Male	Married	50s	5	absence	Owner	Graduate school	5200	546500	Middle	Conversation	2.8	2.63636	4	2.66667	4.3893	0.0332144	Seoul	4	5	3	2	4	2	2	13	8	4	4	8	4	4	20	1	2	1	1	0	0	0	3	2	1	1	2	1	1	5
816	1	Female	Single	20s	4	absence	Renter	College	2200	242500	Low	Progressive	1.6	3.27273	1.66667	4.33333	4.55226	0.0143275	Gwangju	3	6	3	3	6	3	3	15	5	3	2	4	2	2	12	1	2	1	1	2	1	1	5	2	1	1	0	0	0	3
817	2	Male	Married	50s	5	presence	Owner	College	5000	414750	Middle	Conversation	3	1.81818	3.33333	4	3.33097	0.00550398	Busan	4	6	3	3	5	3	2	15	8	4	4	7	4	3	19	1	0	0	0	0	0	0	1	2	1	1	2	1	1	5
818	1	Male	Single	20s	4	absence	Owner	High school or less	1000	128000	Low	Progressive	1	1	4.33333	1	4.00948	0.0195657	Ulsan	1	2	1	1	2	1	1	5	2	1	1	2	1	1	5	0	0	0	0	0	0	0	0	0	0	0	0	0	0	0
819	2	Female	Married	40s	4	presence	Owner	College	6400	150000	Middle	Neutral	2	1.45455	4.33333	1	4.30552	0.0152262	Busan	4	4	2	2	4	2	2	12	6	3	3	5	3	2	15	1	0	0	0	0	0	0	1	1	1	0	0	0	0	2
820	1	Male	Married	50s	3	absence	Owner	College	4500	389000	Low	Conversation	1	3.72727	4	2	4.0038	0.0115957	Seoul	1	2	1	1	2	1	1	5	2	1	1	2	1	1	5	0	0	0	0	0	0	0	0	0	0	0	0	0	0	0
821	2	Female	Married	40s	4	presence	Owner	College	3000	176500	Middle	Progressive	2.6	2.09091	4.33333	2.33333	4.78277	0.0116297	Busan	3	3	2	1	3	2	1	9	8	4	4	8	4	4	19	1	0	0	0	0	0	0	1	2	1	1	2	1	1	5
822	1	Male	Married	50s	4	absence	Owner	High school or less	5900	206250	Low	Neutral	2.6	3.27273	4	2.66667	3.04891	0.0267397	Ulsan	3	5	3	2	4	2	2	12	3	2	1	4	3	1	10	1	2	1	1	1	0	1	4	1	1	0	2	1	1	4
823	2	Female	Married	30s	3	presence	Renter	College	4500	270500	Middle	Conversation	3	2.72727	2.66667	4.66667	4.212	0.26813	Seoul	3	5	2	3	6	3	3	14	6	3	3	6	3	3	15	1	0	0	0	0	0	0	1	2	1	1	2	1	1	5
824	1	Male	Single	40s	2	absence	Renter	High school or less	1500	937500	Low	Neutral	1.4	3.81818	5.33333	1	3.41041	0.04562	Seoul	3	3	2	1	2	1	1	8	2	1	1	2	1	1	7	0	0	0	0	0	0	0	0	0	0	0	0	0	0	0
825	1	Female	Married	50s	3	absence	Owner	High school or less	3000	519350	Low	Progressive	3	1.81818	3.66667	3.66667	3.11465	0.0156865	Seoul	4	6	3	3	6	3	3	16	7	4	3	6	3	3	17	1	2	1	1	2	1	1	5	2	1	1	2	1	1	5
826	2	Female	Married	30s	4	presence	Renter	Graduate school	5000	245000	Middle	Progressive	3.2	3.63636	3.66667	4.66667	4.46659	0.0204192	Seoul	3	6	3	3	5	3	2	14	6	3	3	6	3	3	15	1	2	1	1	1	0	1	4	1	0	1	2	1	1	4
827	1	Female	Married	50s	4	presence	Owner	College	5000	660000	Low	Conversation	2.8	2.09091	4.33333	2.66667	3.24157	0.0325529	Seoul	3	6	3	3	5	3	2	14	6	3	3	5	3	2	14	1	2	1	1	1	1	0	4	2	1	1	1	1	0	4
828	1	Female	Married	30s	3	presence	Renter	College	4300	190000	Low	Neutral	1.4	1.36364	4.33333	1	3.67376	0.031372	Seoul	3	4	3	1	4	3	1	11	3	2	1	4	3	1	10	1	2	1	1	2	1	1	5	2	1	1	2	1	1	5
829	1	Female	Divorced or Widowed	50s	2	absence	Renter	High school or less	2500	625000	Low	Neutral	2.8	2.36364	3	5	2.74925	0.0195348	Seoul	4	7	4	3	5	3	2	16	6	3	3	5	3	2	15	1	2	1	1	2	1	1	5	2	1	1	2	1	1	5
830	1	Male	Single	30s	2	absence	Owner	College	2000	180500	Low	Neutral	3.2	1.90909	3	5	3.71584	0.0142656	Daegu	3	6	3	3	6	3	3	15	6	3	3	6	3	3	15	1	2	1	1	2	1	1	5	2	1	1	2	1	1	5
[truncated: 1,170 more rows]

## Sheet: analysis_data_dictionary
Codes	Descriptions
ID	Identification number
[truncated: 49 more rows]
